# Supplementary material for: The Grapevine E3 Ubiquitin Ligase VriATL156 Confers Resistance against the Downy Mildew Pathogen Plasmopara viticola
Source: Int J Mol Sci. 2021 Jan 19;22(2):940. doi: 10.3390/ijms22020940 (PMC7833427; doi:10.3390/ijms22020940)
Supplement: Supplementary file 1 [file ijms-22-00940-s001.zip]

Archive with 9 entries (8 files):
- SUPPLEMENTARY FILES/
- SUPPLEMENTARY FILES/Supplementary datasets.xlsx
- __MACOSX/SUPPLEMENTARY FILES/._Supplementary datasets.xlsx
- SUPPLEMENTARY FILES/Supplementary Datamatrix.xlsx
- __MACOSX/SUPPLEMENTARY FILES/._Supplementary Datamatrix.xlsx
- SUPPLEMENTARY FILES/Supplementary Figures S1-S7+original western blot.pdf
- __MACOSX/SUPPLEMENTARY FILES/._Supplementary Figures S1-S7+original western blot.pdf
- SUPPLEMENTARY FILES/Supplementary Table 1.pdf
- __MACOSX/SUPPLEMENTARY FILES/._Supplementary Table 1.pdf
