# Supplementary material for: The Grapevine E3 Ubiquitin Ligase VriATL156 Confers Resistance against the Downy Mildew Pathogen Plasmopara viticola
Source: Int J Mol Sci. 2021 Jan 19;22(2):940. doi: 10.3390/ijms22020940 (PMC7833427; doi:10.3390/ijms22020940)
Supplement: Supplementary file 1 [file ijms-22-00940-s001.zip › SUPPLEMENTARY FILES/Supplementary datasets.xlsx]

## Sheet: Dataset S1_L1mvsWTm
L1m:WTm	log2FC	Functional annotation
VIT_11s0065g00520	10.15	Small G protein / RhoGAP
VIT_11s0065g00500	9.47289	Small G protein / RhoGAP
VIT_14s0128g00540	9.30231	Germin-like protein 3 [Vitis vinifera]
VIT_12s0055g00920	9.13071	Aspartate aminotransferase
VIT_18s0041g01160	8.42755	Lectin protein kinase
VIT_06s0004g01440	8.37377	ABA glucosidase
VIT_14s0006g01200	8.30448	Adenine phosphoribosyltransferase
VIT_14s0006g01940	8.02794	No hit
VIT_18s0041g01140	7.92094	Lectin protein kinase
VIT_18s0089g00680	7.91322	Peru 2
VIT_18s0041g00340	7.72633	CF4
VIT_07s0005g00920	7.60412	Unknown
VIT_16s0050g00480	7.55093	CYP715A1
VIT_03s0088g00700	7.32775	Pathogenesis related protein 1 precursor (pr1 gene)
VIT_16s0100g00930	7.30713	Stilbene synthase 2
VIT_10s0042g00610	7.16002	Leucine-rich repeat transmembrane protein kinase
VIT_01s0146g00350	6.96574	Somatic embryogenesis protein kinase
VIT_08s0040g01060	6.89514	Serine carboxypeptidase S10
VIT_09s0002g01310	6.8949	Unknown protein
VIT_18s0166g00070	6.76556	No hit
VIT_09s0070g00340	6.68877	Unknown protein
VIT_09s0002g03010	6.67296	FRK1 (FLG22-induced receptor-like kinase 1)
VIT_12s0028g02810	6.59662	Isoflavone methyltransferase/ Orcinol O-methyltransferase 1 oomt1
VIT_18s0001g02780	6.52759	Lipase GDSL
VIT_18s0001g11180	6.47944	Blue (type 1) copper domain
VIT_19s0014g04050	6.4322	S-locus lectin protein kinase
VIT_08s0056g01390	6.28686	No hit
VIT_11s0206g00030	6.22262	Chitinase, class V
VIT_11s0016g00570	6.22122	Dimethylaniline monooxygenase (N-oxide forming) 2
VIT_16s0050g02150	6.2187	Timeless ATIM
VIT_14s0128g00680	6.19469	Germin
VIT_10s0003g02330	6.10925	SRG1 (senescence-related gene 1) oxidoreductase
VIT_18s0117g00300	6.08136	Coatomer protein complex, subunit beta 2
VIT_16s0100g00840	6.06771	Stilbene synthase 4
VIT_17s0000g04420	6.05659	Wall-associated kinase 2 (WAK2)
VIT_10s0042g00770	5.94643	Leucine-rich repeat receptor-like protein kinase 1
VIT_04s0008g00290	5.93624	Clavata1 receptor kinase (CLV1)
VIT_01s0011g02390	5.91234	Unknown
VIT_09s0002g04720	5.85309	Coatomer protein complex, subunit beta 2
VIT_07s0129g01010	5.81415	Unknown
VIT_16s0039g01300	5.78457	Phenylalanine ammonia-lyase [Vitis vinifera]
VIT_08s0056g00630	5.76215	Acid phosphatase
VIT_16s0039g01280	5.75756	Phenylalanin ammonia-lyase [Vitis vinifera]
VIT_06s0004g01430	5.7049	ABA glucosidase
VIT_09s0002g02760	5.69064	FRK1 (FLG22-induced receptor-like kinase 1)
VIT_12s0034g02400	5.68484	R protein MLA10
VIT_00s1830g00010	5.67457	Ser/Thr receptor-like kinase1
VIT_08s0032g00710	5.64792	CXE carboxylesterase
VIT_18s0075g00620	5.589	Laccase
VIT_00s0388g00020	5.56733	Receptor serine/threonine kinase PR5K
VIT_18s0041g00020	5.53865	Wall-associated receptor kinase 2
VIT_16s0100g00990	5.51839	Stilbene synthase 2
VIT_00s0187g00020	5.45558	No hit
VIT_16s0100g00920	5.44406	Stilbene synthase - grape
VIT_13s0047g00810	5.44399	No hit
VIT_00s0388g00090	5.43185	Ser/Thr receptor-like kinase1
VIT_19s0014g00580	5.40373	Disease resistance protein (NBS-LRR class)
VIT_10s0042g00930	5.40155	Stilbene synthase [Vitis pseudoreticulata]
VIT_03s0063g00560	5.39683	Fw2.2 ORFX
VIT_14s0128g00570	5.35467	Germin
VIT_14s0128g00600	5.31825	Germin-like protein 3 [Vitis vinifera]
VIT_03s0063g00570	5.29254	Fw2.2 ORFX
VIT_04s0079g00020	5.25645	Cysteine-rich receptor-like protein kinase 2
VIT_06s0004g01010	5.20606	Dirigent protein pDIR9
VIT_18s0041g00030	5.19653	Wall-associated receptor kinase 5
VIT_08s0007g06610	5.18897	Lectin protein kinase
VIT_00s0388g00050	5.15927	Receptor kinase homolog LRK14
VIT_11s0118g00080	5.15261	Disease resistance protein
VIT_11s0118g00160	5.13795	Disease resistance protein
VIT_02s0033g01390	5.09413	No hit
VIT_04s0044g01150	5.09274	Aminotransferase, class V
VIT_13s0073g00400	5.04038	BHLH038/ORG2 (OBP3-responsive gene 2)
VIT_11s0052g01420	5.03465	Receptor kinase TRKe
VIT_19s0014g01770	5.03357	Glutamate receptor protein
VIT_14s0006g03180	5.03302	CXE carboxylesterase CXE17
VIT_06s0004g01020	5.026	Dirigent protein
VIT_18s0117g00280	5.01228	Coatomer protein complex, subunit beta 2
VIT_07s0031g01050	5.01058	Ascorbate oxidase
VIT_16s0100g00950	5.00549	Stilbene synthase 3
VIT_11s0118g00040	4.99436	Receptor Like Protein 9
VIT_13s0047g00450	4.99081	BHLH038/ORG2 (OBP3-responsive gene 2)
VIT_08s0007g07190	4.97121	Calmodulin-binding region IQ
VIT_16s0100g01040	4.95634	Stilbene synthase - grape
VIT_12s0034g02250	4.94194	Disease resistance protein (NBS class)
VIT_14s0068g00210	4.93518	ABC transporter B member 7
VIT_16s0050g00010	4.90292	Receptor kinase homolog LRK14
VIT_07s0151g01070	4.88313	Copalyl diphosphate synthase
VIT_04s0008g02260	4.87027	Dimethylaniline monooxygenase (N-oxide forming) 2
VIT_05s0020g00050	4.81941	No hit
VIT_14s0066g02470	4.81494	Unknown protein
VIT_16s0100g00880	4.81313	Stilbene synthase [Vitis pseudoreticulata]
VIT_10s0042g00920	4.80333	Stilbene synthase
VIT_16s0050g01970	4.76678	Serine/threonine protein kinase LRK19
VIT_18s0041g00040	4.76403	Wall-associated receptor kinase 2
VIT_00s0388g00010	4.76145	Serine/threonine kinase
VIT_04s0044g00840	4.73	S-receptor kinase
VIT_02s0012g00690	4.71672	No hit
VIT_16s0039g01360	4.69379	Phenylalanin ammonia-lyase [Vitis vinifera]
VIT_19s0014g00600	4.67183	BED finger-nbs-lrr resistance protein [Populus trichocarpa]
VIT_12s0028g01940	4.66475	Isoflavone methyltransferase/ Orcinol O-methyltransferase 1 oomt1
VIT_03s0063g01210	4.65889	Nodulin 1A, senescence-associated
VIT_10s0042g00870	4.65024	Stilbene synthase [Vitis vinifera]
VIT_03s0063g01820	4.63976	AOS (allene oxide synthase)
VIT_01s0146g00320	4.62477	No hit
VIT_16s0100g01020	4.62466	Stilbene synthase [Vitis pseudoreticulata]
VIT_18s0001g12310	4.61735	Ovate family protein 7 OFP7
VIT_12s0034g01900	4.60601	Globulin-like protein
VIT_06s0009g03680	4.59701	F-box family protein
VIT_10s0071g00370	4.59333	GRAM domain-containing protein / ABA-responsive
VIT_05s0020g00060	4.57661	Unknown
VIT_10s0042g00890	4.57503	Stilbene synthase 1 [Vitis vinifera]
VIT_00s0250g00090	4.55222	Oxidoreductase, 2OG-Fe(II) oxygenase
VIT_03s0063g00430	4.54593	Alpha-amylase / 1,4-alpha-D-glucan glucanohydrolase
VIT_16s0039g01130	4.54442	Phenylalanin ammonia-lyase [Vitis vinifera]
VIT_05s0020g04280	4.5406	Ca2+-ATPase 13 ACA13, plasma membrane
VIT_01s0011g02570	4.54048	No hit
VIT_14s0066g02020	4.53986	Proton-dependent oligopeptide transport (POT) family protein
VIT_00s0485g00010	4.53157	Receptor kinase homolog LRK14
VIT_18s0001g00030	4.53004	CYP87A2
VIT_01s0011g01810	4.52329	No hit
VIT_14s0006g03270	4.5124	Histone acetyltransferase HAC5
VIT_17s0000g00640	4.46825	No hit
VIT_03s0017g01500	4.4648	N-6 Adenine-specific DNA methylase
VIT_12s0034g01870	4.45877	Cupin
VIT_15s0046g01580	4.45438	Acidic chitinase III
VIT_04s0069g00880	4.44621	No hit
VIT_19s0014g04060	4.44511	ARK3 (Arabidopsis Receptor Kinase 3)
VIT_16s0100g00800	4.44124	Stilbene synthase 4
VIT_15s0048g01960	4.43892	CYP87A3
VIT_08s0007g01190	4.43787	S-receptor kinase
VIT_12s0034g01890	4.42536	Cupin region
VIT_18s0001g09820	4.41927	S-domain receptor kinase
VIT_17s0119g00280	4.41294	Alpha-amylase/subtilisin inhibitor
VIT_15s0046g02220	4.41293	ACC synthase
VIT_00s0258g00130	4.3978	Receptor kinase homolog LRK10
VIT_08s0007g05300	4.39765	ORG2 (OBP3-responsive gene 2)
VIT_18s0001g01960	4.37899	RKF3 (receptor-like kinase IN in flowers 3)
VIT_18s0041g01210	4.36942	Lectin protein kinase
VIT_16s0039g01110	4.36281	Phenylalanin ammonia-lyase [Vitis vinifera]
VIT_00s0748g00020	4.36024	Receptor kinase RK20-1
VIT_16s0039g01320	4.34533	Phenylalanin ammonia-lyase [Vitis vinifera]
VIT_16s0100g01000	4.34271	Stilbene synthase 4
VIT_18s0117g00290	4.33856	Coatomer protein complex, subunit beta 2
VIT_02s0033g00770	4.33459	Nitrilase 4B
VIT_11s0016g01530	4.33076	Ankyrin repeat family protein
VIT_03s0017g02120	4.29573	UDP-glucose flavonoid 3-O-glucosyltransferase 2
VIT_05s0077g01970	4.28966	VviATL156
VIT_13s0047g00410	4.27353	3-hydroxyisobutyryl-coenzyme A hydrolase
VIT_04s0008g01140	4.26546	Beta-fructosidase (BFRUCT1)
VIT_12s0028g02570	4.2537	Sodium/calcium exchanger family protein
VIT_09s0002g06890	4.25092	Dicyanin blue copper protein
VIT_07s0005g05320	4.23745	Calcium-dependent protein kinase 13 CPK13
VIT_18s0166g00060	4.23401	No hit
VIT_16s0100g01120	4.22486	Stilbene synthase
VIT_19s0014g04080	4.22059	Serine/threonine-protein kinase receptor ARK3
VIT_06s0004g02550	4.20745	Kiwellin Ripening-related protein grip22
VIT_10s0003g02490	4.20425	SRG1 (senescence-related gene 1) oxidoreductase
VIT_05s0094g00320	4.19894	Chitinase, class IV [Vitis vinifera]
VIT_16s0100g00810	4.19738	Stilbene synthase [Vitis vinifera]
VIT_05s0020g04380	4.19688	Calcium-transporting ATPase 13 ACA13
VIT_11s0016g01550	4.18745	Ankyrin repeat protein family
VIT_08s0032g00240	4.18635	CYP71A22
VIT_19s0014g01760	4.1861	Glutamate receptor 2.8
VIT_07s0031g01070	4.18	Ascorbate oxidase
VIT_12s0035g00610	4.17595	CYP82M1v3
VIT_15s0048g01080	4.17382	Unknown
VIT_13s0019g03930	4.16807	No hit
VIT_18s0089g00690	4.15153	CF9
VIT_03s0038g04170	4.15124	Lectin protein kinase
VIT_16s0039g01170	4.14733	Phenylalanine ammonium lyase
VIT_09s0002g07810	4.14333	No hit
VIT_00s0388g00060	4.14122	Receptor serine/threonine kinase
VIT_08s0007g06560	4.13015	Lectin protein kinase
VIT_01s0026g02390	4.12586	Glutathione S-transferase 10 GSTU10
VIT_17s0000g05420	4.11532	AAA-type ATPase family
VIT_14s0006g03050	4.10346	Unknown protein
VIT_16s0100g00900	4.09087	Stilbene synthase [Vitis pseudoreticulata]
VIT_12s0035g00570	4.08741	CYP82M1v3
VIT_00s0204g00210	4.08706	Ankyrin repeat protein family
VIT_16s0100g00960	4.08653	Stilbene synthase [Vitis pseudoreticulata]
VIT_16s0039g01100	4.08235	Phenylalanin ammonia-lyase [Vitis vinifera]
VIT_13s0019g03530	4.08123	No hit
VIT_16s0100g01010	4.07634	Stilbene synthase
VIT_09s0002g03100	4.07207	Light repressible receptor protein kinase
VIT_16s0100g01150	4.06727	Stilbene synthase [Vitis vinifera]
VIT_19s0027g00860	4.06539	NAC domain-containing protein 42
VIT_09s0054g00380	4.04778	Unknown protein
VIT_05s0020g04990	4.04542	No hit
VIT_19s0014g04510	4.03893	S-locus protein kinase
VIT_00s2659g00010	4.0377	CRK10 (cysteine-rich RLK10)
VIT_08s0007g01410	4.02502	Glutathione S-transferase 8 GSTU8
VIT_11s0118g00050	4.02076	EIX receptor
VIT_18s0157g00140	4.01242	Alliin lyase
VIT_09s0002g05810	3.97353	Boron transporter-like protein 4
VIT_12s0142g00080	3.97242	No hit
VIT_10s0042g00590	3.96538	Leucine-rich repeat receptor-like protein kinase 1
VIT_09s0002g02970	3.95946	Unknown
VIT_09s0002g02780	3.95917	FRK1 (FLG22-induced receptor-like kinase 1)
VIT_19s0085g00160	3.95201	CF9
VIT_07s0031g01710	3.94399	WRKY DNA-binding protein 51
VIT_00s0409g00040	3.94148	Cysteine-rich receptor-like protein kinase 15 RLK15
VIT_16s0148g00360	3.9252	PR5K (PR5-like receptor kinase)
VIT_16s0039g01120	3.92078	Phenylalanin ammonia-lyase [Vitis vinifera]
VIT_00s0480g00020	3.91403	Hydroxyproline-rich glycoprotein family protein
VIT_17s0119g00230	3.90825	Trypsin and protease inhibitor Kunitz family
VIT_10s0071g00440	3.90818	Serine/threonine-protein kinase receptor ARK3
VIT_04s0044g00440	3.90718	MTN21
VIT_09s0054g01220	3.89704	Cycloartenol synthase
VIT_15s0021g01630	3.88847	Ethylene responsive element binding factor 2
VIT_03s0110g00170	3.88766	CF4
VIT_09s0018g00440	3.87824	Leucine-rich repeat family
VIT_19s0027g01230	3.87711	CF4
VIT_01s0011g02680	3.87225	Myb-related protein 3R-1 (Plant c-MYB-like protein 1) MYB3R1
VIT_09s0002g05490	3.85923	ABC transporter g family pleiotropic drug resistance 12 PDR12
VIT_00s0262g00130	3.84187	Receptor-like protein kinase homolog RK20-1
VIT_18s0001g15800	3.84114	Protein kinase Xa21
VIT_10s0042g00600	3.83316	Leucine Rich Repeat receptor-like kinase
VIT_01s0026g02590	3.82996	Calcium-binding protein CML
VIT_00s0270g00120	3.82295	Alpha-amylase/subtilisin inhibitor
VIT_18s0001g04280	3.82113	(-)-germacrene D synthase
VIT_15s0021g01270	3.81627	Unknown
VIT_19s0014g02790	3.79456	Unknown protein
VIT_01s0011g06310	3.79245	Inositol polyphosphate related phosphatase
VIT_03s0063g01160	3.79205	Nodulin 1A, Senescence-associated
VIT_11s0037g00670	3.78885	Receptor protein kinase
VIT_02s0025g00540	3.78832	Unknown
VIT_19s0014g01730	3.78755	Glutamate receptor 2.8
VIT_15s0107g00150	3.77983	Glutathione S-transferase 8 GSTU8
VIT_11s0149g00350	3.7787	Chitinase-3 protein 1 precursor
VIT_19s0015g01540	3.77762	2-hydroxyacyl-CoA lyase 1
VIT_16s0148g00300	3.77649	Receptor serine/threonine kinase
VIT_12s0028g01890	3.7708	Serine/threonine-protein kinase NAK
VIT_03s0017g01400	3.76868	Adhesive/proline-rich protein
VIT_05s0020g03300	3.76612	S-receptor kinase
VIT_16s0100g01070	3.76163	Resveratrol synthase [Vitis vinifera]
VIT_16s0098g00860	3.75911	Flavanone 3-hydroxylase
VIT_17s0053g00400	3.75506	S-receptor protein kinase
VIT_19s0014g04090	3.74704	Serine/threonine-protein kinase receptor ARK3
VIT_18s0001g10410	3.74679	Triacylglycerol lipase
VIT_02s0033g00670	3.73903	Nitrilase 4B
VIT_12s0028g01630	3.73625	S-receptor kinase
VIT_12s0028g01880	3.72942	Isoflavone methyltransferase/ Orcinol O-methyltransferase 1 oomt1
VIT_13s0156g00580	3.72237	S-receptor kinase
VIT_17s0119g00150	3.70767	Alpha-amylase/subtilisin inhibitor
VIT_08s0058g00010	3.7029	Receptor Like Protein 33
VIT_08s0040g02170	3.7007	MLO6 (mildew resistance locus O 6)
VIT_05s0077g01540	3.69721	Bet v I allergen
VIT_00s0480g00030	3.68556	Polyphenol oxidase
VIT_19s0014g04540	3.68001	S-locus protein kinase
VIT_16s0039g00760	3.67338	CYP89A2
VIT_05s0049g01010	3.67051	Myb domain protein 14
VIT_09s0002g07570	3.65479	Leucine-rich repeat protein kinase
VIT_16s0100g00940	3.64673	Stilbene synthase 3 [Vitis sp. cv. 'Norton']
VIT_10s0071g00130	3.64618	R protein disease resistance protein
VIT_09s0002g05560	3.6414	ABC transporter g family pleiotropic drug resistance 12 PDR12
VIT_01s0010g00800	3.63608	Unknown
VIT_00s0357g00080	3.63503	Glucan 1,3-beta-glucosidase
VIT_09s0002g03020	3.63052	FRK1 (FLG22-induced receptor-like kinase 1)
VIT_06s0004g01030	3.62232	Dirigent protein
VIT_06s0004g03120	3.62155	MLO-like protein 3
VIT_11s0016g01650	3.61883	Ankyrin repeat
VIT_00s0179g00250	3.61782	No hit
VIT_14s0066g02680	3.6152	Leucine-rich repeat protein kinase
VIT_00s0179g00280	3.61185	Calmodulin-8 (CAM8)
VIT_16s0098g00460	3.61053	Lipase class 3
VIT_10s0003g00760	3.60932	Glutamate receptor protein
VIT_05s0049g00930	3.60163	Inorganic phosphate transporter 1-4
VIT_08s0007g01070	3.59235	DC1 domain-containing protein
VIT_16s0050g02210	3.58728	Chitinase III [Vitis vinifera]
VIT_13s0067g03130	3.58712	WRKY DNA-binding protein 55
VIT_15s0021g02060	3.58474	Arbutin synthase
VIT_01s0026g02400	3.57479	Glutathione S-transferase 10 GSTU10
VIT_13s0019g01340	3.55397	DC1 domain-containing protein
VIT_19s0014g01180	3.54167	Pathogenesis-related
VIT_16s0100g00860	3.53744	Chalcone synthase
VIT_12s0035g00920	3.53329	Unknown protein
VIT_07s0031g01130	3.52416	Ascorbate oxidase
VIT_02s0025g04310	3.52062	Thaumatin
VIT_11s0052g01460	3.51528	Receptor kinase TRKe
VIT_03s0063g01280	3.51262	Gibberellin 20 oxidase 2
VIT_15s0021g01260	3.5114	Unknown
VIT_19s0014g04820	3.50729	V-type H+-transporting ATPase 21kDa proteolipid subunit
VIT_00s2485g00010	3.4979	CRK10 (cysteine-rich RLK10)
VIT_17s0000g03230	3.49542	Alpha-mannosidase
VIT_04s0008g02960	3.49485	CYP706A12
VIT_18s0041g00010	3.4933	Wall-associated receptor kinase 2
VIT_11s0016g02800	3.49153	Myo-inositol oxygenase
VIT_02s0033g00700	3.49078	Nitrilase
VIT_09s0002g07680	3.48746	Disease resistance protein
VIT_09s0002g00600	3.47996	RPP27 (resistance to peronospora parasitica 27)
VIT_18s0001g13770	3.47886	Cytochrome P450, family 83, subfamily B, polypeptide 1
VIT_08s0007g01560	3.47248	Photoassimilate-responsive protein
VIT_01s0011g01000	3.46965	RPM1 (resistance to p. syringae pv maculicola 1)
VIT_01s0010g03210	3.46719	HcrVf1 protein
VIT_05s0020g02170	3.46137	Sugar transporter ERD6-like 16
VIT_14s0108g00280	3.45885	Leucine Rich Repeat receptor-like kinase
VIT_07s0005g03220	3.45186	Ethylene-responsive transcription factor ERF098
VIT_15s0046g00070	3.4491	PBP1 (pinoid-binding protein 1)
VIT_07s0031g00880	3.44259	Nodulation protein
VIT_19s0014g04140	3.44061	S-locus protein kinase
VIT_17s0000g02360	3.42716	Receptor protein kinase
VIT_08s0007g06570	3.42634	Lectin protein kinase
VIT_13s0019g04060	3.40382	MLO1
VIT_08s0007g08850	3.39863	No hit
VIT_18s0075g00700	3.39426	Laccase
VIT_14s0066g02100	3.38615	AAA-type ATPase
VIT_15s0048g00620	3.38603	No hit
VIT_04s0069g00970	3.37808	WRKY DNA-binding protein 51
VIT_15s0045g00880	3.37515	R protein PRF disease resistance protein
VIT_14s0006g01930	3.37312	Unknown protein
VIT_18s0001g06400	3.37188	No hit
VIT_09s0002g04560	3.37081	Calmodulin-binding protein
VIT_00s0271g00110	3.3687	flavodoxin-like quinone reductase 1
VIT_00s0895g00010	3.35617	Glucan 1,3-beta-glucosidase
VIT_16s0100g01190	3.34823	Stilbene synthase [Vitis vinifera]
VIT_16s0148g00370	3.34291	Receptor serine/threonine kinase
VIT_05s0094g00330	3.3417	Chitinase, class IV [Vitis vinifera]
VIT_08s0007g01160	3.3401	S-receptor kinase
VIT_09s0070g00640	3.33102	Disease resistance protein
VIT_05s0077g01600	3.32727	Pathogenesis protein 10 [Vitis vinifera]
VIT_00s0822g00010	3.32242	White-brown complex homolog protein 11
VIT_15s0024g01750	3.32238	Protein kinase
VIT_14s0066g02070	3.31495	AAA-type ATPase
VIT_09s0002g07720	3.30175	Leucine-rich repeat family protein
VIT_14s0066g01970	3.29805	Metalloendoproteinase 1 precursor
VIT_19s0093g00110	3.29111	Glutathione S-transferase 22 GSTU22
VIT_00s0226g00030	3.29069	Peroxidase
VIT_00s0316g00010	3.28746	Disease resistance protein
VIT_05s0102g01100	3.28638	R protein PRF disease resistance protein
VIT_14s0081g00550	3.27919	Metal ion binding
VIT_14s0081g00190	3.26833	No hit
VIT_13s0106g00610	3.26604	Tetracycline transporter
VIT_09s0002g07710	3.26582	Disease resistance protein
VIT_01s0010g02970	3.263	Calcium-binding protein CML
VIT_18s0089g00660	3.25903	CF9
VIT_17s0000g03370	3.2582	Calmodulin-binding protein
VIT_09s0002g05370	3.25764	ABC transporter g family pleiotropic drug resistance 12 PDR12
VIT_12s0028g00860	3.24319	NAC domain-containing protein 42
VIT_05s0094g00340	3.24128	Chitinase class IV
VIT_01s0011g02480	3.23575	Phospholipid-transporting ATPase
VIT_09s0002g07830	3.23565	Leucine-rich repeat protein kinase
VIT_02s0025g04290	3.22586	Thaumatin
VIT_12s0034g01950	3.21334	Legumin
VIT_17s0000g00650	3.21188	No hit
VIT_16s0100g00750	3.21003	Stilbene synthase
VIT_05s0077g01560	3.2098	Pathogenesis protein 10.3 [Vitis quinquangularis]
VIT_05s0077g01680	3.20818	Mal d 1 allergen
VIT_16s0050g01390	3.20727	SRC2/SRC2 (soybean gene regulated BY cold-2)
VIT_01s0011g02790	3.20642	IDA (inflorescence deficient in abscission)
VIT_09s0002g03700	3.20343	No hit
VIT_06s0004g01580	3.19929	Lipoxygenase
VIT_16s0039g01090	3.19872	CYP89A2
VIT_13s0084g00670	3.19787	Unknown protein
VIT_17s0000g06110	3.19226	Glutathione S-transferase 9 GSTU9
VIT_01s0026g02370	3.18449	Glutathione S-transferase 10 GSTU10
VIT_12s0035g00180	3.17638	Leucine-rich repeat protein kinase
VIT_17s0000g02330	3.17028	Receptor protein kinase
VIT_02s0033g01400	3.16977	Alternative oxidase 1a, (AOX1A)
VIT_13s0019g03120	3.16782	Glucosyltransferase-2
VIT_13s0156g00590	3.15964	S-receptor kinase
VIT_16s0100g00770	3.15837	Stilbene synthase
VIT_13s0101g00310	3.14785	No hit
VIT_11s0016g02070	3.1473	Basic helix-loop-helix (bHLH) family
VIT_17s0000g04880	3.14581	Dirigent protein
VIT_10s0042g00840	3.14217	Stilbene synthase [Vitis pseudoreticulata]
VIT_16s0100g01030	3.1357	Stilbene synthase [Vitis quinquangularis]
VIT_14s0068g01360	3.12795	GEM-like protein 5
VIT_12s0028g03260	3.12657	Rooty/superroot1
VIT_09s0002g07610	3.12443	Leucine-rich repeat family
VIT_06s0004g05170	3.12383	Lectin protein kinase
VIT_19s0014g01370	3.11399	Curculin (mannose-binding) lectin
VIT_01s0011g03530	3.11174	Lateral organ boundaries protein 41
VIT_09s0054g00910	3.10314	Chaperone BCS1 mitochondrial
VIT_14s0108g00930	3.09785	Unknown protein
VIT_03s0088g00710	3.09672	Pathogenesis-related protein 1 precursor (PRP 1)
VIT_18s0001g01370	3.09119	Wall-associated receptor kinase 5
VIT_16s0050g02220	3.08768	Acidic endochitinase (CHIB1)
VIT_05s0049g01290	3.08739	Protein phosphatase 2C
VIT_09s0002g05820	3.07367	Unknown
VIT_13s0156g00240	3.07047	DC1 domain-containing protein
VIT_03s0017g02140	3.06467	Tetrahydroxychalcone 2'-glucosyltransferase
VIT_02s0012g01610	3.06404	Beta-1,3-glucanase precursor
VIT_14s0108g00450	3.06362	No hit
VIT_16s0050g02510	3.0557	WRKY DNA-binding protein 53
VIT_16s0013g00390	3.0437	No hit
VIT_10s0071g00450	3.04366	S-locus lectin protein kinase
VIT_00s0374g00030	3.03999	ARK3 (Arabidopsis Receptor Kinase 3)
VIT_14s0066g02660	3.0384	Hcr2-p1.2
VIT_16s0100g01130	3.03267	Stilbene synthase [Vitis vinifera]
VIT_00s0258g00140	3.02912	Brassinosteroid insensitive 1-associated receptor kinase 1
VIT_01s0011g01350	3.02842	No hit
VIT_09s0002g07750	3.02323	Disease resistance protein
VIT_08s0056g01300	3.02242	Cupin, RmlC-type
VIT_17s0000g03390	3.01932	Calmodulin binding protein
VIT_05s0049g01020	3.01023	Myb domain protein 14
VIT_14s0066g02090	3.00798	AAA-type ATPase
VIT_14s0068g01770	3.00655	WRKY DNA-binding protein 75
VIT_10s0003g00430	3.00166	Unknown protein
VIT_04s0008g05390	3.00126	Carboxyesterase17 CXE17
VIT_14s0066g02670	3.00073	Leucine Rich Repeat receptor-like kinase
VIT_05s0020g03280	3.00036	Copper amine oxidase
VIT_04s0044g00660	2.99959	S-receptor kinase
VIT_10s0071g00190	2.99742	R protein disease resistance protein
VIT_05s0077g01550	2.99287	Pathogenesis protein 10.3 [Vitis quinquangularis]
VIT_00s2745g00010	2.98841	Receptor kinase RK20-1
VIT_04s0043g00500	2.98437	Dynamin homolog
VIT_00s0731g00010	2.97981	Laccase
VIT_00s2254g00010	2.97949	Ser/Thr receptor-like kinase1
VIT_09s0054g01080	2.96891	Polygalacturonase QRT3
VIT_09s0002g05610	2.96826	Unknown
VIT_09s0018g00670	2.95961	HcrVf1 protein
VIT_16s0050g01910	2.95922	Unknown
VIT_13s0067g01940	2.95378	Abscisic acid receptor PYL4 RCAR10
VIT_17s0000g02370	2.9488	Receptor protein kinase
VIT_14s0030g01890	2.94751	Unknown
VIT_16s0100g00830	2.94467	Stilbene synthase
VIT_17s0000g03660	2.94133	NAC domain containing protein 58
VIT_16s0100g01200	2.9357	Stilbene synthase
VIT_10s0071g00150	2.93492	R protein disease resistance protein
VIT_18s0001g06760	2.93487	Clathrin assembly protein 16
VIT_13s0084g00460	2.9273	Ankyrin repeat protein
VIT_12s0059g00210	2.92576	Epoxide hydrolase
VIT_19s0014g04460	2.91544	Curculin (mannose-binding) lectin
VIT_08s0058g00090	2.90988	Hcr9-Avr4-par1
VIT_09s0018g00710	2.9095	Disease resistance family protein
VIT_16s0148g00290	2.9084	Ser/Thr receptor-like kinase1
VIT_18s0089g00700	2.90526	CYP714A1
VIT_09s0002g03920	2.90382	Ankyrin repeat
VIT_04s0008g00370	2.90276	Clavata1 receptor kinase (CLV1)
VIT_08s0007g01090	2.90191	DC1 domain-containing protein
VIT_08s0007g05830	2.90135	No hit
VIT_16s0039g01070	2.89611	Glutathione S-transferase 25 GSTU7
VIT_19s0014g04040	2.89165	S-receptor protein kinase
VIT_06s0004g06460	2.89165	CYP71E
VIT_13s0019g03100	2.88253	Cis-zeatin O-beta-D-glucosyltransferase
VIT_07s0141g00060	2.87726	Beta-ketoacyl-CoA-synthase
VIT_18s0001g05230	2.87558	Valencene synthase
VIT_14s0128g00690	2.8728	Germin protein 3
VIT_05s0020g03220	2.86631	S-receptor kinase
VIT_18s0001g15230	2.85814	Unknown
VIT_00s0409g00020	2.85633	Receptor protein kinase RK20-1
VIT_00s0187g00010	2.84813	No hit
VIT_00s0262g00110	2.84128	6-phosphogluconate dehydrogenase, decarboxylating
VIT_10s0003g00470	2.84059	Isoflavone methyltransferase/ Orcinol O-methyltransferase 1 oomt1
VIT_18s0001g01300	2.8377	Wall-associated receptor kinase 5
VIT_16s0098g00430	2.83673	EFR (EF-TU receptor)
VIT_12s0034g01930	2.83556	Globulin-like protein
VIT_17s0000g00940	2.83125	F-box protein
VIT_16s0050g01900	2.82968	Leucine-rich repeat protein kinase
VIT_16s0100g01170	2.82931	Stilbene synthase 1 [Vitis vinifera]
VIT_04s0044g00680	2.82927	S-receptor kinase
VIT_00s0262g00180	2.82772	S-locus lectin protein kinase
VIT_14s0068g01790	2.82732	Unknown
VIT_16s0100g00910	2.82343	Stilbene synthase - grape
VIT_14s0066g01830	2.82175	SAG101 (senescence-associated gene 101)
VIT_12s0034g02420	2.82141	No hit
VIT_08s0007g01170	2.81372	S-receptor kinase
VIT_05s0020g03290	2.8134	S-receptor kinase
VIT_04s0008g01470	2.81122	WRKY DNA-binding protein 50
VIT_10s0042g00700	2.8077	Leucine-rich repeat receptor-like protein kinase 1
VIT_19s0014g04470	2.80134	S-locus protein kinase
VIT_04s0008g03500	2.7956	Ankyrin
VIT_04s0069g00390	2.79407	Glutamate receptor protein
VIT_13s0019g00540	2.78806	Ethylene-responsive protein
VIT_19s0014g02850	2.78521	Dynein light subunit lc6, flagellar outer arm
VIT_06s0004g00690	2.76595	Calmodulin-binding region IQ
VIT_06s0004g07240	2.76274	UDP-glucoronosyl and UDP-glucosyl transferase
VIT_06s0004g01420	2.75951	Glycosyl hydrolase family 1 protein
VIT_13s0019g01360	2.75796	Unknown
VIT_16s0050g01890	2.75346	Unknown
VIT_18s0089g00630	2.74245	CF4
VIT_01s0011g02320	2.74012	Unknown protein
VIT_00s0454g00010	2.73639	Subtilase
VIT_14s0036g01400	2.73245	Calmodulin-binding
VIT_10s0003g01920	2.72673	RKF1 (receptor-like kinase in flowers 1)
VIT_19s0014g04150	2.72628	S-receptor protein kinase
VIT_15s0045g00680	2.71561	R protein PRF disease resistance protein
VIT_18s0001g15130	2.71307	WD40 repeat protein
VIT_11s0016g01640	2.70616	Phenylalanine ammonia-lyase
VIT_08s0007g06580	2.70379	Lectin protein kinase
VIT_18s0001g00680	2.69585	Laccase
VIT_11s0037g00680	2.6944	Leucine Rich Repeat receptor-like kinase
VIT_19s0014g04180	2.6916	Curculin (mannose-binding) lectin
VIT_00s0347g00040	2.69047	Avr9/Cf-9 rapidly elicited protein 20
VIT_13s0019g05010	2.69019	Nodulin-like protein
VIT_09s0002g05400	2.68171	ABC transporter g family pleiotropic drug resistance 12 PDR12
VIT_08s0032g00270	2.66639	CYP71D64
VIT_00s0226g00100	2.66625	Regulator of chromosome condensation (RCC1)
VIT_18s0001g08660	2.64917	Unknown
VIT_14s0066g01960	2.64387	Metalloendoproteinase 1 precursor
VIT_18s0001g00210	2.6434	Cytokinin riboside 5'-monophosphate phosphoribohydrolase LOG5
VIT_19s0014g04190	2.64152	ARK3 (Arabidopsis Receptor Kinase 3)
VIT_00s2849g00010	2.63269	Phenylalanine ammonia-lyase
VIT_01s0137g00680	2.632	No hit
VIT_14s0128g00780	2.63097	Lipoxygenase
VIT_13s0067g02630	2.63085	No hit
VIT_02s0012g01590	2.62913	Unknown protein
VIT_04s0044g01170	2.62888	Aminotransferase, class V
VIT_11s0052g00350	2.62716	Receptor kinase TRKe
VIT_18s0001g02770	2.62663	Alpha-L-fucosidase 2 precursor
VIT_13s0067g02050	2.62346	Unknown protein
VIT_08s0007g01230	2.62137	Lectin protein kinase
VIT_07s0031g01040	2.618	L-ascorbate oxidase
VIT_12s0028g01920	2.61276	Receptor kinase TRKe
VIT_08s0007g08750	2.61142	Heat shock transcription factor B3
VIT_10s0003g00680	2.61107	Glutamate receptor protein
VIT_19s0014g04490	2.61057	S-locus protein kinase
VIT_18s0001g01310	2.60876	Wall-associated receptor kinase 5
VIT_07s0005g04780	2.6047	No hit
VIT_04s0008g00300	2.59844	Clavata1 receptor kinase (CLV1)
VIT_07s0104g01260	2.59701	flavin-containing monooxygenase
VIT_03s0091g00810	2.59504	Beta-1,4-xylosidase
VIT_06s0004g07250	2.59217	UDP-glucoronosyl and UDP-glucosyl transferase
VIT_14s0060g02000	2.5855	ATPP2-B14
VIT_03s0017g01450	2.5798	No hit
VIT_05s0049g01140	2.57845	Chromosome condensation regulator protein
VIT_10s0003g01940	2.57738	RKF1 (receptor-like kinase in flowers 1)
VIT_05s0020g03270	2.57394	S-receptor kinase
VIT_00s0262g00120	2.5721	Receptor kinase RK20-1
VIT_18s0041g00700	2.57018	NAC domain containing protein 90
VIT_02s0025g04730	2.56849	Glyoxylate reductase
VIT_10s0003g00780	2.56643	Glutamate receptor 3.4
VIT_06s0004g05650	2.56553	Unknown protein
VIT_15s0045g00920	2.56436	R protein PRF disease resistance protein
VIT_00s0625g00020	2.56184	ABC transporter G member 7
VIT_08s0007g06060	2.56041	Beta 1-3 glucanase
VIT_02s0025g04260	2.55771	Osmotin [Vitis vinifera]
VIT_08s0007g02850	2.5564	F-box family protein
VIT_16s0050g01650	2.5523	Unknown
VIT_18s0001g10670	2.55026	EF hand
VIT_15s0046g02170	2.54395	3-methyl-2-oxobutanoate hydroxy-methyl-transferase
VIT_12s0055g00580	2.54327	Receptor protein kinase
VIT_09s0002g02990	2.54179	FRK1 (FLG22-induced receptor-like kinase 1)
VIT_00s0586g00030	2.53896	Stem-specific protein TSJT1
VIT_14s0060g01470	2.53809	Calmodulin-binding protein
VIT_11s0016g02750	2.53576	Ankyrin repeat protein
VIT_01s0010g00760	2.52489	Unknown
VIT_01s0011g03430	2.52457	No hit
VIT_09s0054g00080	2.52288	Hcr2-p2
VIT_19s0015g02410	2.52109	Receptor protein kinase
VIT_08s0058g00060	2.51721	Receptor Like Protein 26
VIT_05s0049g01420	2.51522	Peroxisomal membrane protein PMP22
VIT_02s0025g04270	2.51458	Thaumatin
VIT_19s0014g04500	2.51319	Receptor kinase ARK3
VIT_00s0780g00040	2.51296	RGLG2 (ring Domain LIGASE2)
VIT_11s0016g05010	2.50919	Lactoylglutathione lyase
VIT_01s0127g00530	2.50365	Protein disulfide isomerase
VIT_02s0087g00720	2.50332	Receptor protein kinase
VIT_11s0016g01520	2.50243	Phenylalanine ammonia-lyase
VIT_06s0004g04180	2.5016	Zinc finger (C2H2 type) protein (ZAT11)
VIT_11s0065g00130	2.49399	Taxane 10-beta-hydroxylase
VIT_03s0017g01410	2.48629	No hit
VIT_18s0001g00850	2.48617	Laccase
VIT_01s0011g00950	2.48611	RPM1 (resistance to p. syringae pv maculicola 1)
VIT_18s0001g01530	2.48096	No hit
VIT_04s0044g00640	2.47314	S-receptor kinase
VIT_13s0019g03130	2.46102	Glucosyltransferase-2
VIT_08s0007g00810	2.4583	Lectin receptor kinase 7
VIT_00s0374g00020	2.45621	S-locus lectin protein kinase
VIT_18s0001g08760	2.45332	No hit
VIT_06s0004g03930	2.45103	Leucine-rich repeat protein kinase
VIT_15s0048g02070	2.44962	BON2-associated protein (BAP2)
VIT_04s0008g07150	2.44941	Aspartyl protease
VIT_00s0163g00030	2.44844	AarF domain containing kinase
VIT_04s0008g05700	2.44381	ACT domain-containing protein
VIT_00s0317g00110	2.43506	Esterase/lipase/thioesterase
VIT_10s0042g01180	2.43473	ARGONAUTE 2 (AGO2)
VIT_00s0480g00010	2.43309	Hydroxyproline-rich glycoprotein family protein
VIT_19s0014g02950	2.42948	No hit
VIT_05s0165g00010	2.42856	Ankyrin repeat
VIT_16s0100g00780	2.42851	Stilbene synthase
VIT_14s0068g00650	2.42435	Unknown
VIT_09s0054g00900	2.41378	Chaperone BCS1 mitochondrial
VIT_17s0000g03780	2.41376	No hit
VIT_14s0083g00920	2.41109	No hit
VIT_16s0022g00910	2.4088	No hit
VIT_05s0077g01530	2.40783	Pathogenesis protein 10 [Vitis vinifera]
VIT_13s0019g00480	2.40498	Zinc finger (C2H2 type) family
VIT_19s0014g04530	2.40439	S-locus receptor kinase
VIT_00s0214g00120	2.4011	F-box family protein
VIT_19s0014g02120	2.39127	Metallothionein
VIT_04s0008g05750	2.39084	WRKY DNA-binding protein 18
VIT_14s0066g01670	2.38373	Alpha-dioxygenase
VIT_16s0148g00050	2.38217	Ser/Thr receptor-like kinase1
VIT_07s0005g02080	2.37599	No hit
VIT_05s0049g01200	2.37052	S-locus lectin protein kinase
VIT_18s0001g03870	2.37006	No hit
VIT_14s0066g02080	2.36561	AAA-type ATPase family protein
VIT_15s0048g00970	2.36494	Cytokinesis Sec1 protein (KEULE)
VIT_01s0026g01730	2.36382	WRKY DNA-binding protein 72
VIT_18s0089g00650	2.36204	CF4
VIT_06s0061g00180	2.36128	WD40
VIT_00s0262g00090	2.3602	Receptor kinase RK20-1
VIT_18s0041g01610	2.35962	No hit
VIT_01s0011g03330	2.35299	Unknown protein
VIT_00s0480g00040	2.34689	Polyphenol oxidase II, chloroplast precursor
VIT_07s0031g01380	2.33732	ferulate 5-hydroxylase
VIT_08s0007g08840	2.33081	Glycosyl transferaseHGA1
VIT_16s0013g02160	2.33005	No hit
VIT_09s0018g00630	2.32861	Cycloartenol synthase
VIT_04s0008g03530	2.32498	Ankyrin repeat
VIT_14s0171g00400	2.32207	Lysine histidine transporter 1
VIT_12s0059g01720	2.31687	No hit
VIT_18s0001g04640	2.31659	No hit
VIT_07s0095g00640	2.3164	Serine/threonine kinase BRLK
VIT_05s0049g01550	2.3133	Peptide transporter protein 3
VIT_12s0034g00370	2.31044	R protein L6
VIT_02s0025g04280	2.31016	Osmotin
VIT_00s0743g00030	2.3083	S-locus lectin protein kinase
VIT_01s0127g00250	2.30793	Kelch repeat-containing F-box protein
VIT_18s0001g14740	2.30542	Protein binding
VIT_13s0067g01060	2.30334	SAC3/GANP
VIT_12s0028g02530	2.29874	Zinc finger (C3HC4-type ring finger)
VIT_00s2526g00010	2.2977	Endo-1,4-beta-glucanase korrigan (KOR)
VIT_02s0025g04300	2.29438	Thaumatin
VIT_05s0020g03240	2.28775	S-receptor kinase
VIT_12s0059g02590	2.28159	Receptor protein kinase RK20-1
VIT_00s0561g00020	2.27957	Stem-specific protein TSJT1
VIT_12s0028g01690	2.27903	WRKY DNA-binding protein 65
VIT_18s0001g02760	2.27849	Lipase GDSL
VIT_18s0001g15120	2.27756	Unknown protein
VIT_00s0163g00020	2.27543	AarF domain-containing kinase ABC1
VIT_02s0012g00880	2.27448	AT-hook DNA-binding protein
VIT_10s0003g00790	2.27341	Glutamate receptor protein
VIT_07s0005g01360	2.2683	Zinc finger (C3HC4-type ring finger)
VIT_16s0013g01780	2.2589	Derlin-1
VIT_07s0141g00890	2.25687	CYP94A1
VIT_17s0000g07670	2.25348	Betaine-aldehyde dehydrogenase
VIT_13s0047g00210	2.25244	flavonol synthase
VIT_11s0065g00040	2.24744	CYP706A12
VIT_07s0005g04100	2.24726	Leucine Rich Repeat receptor-like kinase
VIT_06s0004g01990	2.24678	No hit
VIT_18s0001g03400	2.24481	Nematode resistance-like protein
VIT_03s0097g00070	2.23968	Lectin protein kinase
VIT_17s0000g05360	2.23905	Germin
VIT_12s0134g00480	2.22863	Myb domain protein 14
VIT_06s0004g00020	2.22485	NAC domain containing protein 32
VIT_09s0070g00210	2.22374	Metal transporter Nramp1
VIT_17s0000g02940	2.22068	Glutathione S-transferase 8 GSTU8
VIT_11s0016g00060	2.22025	No hit
VIT_10s0003g02020	2.21845	RKF1 (receptor-like kinase in flowers 1)
VIT_12s0059g00860	2.21584	SLAH1 (SLAC1 homologue 1)
VIT_08s0032g01220	2.21501	Calcium dependent protein kinase 1
VIT_14s0030g00670	2.21438	Dehydroquinate dehydratase
VIT_09s0002g00510	2.21414	Lipase GDSL 1
VIT_14s0108g00540	2.214	Phosphofructokinase
VIT_16s0039g02500	2.20887	Shikimate kinase
VIT_07s0031g00070	2.2087	No hit
VIT_08s0007g00820	2.20858	Proteinase inhibitor
VIT_16s0039g02890	2.20744	No hit
VIT_09s0002g05220	2.20534	R protein MLA10
VIT_06s0061g00120	2.20515	Beta-1,3-glucanase [Vitis riparia]
VIT_02s0025g04330	2.20305	Thaumatin VVTL1 [Vitis vinifera]
VIT_10s0116g00170	2.20256	S-locus lectin protein kinase
VIT_19s0014g00470	2.19938	RKF1 (receptor-like kinase in flowers 1)
VIT_05s0102g00200	2.19501	Unknown protein
VIT_09s0002g05080	2.19501	Kelch repeat-containing F-box family protein
VIT_05s0020g04780	2.19447	Basic helix-loop-helix (bHLH) family
VIT_16s0100g01100	2.19446	Stilbene synthase
VIT_14s0108g00890	2.19096	Beta-1,3-galactosyltransferase
VIT_05s0062g00700	2.18502	UDP-glucose:flavonoid 7-O-glucosyltransferase
VIT_18s0001g15220	2.18434	Unknown protein
VIT_14s0128g00790	2.18371	Lipoxygenase (LOX1)
VIT_12s0057g00780	2.18144	Disease resistance protein
VIT_12s0059g01580	2.18005	Unknown
VIT_04s0008g04170	2.17948	Unknown
VIT_08s0032g00950	2.17787	Unknown protein
VIT_08s0058g01390	2.17271	WRKY DNA-binding protein 70
VIT_18s0001g09060	2.17269	Unknown protein
VIT_05s0094g00200	2.16729	Chitinase class IV
VIT_00s0988g00010	2.16724	CF9
VIT_11s0052g01020	2.1672	Glutamate receptor protein
VIT_03s0038g03220	2.16347	Chitin elicitor-binding CEBIP LysM domain-containing
VIT_16s0039g01870	2.16331	Protein kinase
VIT_16s0013g01920	2.16119	Ser/Thr protein kinase
VIT_05s0062g01120	2.15874	PIN1
VIT_16s0013g00450	2.15213	No hit
VIT_06s0061g00100	2.15081	Glucan endo-1,3-beta-glucosidase, acidic isoform precursor
VIT_16s0039g00930	2.14832	CYP89A5
VIT_19s0090g00600	2.14598	No hit
VIT_05s0094g00170	2.14553	Protein transport protein Sec61 subunit beta
VIT_16s0100g01140	2.1392	Stilbene synthase 2
VIT_00s0324g00060	2.13467	UDP-glycosyltransferase 85A8
VIT_16s0039g01550	2.13347	Unknown protein
VIT_11s0052g01560	2.13288	MATE efflux family protein
VIT_09s0002g00670	2.1324	Auxin responsive SAUR protein
VIT_07s0031g03070	2.13074	Isoflavone reductase
VIT_05s0124g00610	2.12937	Ankyrin repeat protein family
VIT_00s0809g00010	2.12861	Unknown
VIT_03s0017g02110	2.12753	Anthocyanidin 3-O-glucosyltransferase
VIT_04s0023g01720	2.1272	SEC14 cytosolic factor, putative
VIT_04s0008g05350	2.12631	Serine hydrolase [Vitis vinifera]
VIT_05s0020g02200	2.11741	Inosine-uridine preferring nucleoside hydrolase
VIT_15s0046g01570	2.11584	Acidic endochitinase (CHIB1)
VIT_11s0016g03080	2.11431	Clavata1 receptor kinase (CLV1)
VIT_12s0057g01110	2.1141	Nudix hydrolase 2
VIT_16s0100g01160	2.11311	Stilbene synthase [Vitis vinifera]
VIT_08s0007g07670	2.11142	NAC domain containing protein 47
VIT_16s0100g01110	2.11085	Resveratrol synthase (RS1)
VIT_14s0006g02650	2.10862	Receptor-like protein kinase
VIT_16s0098g01060	2.10767	Heat shock protein 26a, chloroplast
VIT_17s0000g03160	2.10423	No hit
VIT_11s0065g00350	2.10223	Trans-cinnamate 4-monooxygenase
VIT_16s0013g00070	2.10143	Unknown
VIT_05s0020g03210	2.10008	S-receptor kinase
VIT_05s0020g03680	2.09922	GCN5 N-acetyltransferase (GNAT)
VIT_10s0003g02010	2.09712	RKF1 (receptor-like kinase in flowers 1)
VIT_05s0094g00160	2.09451	No hit
VIT_06s0080g00790	2.0937	MYB divaricata
VIT_16s0022g02430	2.09326	Carboxyesterase 20 CXE20
VIT_12s0059g02630	2.09279	Ankyrin repeat protein family
VIT_02s0012g01270	2.09027	Abscisic acid receptor PYL1 RCAR12
VIT_18s0089g01330	2.08993	Epsin N-terminal
VIT_13s0067g00890	2.08713	Phosphoinositide-specific phospholipase C
VIT_16s0098g01380	2.08518	Yippee
VIT_06s0004g01000	2.0843	Dirigent protein
VIT_16s0022g00240	2.08373	EIX receptor 2
VIT_18s0001g04910	2.08273	Sulfate transporter 1.3
VIT_02s0087g01010	2.08109	CRK10 (cysteine-rich RLK10)
VIT_07s0005g02070	2.08056	No hit
VIT_10s0071g00850	2.07803	Binding
VIT_12s0055g01020	2.0769	Peroxidase
VIT_04s0008g01150	2.07316	Beta-fructosidase (BFRUCT1)
VIT_17s0000g08010	2.07041	Trehalose 6-phosphate synthase
VIT_13s0019g01310	2.0636	DC1 domain-containing protein
VIT_07s0031g01120	2.05919	Ascorbate oxidase
VIT_02s0025g02920	2.059	Quercetin 3-O-methyltransferase 1
VIT_17s0000g02100	2.05859	Wall-associated kinase 2 (WAK2)
VIT_09s0070g00620	2.05326	Leucine-rich repeat family protein
VIT_15s0046g00080	2.05068	Yippee
VIT_08s0007g02360	2.05022	Harpin inducing protein 1-like 9
VIT_17s0000g06130	2.04909	Glutathione S-transferase 9 GSTU9
VIT_19s0027g01490	2.04884	R protein MLA10
VIT_18s0166g00230	2.04582	S-receptor kinase
VIT_16s0013g00480	2.04505	Unknown protein
VIT_16s0050g01950	2.04137	Disease resistance family protein / LRR family
VIT_19s0027g01700	2.03866	RPS5 (resistant to p. syringae 5)
VIT_08s0007g07980	2.0383	Arabinogalactan protein 23 AGP23
VIT_17s0000g03380	2.03631	Calmodulin binding protein
VIT_00s0429g00010	2.02947	Receptor kinase RK20-1
VIT_12s0059g01080	2.02873	Acid phosphatase/vanadium-dependent haloperoxidase
VIT_03s0017g01990	2.02843	UDP-glucose glucosyltransferase
VIT_19s0085g00050	2.02829	Myb domain protein 58
VIT_07s0005g04050	2.01757	Leucine Rich Repeat receptor-like kinase
VIT_05s0020g04300	2.01607	Ca2+-ATPase 13 ACA13, plasma membrane
VIT_01s0011g02630	2.01604	No hit
VIT_02s0154g00160	2.01454	flavin-containing monooxygenase family protein / FMO family protein
VIT_14s0030g02170	2.01319	Calcium-binding EF hand
VIT_19s0014g01830	2.01091	Glutamate receptor protein
VIT_08s0007g04570	2.01085	UGT73D1 (UDP-glucosyl transferase 73D1); UDP-glycosyltransferase
VIT_02s0087g00750	2.01039	Proteinase inhibitor I4, serpin
VIT_03s0063g00400	2.00972	Alpha-amylase / 1,4-alpha-D-glucan glucanohydrolase
VIT_04s0008g00410	2.00793	Clavata1 receptor kinase (CLV1)
VIT_06s0004g03620	2.00695	MAPK MPK13
VIT_19s0090g01180	2.00637	Light induced protein like
VIT_05s0077g01910	2.00332	No hit
VIT_04s0008g00310	2.00164	Clavata1 receptor kinase (CLV1)
VIT_08s0007g07800	1.99924	RAB GTPase RABA4D
VIT_07s0141g00930	1.99836	33 kDa secretory protein
VIT_08s0007g01400	1.99833	Glutathione S-transferase 8 GSTU8
VIT_13s0067g01880	1.99047	Other LOB domain-containing protein ASL5
VIT_01s0026g00910	1.98632	Unknown
VIT_06s0004g00990	1.98345	Dirigent protein
VIT_01s0011g03360	1.98332	Unknown
VIT_00s0179g00260	1.97742	Calcium-transporting ATPase 12 ACA12
VIT_02s0033g01380	1.97466	Alternative oxidase 1D
VIT_07s0129g00240	1.97349	C2H2 zinc finger protein AZF1
VIT_11s0052g01070	1.97032	Transferase
VIT_14s0068g01040	1.96937	Ethylene-responsive transcription factor ERF113
VIT_09s0002g05570	1.96218	ABC transporter g family pleiotropic drug resistance 12 PDR12
VIT_19s0027g00230	1.96189	NAC domain-containing protein 22
VIT_13s0019g03910	1.95304	Unknown
VIT_11s0016g04490	1.95244	IAA16
VIT_16s0050g01400	1.94494	C2 domain-containing protein
VIT_17s0000g05680	1.94216	Band 7 family
VIT_02s0025g04210	1.94156	UDP-glucose 4-epimerase
VIT_07s0005g02560	1.93612	Chitinase Class I
VIT_18s0001g00840	1.93594	Syringolide-induced protein 14-1-1
VIT_18s0001g08550	1.93583	Squalene monooxygenase
VIT_18s0001g01500	1.93514	No hit
VIT_16s0039g02850	1.93133	Unknown
VIT_00s0211g00040	1.93073	Nodulation receptor kinase
VIT_09s0002g00520	1.93054	Lipase GDSL 2
VIT_14s0083g01140	1.9303	B12D
VIT_14s0083g00520	1.92826	Proline oxidase
VIT_04s0008g02070	1.92813	Avr9/Cf-9 induced kinase 1
VIT_14s0068g02290	1.92539	Disease resistance protein
VIT_17s0000g03330	1.92499	Receptor serine/threonine kinase PR5K
VIT_11s0065g00990	1.91753	Replication protein A 70 kDa DNA-binding subunit
VIT_03s0038g02490	1.91565	SKP1
VIT_18s0122g00690	1.91355	Laccase
VIT_01s0026g02500	1.90951	Amino acid transport protein
VIT_16s0050g01430	1.90902	Ornithine cyclodeaminase
VIT_03s0038g00230	1.90788	Purple acid phosphatase 2 PAP2
VIT_11s0016g03190	1.9064	Unknown
VIT_07s0197g00170	1.90578	R protein MLA10
VIT_18s0001g14500	1.90571	SHD (shepherd)
VIT_08s0056g01500	1.90425	Unknown protein
VIT_17s0000g05580	1.90229	Isopiperitenol dehydrogenase
VIT_03s0091g00560	1.89608	Leucine-rich repeat protein kinase
VIT_18s0001g09650	1.89595	CYP81E1
VIT_03s0017g01490	1.89368	Berberine bridge enzyme
VIT_01s0011g00380	1.89289	SP1L1 (SPIRAL1-like1)
VIT_17s0000g02150	1.88856	Ribosomal protein L19
VIT_15s0046g02080	1.88758	Unknown
VIT_04s0008g05760	1.88292	WRKY DNA-binding protein 18
VIT_03s0038g03410	1.87889	NAC domain containing protein 36
VIT_09s0002g01190	1.87414	Scarecrow transcription factor 29 (SCL29)
VIT_15s0045g00810	1.87208	Disease resistance protein RPR1
VIT_17s0000g08720	1.86468	RKF2 (receptor-like serine/threonine kinase 2)
VIT_04s0044g00720	1.86251	S-receptor kinase
VIT_17s0000g03350	1.86218	Serine/threonine protein kinase
VIT_08s0007g06930	1.86205	Dirigent pDIR3
VIT_16s0013g00210	1.86087	Metacaspase 1
VIT_00s0258g00090	1.85885	Brassinosteroid insensitive 1-associated receptor kinase 1
VIT_06s0009g01010	1.85863	No hit
VIT_16s0050g00270	1.85469	Leucine-rich repeat
VIT_00s2620g00010	1.85262	Endo-1,4-beta-glucanase korrigan (KOR)
VIT_03s0091g00120	1.85076	Prp27-like protein
VIT_02s0012g00550	1.85071	Inositol polyphosphate 5-phosphatase II
VIT_08s0007g06040	1.84911	Beta-1,3-glucanase
VIT_19s0027g00020	1.848	WAG1
VIT_00s1458g00010	1.84755	CRK10 (cysteine-rich RLK10)
VIT_05s0020g03030	1.84579	Leucine-rich repeat family protein
VIT_13s0019g02300	1.84442	Wall-associated receptor kinase-like 20
VIT_14s0081g00030	1.84205	Pathogenesis-related protein-4 (Chitinase )
VIT_10s0003g04080	1.84123	Unknown
VIT_11s0016g04050	1.83664	No hit
VIT_07s0141g00360	1.83214	Lipase class 3
VIT_18s0041g02410	1.83118	Aldehyde oxidase 1
VIT_11s0052g01220	1.83043	Xyloglucan endotransglycosylase 6
VIT_03s0088g00750	1.83024	Pathogenesis related protein 1 precursor [Vitis vinifera]
VIT_11s0103g00520	1.82646	Unknown
VIT_04s0008g00140	1.82007	Chitinase [Vitis vinifera]
VIT_01s0011g06140	1.81925	Avr9/Cf-9 rapidly elicited protein
VIT_08s0007g07440	1.81807	PUMILIO 12 (APUM12)
VIT_16s0013g01500	1.81749	Disease resistance protein
VIT_04s0008g00150	1.81476	NAC domain containing protein 36
VIT_03s0097g00510	1.81429	Oligopeptide transporter OPT4
VIT_05s0077g01690	1.81084	Pathogenesis protein 10 [Vitis vinifera]
VIT_19s0090g01800	1.80894	Armadillo/beta-catenin repeat
VIT_03s0091g00160	1.80465	NtPRp27 secretory protein
VIT_00s0450g00010	1.80335	Ent-kaurene synthase
VIT_03s0038g03800	1.80266	Protein kinase APK1B
VIT_07s0197g00130	1.79953	Disease resistance protein (TIR-NBS-LRR class)
VIT_08s0056g00300	1.79751	Unknown
VIT_09s0002g00650	1.79481	Auxin-induced protein
VIT_18s0122g00590	1.79475	DNA-binding protein
VIT_01s0137g00670	1.79236	Quinolinate synthase
VIT_05s0051g00120	1.7912	N-6 Adenine-specific DNA methylase
VIT_00s0357g00060	1.79056	Glycosyl hydrolase family 5 protein
VIT_09s0096g00930	1.78543	Disease resistance protein (TIR-NBS-LRR class)
VIT_01s0146g00210	1.78518	Auxin responsive SAUR protein
VIT_18s0072g00980	1.78043	Leucine-rich repeat protein kinase
VIT_18s0001g13780	1.78024	Cytochrome P450, family 83, subfamily B, polypeptide 1
VIT_16s0100g00400	1.77919	Ethylene-responsive transcription factor ERF025
VIT_02s0025g04250	1.77896	Osmotin
VIT_18s0001g11240	1.7771	MAPKKK5 (Mitogen-activated protein kinase kinase kinase 5)
VIT_04s0044g01460	1.77693	PUB26 (plant U- box 26)
VIT_05s0049g01610	1.77374	Cyclopropane fatty acid synthase
VIT_11s0065g00980	1.7698	Replication factor A 1, rfa1
VIT_05s0077g01750	1.76566	SAG101 (senescence-associated gene 101)
VIT_14s0068g01800	1.76093	SEPALLATA3
VIT_08s0040g01570	1.75845	Protein kinase APK1A, chloroplast precursor
VIT_18s0001g01460	1.7573	No hit
VIT_11s0016g01970	1.75267	Calmodulin-binding region IQD6
VIT_13s0074g00760	1.75111	Calmodulin-binding
VIT_09s0002g06400	1.75058	No hit
VIT_18s0001g14410	1.75005	Unknown protein
VIT_05s0165g00160	1.74902	Ankyrin repeat
VIT_13s0019g02660	1.74538	Unknown protein
VIT_05s0020g03140	1.7407	Sugar transporter 13
VIT_09s0002g01680	1.73226	Calmodulin-binding region IQD6
VIT_06s0080g00780	1.73171	NAC domain containing protein 90
VIT_08s0040g00920	1.72933	Glutathione S-transferase 25 GSTU7
VIT_06s0004g01130	1.72873	Seven in absentia SINA2
VIT_17s0000g03960	1.72682	Fw2.2 ORFX
VIT_04s0023g02900	1.71784	Ferulate-5-hydroxylase
VIT_00s0194g00120	1.70969	Serine acetyltransferase
VIT_14s0066g01150	1.70763	Cinnamoyl-CoA reductase
VIT_16s0039g01330	1.70656	Receptor kinase homolog LRK10
VIT_15s0048g02750	1.70321	Unknown
VIT_07s0005g04880	1.70071	Glutathione S-transferase 25 GSTU7
VIT_01s0011g01050	1.70069	Vacuolar sorting receptor 6
VIT_03s0063g02330	1.69918	No hit
VIT_11s0149g00380	1.69522	Chitinase-3 protein 1 precursor
VIT_14s0108g00190	1.69298	Aldose 1-epimerase
VIT_04s0044g00270	1.69179	Monooxygenase (MO3)
VIT_19s0090g00060	1.69015	Biopterin transport-related protein BT1
VIT_16s0039g01310	1.68657	Receptor serine/threonine kinase PR5K
VIT_19s0014g04310	1.6802	S-locus protein kinase
VIT_00s0375g00040	1.67993	NAC domain-containing protein 25
VIT_08s0056g00290	1.67745	Calcium-binding protein CML
VIT_08s0105g00200	1.67664	U-box domain-containing protein
VIT_05s0020g04560	1.67609	Armadillo/beta-catenin repeat protein / U-box domain-containing protein
VIT_02s0025g04230	1.6737	Thaumatin [Vitis vinifera]
VIT_08s0058g00690	1.67295	WRKY DNA-binding protein 33
VIT_02s0033g00870	1.66986	Nitrilase 4B
VIT_00s0211g00030	1.66787	Symbiosis receptor kinase
VIT_05s0029g01000	1.66747	HcrVf3 protein
VIT_17s0000g06860	1.66698	SNAP25ous protein SNAP30
VIT_19s0093g00350	1.66647	Glutathione S-transferase 25 GSTU25
VIT_17s0000g00680	1.6638	No hit
VIT_02s0025g00350	1.66318	Heavy-metal-associated domain-containing protein
VIT_02s0012g00830	1.66192	Expansin-like B1
VIT_19s0090g01530	1.6613	Pirin
VIT_00s1217g00020	1.65945	Unknown
VIT_14s0066g02610	1.65939	Unknown
VIT_06s0004g07230	1.65775	Indole-3-acetate beta-glucosyltransferase
VIT_06s0009g01620	1.65493	Harpin-induced protein
VIT_01s0011g03850	1.65409	Unknown protein
VIT_18s0001g09550	1.65369	Receptor kinase TRKe
VIT_03s0132g00350	1.65271	Wall-associated receptor kinase-like 10
VIT_11s0052g01580	1.65207	UDP-glucose:anthocyanidin 3-O-glucosyltransferase
VIT_01s0011g06440	1.64878	Chalcone reductase
VIT_02s0025g01950	1.6476	Cellulose synthase CSLG3
VIT_06s0004g05670	1.64445	Glutathione S-transferase 25 GSTU7
VIT_01s0011g03990	1.64443	Receptor serine/threonine kinase PR5K-l
VIT_13s0019g05070	1.64408	Nodulin family protein
VIT_10s0003g04540	1.64276	Cationic amino acid transporter 1
VIT_17s0000g03420	1.64268	Unknown protein
VIT_14s0066g01820	1.64152	SAG101 (senescence-associated gene 101)
VIT_00s0265g00110	1.64136	Lectin-receptor like protein kinase 3
VIT_02s0033g01320	1.64128	Amino acid permease
VIT_14s0068g01250	1.63942	Mitochondrial phosphate transporter
VIT_13s0156g00150	1.63783	Unknown
VIT_03s0063g00550	1.63776	Fw2.2 ORFX
VIT_18s0001g02030	1.63648	Signal peptidase 1
VIT_04s0008g04180	1.63594	Arsenite transport protein (ArsB)
VIT_14s0068g01300	1.63589	Serine palmitoyltransferase
VIT_00s0262g00010	1.63548	Receptor kinase RK20-1
VIT_13s0067g03430	1.63249	ARR9 typeA
VIT_06s0009g02230	1.62843	Cysteine protease inhibitor
VIT_04s0044g00750	1.62831	S-receptor kinase
VIT_06s0004g05070	1.62759	Zinc transporter (ZIP2)
VIT_19s0135g00230	1.6233	CYP72A1
VIT_07s0005g03140	1.62292	Aspartyl protease
VIT_16s0022g00080	1.62183	HcrVf2 protein
VIT_01s0010g02440	1.62028	ABC transporter C member 9
VIT_11s0016g03400	1.61975	MSS1 (sugar transport protein 13)
VIT_04s0008g06210	1.61915	Nodulin
VIT_13s0067g03260	1.61911	Pheophorbidase
VIT_00s0340g00060	1.61797	Endo-1,4-beta-glucanase korrigan (KOR)
VIT_11s0016g04670	1.61495	No hit
VIT_14s0066g01810	1.61371	SAG101 (senescence-associated gene 101)
VIT_08s0007g08350	1.61054	Cyclin-related
VIT_08s0007g06220	1.6094	No hit
VIT_18s0072g01010	1.60898	Peptide chain release factor eRF subunit 1
VIT_06s0080g00040	1.60883	ABC transporter G member 22
VIT_01s0010g03750	1.60822	Unknown protein
VIT_12s0035g01650	1.60774	NtPRp27 secretory protein
VIT_00s0471g00020	1.60327	Unknown
VIT_08s0040g01520	1.60086	Indole-3-acetate beta-glucosyltransferase
VIT_01s0026g00900	1.59834	Metalloendoproteinase 1 precursor
VIT_05s0077g00120	1.5981	DNA replication protein
VIT_04s0210g00050	1.59762	Strictosidine synthase
VIT_04s0023g00430	1.59583	Tyrosine specific protein phosphatase
VIT_11s0052g00150	1.59383	Mannosyl-oligosaccharide 1,2-alpha-mannosidase
VIT_08s0058g00470	1.58746	Abscisic acid receptor PYL4 RCAR10
VIT_19s0090g00360	1.58707	Unknown
VIT_00s0226g00080	1.58563	R protein PRF disease resistance protein
VIT_08s0105g00400	1.58178	GT-1-like transcription factor
VIT_03s0038g02910	1.57656	F-box family protein
VIT_08s0007g02100	1.57425	Alpha-1,4-glycosyltransferase
VIT_14s0083g00460	1.57416	Tryptophan synthase beta chain 2
VIT_04s0008g02510	1.57308	Receptor kinase homolog LRK10
VIT_12s0178g00160	1.57305	Unknown
VIT_14s0108g01000	1.57133	Calcium-binding EF hand
VIT_09s0070g00490	1.57022	Protein phosphatase 2C
VIT_01s0010g01180	1.56624	Unknown protein
VIT_08s0007g03260	1.56485	Unknown protein
VIT_12s0034g01310	1.56059	R protein L6
VIT_19s0014g00520	1.55839	RKF1 (receptor-like kinase in flowers 1)
VIT_01s0011g06500	1.55609	NADPH-dependent codeinone reductase
VIT_05s0077g00500	1.55577	Myb domain protein 108
VIT_07s0141g00070	1.55448	Beta-keto-Coa synthase
VIT_02s0025g01780	1.55422	Cellulose synthase CSLG3
VIT_12s0035g01220	1.5531	Unknown protein
VIT_12s0059g02600	1.55123	Receptor protein kinase RK20-1
VIT_19s0085g00650	1.54676	Cation efflux family
VIT_16s0013g00890	1.54608	Ethylene-responsive element binding factor
VIT_02s0025g03710	1.54551	DTA2 (downstream target of AGL15 2)
VIT_07s0095g00660	1.54284	Curculin (mannose-binding) lectin
VIT_17s0053g00810	1.54183	Cyclic nucleotide-binding transporter 1
VIT_08s0040g01860	1.5413	Unknown protein
VIT_11s0016g02520	1.54019	Unknown protein
VIT_12s0028g03520	1.54008	S-receptor kinase
VIT_05s0020g04390	1.53772	Ca2+-ATPase 13 ACA13, plasma membrane
VIT_17s0000g05320	1.53439	IFA binding protein
VIT_09s0018g01660	1.53432	Biopterin transport-related protein BT1
VIT_07s0031g03090	1.53404	Avr9 elicitor response protein
VIT_07s0191g00110	1.5336	Unknown protein
VIT_17s0119g00110	1.53213	GRAM domain-containing protein / ABA-responsive
VIT_19s0014g01800	1.52975	Homogentisate 1,2-dioxygenase
VIT_15s0046g00980	1.52965	Cyclic nucleotide-regulated ion channel 1
VIT_19s0090g01490	1.52909	Glycerophosphoryl diester phosphodiesterase
VIT_12s0028g01410	1.52766	Heat shock transcription factor A4A
VIT_02s0012g02060	1.52687	Calmodulin
VIT_00s0283g00030	1.52442	Calnexin 1 (CNX1)
VIT_08s0058g00860	1.52322	Unknown protein
VIT_17s0000g03340	1.52307	Wall-associated kinase 4
VIT_10s0003g00390	1.51966	Glutaredoxin
VIT_04s0069g00860	1.51959	Sarcosine oxidase
VIT_13s0067g00700	1.517	Hydrolase, alpha/beta fold
VIT_06s0009g03540	1.51591	No hit
VIT_11s0037g00660	1.51474	CF2
VIT_19s0090g00100	1.51427	Unknown protein
VIT_01s0011g02080	1.51395	Ribosomal protein L36a/L44 (RPL36aB) 60S
VIT_11s0016g05550	1.51332	Plastocyanin domain-containing protein
VIT_18s0001g12170	1.51156	CYP72A1
VIT_12s0057g00420	1.51043	Auxin-responsive protein AIR12
VIT_03s0017g01940	1.50809	Unknown
VIT_13s0067g01890	1.50731	Glycosyl hydrolase family 85
VIT_11s0016g05130	1.50662	Signal peptidase, endoplasmic reticulum-type
VIT_16s0050g01980	1.50557	EIX receptor 2
VIT_10s0092g00570	1.50053	Leucine-rich repeat family
VIT_13s0156g00260	1.50028	Homeobox-leucine zipper protein HAT14
VIT_06s0004g01400	1.49711	S-receptor kinase
VIT_00s1679g00010	1.49706	Avr9/Cf-9 rapidly elicited protein 75
VIT_00s0125g00190	1.49604	Potassium transporter (KUP1)
VIT_16s0050g01250	1.49573	Heavy-metal-associated domain-containing protein
VIT_06s0004g03100	1.49536	MLO1
VIT_10s0003g00980	1.49517	Unknown protein
VIT_04s0044g01430	1.49446	Unknown protein
VIT_17s0119g00120	1.49436	Alpha-amylase/subtilisin inhibitor
VIT_13s0019g04070	1.49435	MLO1
VIT_17s0000g04380	1.4918	Wall-associated kinase 1 (WAK1)
VIT_05s0077g00510	1.49146	Beta-fructofuranosidase
VIT_03s0038g02450	1.49131	Constans interacting protein 4
VIT_06s0061g01490	1.4908	ABC transporter G member 22
VIT_03s0091g00670	1.49003	Lateral organ boundaries protein 38
VIT_01s0011g01140	1.48894	Cationic amino acid transporter 5
VIT_00s0218g00200	1.48735	UDP-glucuronosyl/UDP-glucosyltransferase
VIT_18s0122g01260	1.48696	Protein kinase 1B
VIT_12s0059g01640	1.48662	Unknown protein
VIT_16s0039g02290	1.48632	Unknown
VIT_05s0020g03870	1.48624	MLK/Raf-related protein kinase 1
VIT_00s0340g00050	1.48562	Endo-1,4-beta-glucanase korrigan (KOR)
VIT_02s0025g04200	1.48454	Unknown
VIT_18s0122g01270	1.48334	Protein kinase APK1B
VIT_08s0007g02110	1.48311	EFR (EF-TU receptor)
VIT_07s0104g00850	1.48296	Pto kinase interactor
VIT_11s0037g00560	1.48231	Unknown protein
VIT_00s0317g00140	1.48153	Exocyst subunit EXO70 H2
VIT_00s0515g00020	1.48118	R protein MLA10
VIT_17s0000g01400	1.48047	Nucleotide pyrophosphatase
VIT_16s0148g00320	1.48019	Ser/Thr receptor-like kinase1
VIT_09s0002g02320	1.47799	Cell wall apoplastic invertase
VIT_16s0022g00440	1.47693	Dynein light chain LC8-type
VIT_06s0009g00680	1.47427	Pyridine nucleotide-disulphide oxidoreductase
VIT_12s0059g01380	1.47377	1-aminocyclopropane-1-carboxylate oxidase 1
VIT_12s0035g00330	1.47336	AAA-type ATPase
VIT_18s0001g10180	1.47236	N-hydroxycinnamoyl/benzoyltransferase 3
VIT_19s0027g00390	1.47202	Protein kinase
VIT_07s0031g01320	1.47048	TGA-type basic leucine zipper protein TGA1.1
VIT_00s0780g00030	1.46775	No hit
VIT_03s0132g00340	1.46276	Wall-associated receptor kinase-like 10
VIT_14s0060g02320	1.4622	Respiratory burst oxidase protein B (ATRBOHB)
VIT_00s0194g00240	1.45904	No hit
VIT_11s0118g00580	1.45879	Unknown
VIT_00s0415g00040	1.45756	Glycine-rich protein
VIT_17s0000g02140	1.45545	3-hydroxyisobutyrate dehydrogenase
VIT_06s0009g00370	1.45524	U-box domain-containing protein
VIT_08s0007g07120	1.45477	Kelch-like protein 18
VIT_15s0021g00320	1.45449	No hit
VIT_05s0077g01280	1.45434	Glycosyl hydrolase family 3 beta xylosidase BXL1
VIT_12s0034g01320	1.45353	TIR-NBS-LRR disease resistance
VIT_16s0039g01880	1.45162	Calmodulin
VIT_01s0010g02580	1.4419	Acid phosphatase/vanadium-dependent haloperoxidase
VIT_12s0028g00980	1.43916	Myb family
VIT_17s0000g02950	1.43837	Glutathione S-transferase 25 GSTU7
VIT_17s0000g09710	1.43797	Leucine-rich repeat transmembrane protein kinase
VIT_04s0008g00120	1.43796	Chitinase precursor
VIT_19s0014g02650	1.43772	Glycosyl transferase family 14 protein
VIT_02s0025g04620	1.4377	Phospholipase D beta 1
VIT_07s0129g00660	1.43702	Indole-3-acetic acid-amido synthetase GH3.2
VIT_06s0061g01480	1.43604	ABC transporter G member 22
VIT_01s0010g03930	1.4323	WRKY DNA-binding protein 75
VIT_00s2536g00010	1.43148	Aspartic proteinase nepenthesin-1 precursor
VIT_14s0030g01490	1.42986	Cysteine synthase
VIT_08s0105g00190	1.42934	U-box domain-containing protein
VIT_17s0000g05850	1.42668	ATATH1 (ABC2 homolog1)
VIT_16s0148g00330	1.42656	Receptor kinase LRK10
VIT_03s0017g00650	1.42452	GTP cyclohydrolase II
VIT_03s0091g00690	1.42426	Salt tolerance zinc finger
VIT_04s0008g07250	1.42402	Aspartyl protease
VIT_18s0072g00990	1.42377	Leucine-rich repeat protein kinase
VIT_17s0000g07400	1.41999	Disease resistance protein (EDS1)
VIT_03s0038g03960	1.41843	Calcium-dependent protein kinase 6 CPK6
VIT_09s0002g04160	1.4168	Thioesterase family
VIT_02s0236g00120	1.41401	Unknown
VIT_10s0116g00960	1.40985	Transcription factor jumonji (jmjC) domain-containing protein
VIT_07s0031g00670	1.40944	Heat shock transcription factor 4
VIT_02s0025g04320	1.40854	Thaumatin
VIT_17s0000g03200	1.40818	Unknown protein
VIT_05s0094g00500	1.40577	C2 domain-containing protein
VIT_07s0005g03370	1.40041	Unknown
VIT_14s0066g02180	1.39876	Myb domain protein 35
VIT_18s0157g00190	1.39864	Choline kinase
VIT_08s0007g08520	1.39669	Unknown protein
VIT_02s0012g02340	1.39639	CYP76C4
VIT_13s0158g00090	1.39582	Unknown
VIT_06s0009g01810	1.39514	APK2A (protein kinase 2A)
VIT_02s0033g00800	1.39487	Nitrilase 4 (NIT4)
VIT_14s0068g02150	1.39419	Kelch repeat-containing F-box family protein
VIT_19s0014g01360	1.39029	Curculin (mannose-binding) lectin
VIT_19s0014g00710	1.39013	RKF1 (receptor-like kinase in flowers 1)
VIT_16s0050g00370	1.38782	Receptor Like Protein 47
VIT_08s0040g02600	1.38751	F-box protein
VIT_19s0014g00280	1.38744	Nodulin MtN3 family
VIT_18s0001g11630	1.38546	Allene oxide synthase
VIT_01s0026g00220	1.38398	Aldehyde dehydrogenase 1 precursor
VIT_01s0127g00360	1.38347	S-ribonuclease binding protein SBP1
VIT_15s0048g01530	1.37696	Geraniol 10-hydroxylase
VIT_00s0214g00090	1.37553	F-box protein PP2-B10 (Protein phloem protein 2-like B10)
VIT_04s0008g00320	1.37375	Leucine-rich repeat family protein
VIT_14s0030g01520	1.37205	Cysteine synthase [Vitis pseudoreticulata]
VIT_03s0091g00100	1.37203	Methylthioribose kinase
VIT_19s0138g00140	1.37198	ATSYTE/NTMC2T6.1/NTMC2TYPE6.1/SYTE
VIT_10s0003g00990	1.37136	Pyruvate decarboxylase isozyme 2
VIT_12s0035g01000	1.37106	Serine protease inhibitor, serine-type
VIT_10s0003g00480	1.36995	Isoflavone methyltransferase/ Orcinol O-methyltransferase 1 oomt1
VIT_18s0001g14390	1.36963	Transducin protein
VIT_06s0080g00910	1.36946	F-box family protein
VIT_14s0006g01660	1.36926	Pyridoxal kinase
VIT_07s0005g02800	1.36915	ADP-glucose pyrophosphorylase large subunit 2
VIT_03s0038g00250	1.36715	Purple acid phosphatase 10 ATPAP10/PAP10
VIT_08s0007g07370	1.36514	Adenylyl-sulfate kinase, chloroplast precursor
VIT_08s0007g07880	1.36496	Polygalacturonase GH28
VIT_01s0146g00480	1.36336	TIFY 9 (Jasmonate ZIM domain-containing protein 10)
VIT_05s0077g01730	1.36291	Unknown
VIT_07s0031g00340	1.36224	F-box domain containing protein
VIT_11s0118g00360	1.36086	Leucoanthocyanidin dioxygenase
VIT_00s1916g00010	1.36	DNA binding
VIT_14s0060g02300	1.35912	Hypoxia-responsive
VIT_10s0003g02060	1.35798	Ankyrin protein kinase
VIT_11s0016g01450	1.357	Unknown protein
VIT_04s0023g01100	1.35596	Calmodulin
VIT_03s0091g00450	1.35455	Progesterone 5-beta-reductase
VIT_03s0063g00060	1.35313	IMP dehydrogenase
VIT_10s0003g05640	1.35215	UDP-arabinose 4-epimerase 3
VIT_12s0055g00420	1.35176	BZIP transcription factor
VIT_01s0011g04190	1.35104	Unknown
VIT_01s0011g03800	1.35021	Protein kinase
VIT_07s0031g00490	1.34949	MAP3K protein kinase
VIT_02s0025g01280	1.34924	WRKY DNA-binding protein 53
VIT_14s0006g01600	1.34866	Unknown
VIT_03s0167g00190	1.34816	CYP714A1
VIT_13s0019g03060	1.34792	Glucosyltransferase-2
VIT_02s0025g01640	1.34637	Calcineurin B 4-1
VIT_18s0001g08820	1.3458	Unknown protein
VIT_06s0061g01030	1.34548	Aspartic proteinase nepenthesin-2 precursor
VIT_05s0077g01150	1.34161	Beta-1,3-glucanase
VIT_00s0662g00010	1.33867	Acyl-CoA oxidase (ACX2)
VIT_19s0093g00320	1.33813	Glutathione S-transferase 25 GSTU25
VIT_19s0014g00700	1.33681	Leucine-rich repeat protein kinase
VIT_16s0100g00010	1.33559	Carboxyesterase 20 CXE20
VIT_03s0088g01180	1.33509	Proline iminopeptidase
VIT_14s0060g01970	1.33248	F-box domain containing protein
VIT_14s0068g00070	1.33105	feronia receptor-like kinase
VIT_17s0000g07560	1.3308	EDS1 (Enhanced disease susceptibility 1)
VIT_04s0044g01420	1.32924	Polygalacturonase GH28
VIT_00s0540g00020	1.32798	Chitinase, class V
VIT_08s0040g02090	1.32793	DnaJ homolog, subfamily C, member 3
VIT_15s0048g02300	1.32536	NAC transcription factor-like 9
VIT_07s0005g02570	1.32455	WRKY DNA-binding protein 47
VIT_13s0074g00770	1.32354	Copper chaperone ATX1
VIT_12s0028g00920	1.32332	Glutathione S-transferase 9 GSTF9
VIT_14s0219g00110	1.32234	Unknown protein
VIT_04s0008g01070	1.32222	Calmodulin-binding region IQD6
VIT_12s0057g01100	1.32031	Nudix hydrolase 2
VIT_02s0025g01790	1.31954	Cellulose synthase CSLG3
VIT_12s0028g01650	1.31885	S-receptor kinase
VIT_02s0241g00100	1.31809	Unknown protein
VIT_01s0010g01680	1.31307	Glutaredoxin
VIT_07s0005g01680	1.308	Stachyose synthase
VIT_11s0016g02890	1.30495	Dual specificity protein phosphatase
VIT_18s0166g00190	1.30218	U-box domain-containing protein
VIT_17s0000g08770	1.30147	Cysteine-rich receptor-like protein kinase 2
VIT_01s0150g00410	1.30139	Unknown protein
VIT_13s0067g01020	1.30057	Leucoanthocyanidin dioxygenase
VIT_13s0019g01490	1.29789	C2 domain-containing protein
VIT_04s0044g01620	1.29755	RGLG1 (ring Domain LIGASE1)
VIT_00s0225g00120	1.29426	Unknown protein
VIT_08s0007g06030	1.29309	Beta 1-3 glucanase [Vitis vinifera]
VIT_02s0109g00430	1.29233	Nitrilase 4 (NIT4)
VIT_00s0375g00060	1.29215	Ent-kaurene synthase
VIT_04s0008g02830	1.29181	Galactokinase like protein
VIT_02s0012g00170	1.28996	1,4-alpha-D-glucan maltohydrolase
VIT_01s0026g02710	1.28846	NAC domain-containing protein 29
VIT_01s0011g00720	1.28805	WRKY DNA-binding protein 57
VIT_07s0031g03060	1.28765	NSL1 (necrotic spotted lesions 1)
VIT_16s0022g00310	1.28613	EIX receptor 2
VIT_08s0058g00150	1.28501	Ammonium transporter 2
VIT_06s0009g02590	1.28411	Pectinesterase family
VIT_16s0050g00170	1.28259	HcrVf3 protein
VIT_02s0025g02500	1.2817	Metal-nicotianamine transporter YSL1
VIT_17s0000g06710	1.28152	Leucine-rich repeat transmembrane protein kinase
VIT_18s0041g00740	1.28128	UDP-glucose: anthocyanidin 5,3-O-glucosyltransferase
VIT_07s0141g00020	1.2796	Sensitive to proton rhizotoxicity 1
VIT_19s0014g04960	1.27941	Nodulation receptor kinase
VIT_17s0000g03510	1.27848	Serine/threonine kinase BRLK
VIT_08s0007g08410	1.27704	4,5-DOPA dioxygenase extradiol
VIT_02s0025g05120	1.277	ACT domain-containing protein (ACR8)
VIT_14s0108g00340	1.27433	Leucine Rich Repeat receptor-like kinase
VIT_12s0057g00800	1.27245	Receptor Like Protein 27
VIT_07s0031g02970	1.26979	Unknown protein
VIT_05s0077g01720	1.26951	SAG101 (senescence-associated gene 101)
VIT_09s0002g00530	1.26809	Lipase GDSL 2
VIT_03s0017g02170	1.26689	Zinc transporter ZIP5
VIT_10s0003g05450	1.25928	Reticuline oxidase precursor
VIT_16s0050g00930	1.25544	AnthoMATE1, anthocyanin permease AM1
VIT_07s0104g01220	1.25517	Unknown protein
VIT_06s0004g04820	1.25326	Salt stress-inducible protein kinase
VIT_18s0001g12180	1.25326	CYP721A1
VIT_02s0012g01160	1.25319	Proton-dependent oligopeptide transport (POT) family protein
VIT_00s0214g00150	1.24822	F-box protein PP2-B1 (Protein phloem protein 2-like B1)
VIT_06s0004g04150	1.24746	Auxin-regulated protein
VIT_09s0002g00700	1.24654	Dormancy/auxin associated protein
VIT_14s0006g01250	1.24642	GTPase activating protein
VIT_03s0063g01780	1.2453	Extra-large G-protein (XLG1)
VIT_08s0007g02370	1.2442	Unknown
VIT_13s0019g04440	1.24409	Zinc finger (C3HC4-type ring finger)
VIT_00s0179g00370	1.24233	ESCRT-I complex subunit TSG101
VIT_15s0046g03360	1.24177	Unknown protein
VIT_05s0020g01830	1.24134	UPF0497 family
VIT_02s0025g04580	1.24108	Hydroxymethylglutaryl-CoA synthase
VIT_10s0003g01130	1.23587	Armadillo/beta-catenin repeat
VIT_17s0000g00800	1.23226	Zinc finger (DHHC type)
VIT_08s0007g08480	1.22802	Zinc proteinase
VIT_08s0007g05800	1.22571	Patatin
VIT_10s0523g00020	1.22492	Tyrosine specific protein phosphatase
VIT_13s0101g00060	1.22489	No hit
VIT_19s0015g00730	1.22419	Cellulose synthase CSLE1
VIT_05s0049g00410	1.22409	1-aminocyclopropane-1-carboxylate oxidase
VIT_08s0007g01810	1.2236	ANTR2 (anion transporter 2
VIT_10s0597g00050	1.22166	Heat shock transcription factor B2A
VIT_07s0005g02730	1.2197	Myb Radialis
VIT_17s0000g04750	1.2191	UDP-glycosyltransferase 89B2
VIT_00s0174g00070	1.21465	Ankyrin repeat protein
VIT_04s0008g03770	1.21384	Aspartate aminotransferase P1
VIT_11s0206g00070	1.21136	Calmodulin-binding protein
VIT_00s0160g00110	1.21105	TIR-NBS-TIR type disease resistance protein
VIT_08s0040g01580	1.21023	Protein kinase APK1A, chloroplast precursor
VIT_15s0021g02470	1.20905	Epoxide hydrolase-like protein
VIT_05s0049g00430	1.20776	1-aminocyclopropane-1-carboxylate oxidase homolog 1
VIT_05s0062g00740	1.20615	UDP-glucoronosyl/UDP-glucosyl transferase UGT75C1
VIT_05s0077g02350	1.20558	No hit
VIT_06s0004g04650	1.20505	Metallothionein
VIT_13s0019g02130	1.20377	Tropinone reductase
VIT_02s0025g01720	1.20304	GDA2
VIT_18s0072g00260	1.20261	Ethylene-responsive transcription factor related to APETALA2 6
VIT_08s0007g02940	1.20231	NAC domain containing protein 90
VIT_00s0179g00140	1.20192	Protein phosphatase 2C / PP2C
VIT_14s0036g00520	1.20166	L-allo-threonine aldolase
VIT_00s0264g00020	1.20162	Zinc finger (C3HC4-type ring finger)
VIT_05s0102g00210	1.2011	Unknown protein
VIT_08s0007g07730	1.20074	CYP93A1 2-hydroxyisoflavanone synthase
VIT_02s0012g01130	1.20061	No hit
VIT_08s0040g00960	1.20008	CXE carboxylesterase
VIT_13s0047g00260	1.19754	Calcium/calmodulin-dependent protein kinase (CaM kinase) II
VIT_04s0044g00870	1.19653	U-box domain containing protein
VIT_15s0046g01830	1.19651	Pentatricopeptide (PPR) repeat-containing protein
VIT_01s0026g01190	1.1955	CW14
VIT_17s0000g05860	1.19543	ATATH6 (ABC2 homolog 6)
VIT_06s0061g00710	1.19525	Zinc finger (C3HC4-type ring finger)
VIT_09s0002g01750	1.19381	Unknown protein
VIT_19s0014g00830	1.19068	RKF1 (receptor-like kinase in flowers 1)
VIT_07s0104g00220	1.18792	Phenazine biosynthesis PhzC/PhzF
VIT_16s0098g01140	1.18556	CRK (CDPK-related kinase)
VIT_14s0108g00270	1.18546	Aldose 1-epimerase
VIT_13s0084g00830	1.18214	Unknown protein
VIT_06s0004g03540	1.18137	MAPK (MPK3)
VIT_18s0001g12430	1.17897	Unknown protein
VIT_03s0063g00880	1.17846	Calmodulin-binding protein
VIT_06s0004g04590	1.1778	Epsin N-terminal homology (ENTH) domain-containing
VIT_01s0011g03650	1.1775	Map kinase substrate 1 MKS1
VIT_02s0012g00730	1.17684	Purine permease 10 PUP10
VIT_14s0006g01610	1.17662	PMI2 (plastid movement impaired 2)
VIT_18s0001g06610	1.175	Plastid-targeted protein 2
VIT_19s0085g00850	1.17404	LEM3 (ligand-effect modulator 3)
VIT_13s0156g00550	1.17295	S-receptor kinase
VIT_02s0025g04340	1.17239	Osmotin
VIT_16s0098g01150	1.17195	Auxin-responsive SAUR29
VIT_01s0010g01840	1.17192	GEM-like protein 5
VIT_02s0025g02510	1.1704	Metal-nicotianamine transporter YSL1
VIT_14s0006g02600	1.17028	Wall-associated kinase 4
VIT_04s0008g00440	1.17021	Clavata1 receptor kinase (CLV1)
VIT_03s0038g04510	1.16975	Chaperone BCS1 mitochondrial
VIT_03s0180g00030	1.16732	Calcium-binding protein
VIT_11s0016g04160	1.16532	Sulfate transporter 3.5
VIT_16s0100g00270	1.16326	Peptidoglycan-binding LysM domain-containing protein
VIT_07s0031g02540	1.16133	Emb2170 (embryo defective 2170)
VIT_18s0001g05310	1.16034	F-box domain containing protein
VIT_19s0090g00330	1.15975	1-acyl-sn-glycerol-3-phosphate acyltransferase
VIT_14s0030g02200	1.15702	BZIP transcription factor BZO2H1
VIT_18s0122g00180	1.15247	Calmodulin CML37
VIT_04s0023g02610	1.1514	Epoxide hydrolase 2
VIT_17s0000g02500	1.14834	RAB GTPase RABA6B
VIT_17s0000g03440	1.1477	EMB2454 (embryo defective 2454)
VIT_02s0025g04490	1.14678	UDP-galactose transporter 2 ATUTR2/UTR2
VIT_11s0016g03420	1.14446	Ring-H2 finger protein ATL4J
VIT_07s0141g00640	1.14277	ProT1 (PROLINE transporter 1)
VIT_01s0011g05470	1.14214	PGPS/D12
VIT_14s0066g02350	1.14212	Galactinol synthase
VIT_16s0050g01550	1.14137	HcrVf2 protein
VIT_02s0154g00350	1.13988	L-lactate dehydrogenase A
VIT_11s0016g05770	1.13851	Alkaline alpha galactosidase 2
VIT_14s0066g00750	1.13692	Disease resistance protein (NBS-LRR class)
VIT_02s0025g00330	1.13608	Unknown protein
VIT_12s0057g00950	1.13515	No hit
VIT_18s0001g12190	1.13442	CYP721A1
VIT_10s0116g01760	1.13436	Myb caprice CPC
VIT_06s0004g01670	1.13249	UDP-glucoronosyl and UDP-glucosyl transferase
VIT_02s0087g01020	1.13245	CRK10 (cysteine-rich RLK10)
VIT_01s0011g04900	1.13237	Serine carboxypeptidase-like 50 SCPL50 (
VIT_01s0011g04550	1.13126	Unknown protein
VIT_12s0142g00610	1.13066	Citrate synthase, glyoxysomal precursor
VIT_01s0011g03660	1.12865	IMP dehydrogenase/GMP reductase
VIT_05s0020g04610	1.12829	SYM10 protein
VIT_02s0025g04350	1.1275	C2 domain protein
VIT_16s0098g01580	1.12616	Heat shock protein 70
VIT_08s0056g00100	1.12615	Protein kinase
VIT_12s0134g00550	1.12611	Equilibrative nucleoside transporter (ENT3)
VIT_17s0000g09640	1.12596	RGLG2 (ring Domain LIGASE2)
VIT_10s0003g00150	1.1258	NSL1 (necrotic spotted lesions 1)
VIT_01s0011g05950	1.12578	NSL1 (necrotic spotted lesions 1)
VIT_11s0016g01060	1.12528	Avr9/Cf-9 induced kinase 1
VIT_15s0048g01390	1.12374	Gibberellin receptor GID1L3
VIT_09s0002g01730	1.12371	Phospholipid-transporting ATPase
VIT_11s0016g04770	1.12321	Unknown
VIT_03s0017g02000	1.12248	Anthocyanidin 3-O-glucosyltransferase
VIT_05s0049g00400	1.12158	Desacetoxyvindoline 4-hydroxylase
VIT_13s0019g00870	1.12037	Unknown protein
VIT_04s0023g03420	1.11947	Alcium-dependent protein kinase 16 CPK16
VIT_16s0050g01690	1.11877	Receptor kinase homolog LRK10
VIT_07s0005g00660	1.11596	Late embryogenis abundant protein 5
VIT_16s0050g01780	1.1159	Unknown protein
VIT_09s0002g00410	1.11488	No hit
VIT_18s0001g12520	1.11475	ATP binding
VIT_16s0098g00970	1.11468	Subtilisin serine protease
VIT_05s0094g00950	1.11414	BT3 (BTB and TAZ domain protein 3)
VIT_17s0053g00850	1.11239	Cyclic nucleotide-binding transporter 1
VIT_01s0026g00280	1.11177	Trehalose 6-phosphate synthase
VIT_08s0032g01150	1.11124	Syntaxin 1B/2/3/4
VIT_09s0002g03610	1.10966	MYB divaricata
VIT_19s0140g00230	1.10666	No hit
VIT_11s0016g05530	1.10567	Plastocyanin domain-containing protein
VIT_13s0067g03200	1.10321	Proton-dependent oligopeptide transport (POT) family protein
VIT_01s0026g01890	1.1017	UDP-galactose transporter 3
VIT_09s0018g00240	1.10069	WRKY DNA-binding protein 40
VIT_07s0129g00520	1.09939	Protein phosphatase 2C
VIT_18s0001g12450	1.09816	No hit
VIT_00s1665g00010	1.09526	Bax inhibitor
VIT_05s0049g00310	1.09507	E8 protein
VIT_04s0044g01880	1.09479	Auxin Efflux Carrier
VIT_02s0154g00170	1.09457	flavin-containing monooxygenase 3
VIT_01s0026g01640	1.09431	Band 7 family
VIT_14s0006g02910	1.09401	Unknown protein
VIT_01s0127g00700	1.09376	Unknown protein
VIT_06s0004g04140	1.0935	Myb domain protein 59
VIT_16s0098g00190	1.09272	Receptor kinase homolog LRK10
VIT_11s0103g00490	1.09188	Unknown protein
VIT_09s0002g01080	1.09187	Lipoxygenase
VIT_13s0074g00570	1.09139	Gamma-aminobutyric acid transporter
VIT_05s0062g00790	1.08925	NSL1 (necrotic spotted lesions 1)
VIT_04s0044g00040	1.0869	Dirigent
VIT_03s0091g01140	1.08467	Meprin and TRAF homology domain-containing protein
VIT_11s0016g05420	1.08335	SOS2 (salt overly sensitive 2)
VIT_12s0055g01150	1.08334	Brassinosteroid insensitive 1-associated receptor kinase 1
VIT_13s0019g02180	1.07996	Tropinone reductase
VIT_15s0048g00710	1.07624	Zinc finger (DHHC type)
VIT_09s0002g06360	1.07579	Unknown protein
VIT_17s0000g08370	1.0755	RCD one 2 (SRO2)
VIT_19s0014g00810	1.07357	RKF1 (receptor-like kinase in flowers 1)
VIT_01s0011g05930	1.0734	S-adenosyl-L-methionine:carboxyl methyltransferase
VIT_05s0094g01570	1.07268	MLO1
VIT_18s0001g10250	1.07262	NAC domain containing protein 19
VIT_15s0046g01140	1.07215	WRKY DNA-binding protein 53
VIT_18s0001g09510	1.07101	CYP81B2v1
VIT_17s0000g04910	1.07096	L-asparaginase
VIT_00s0181g00010	1.07076	Sugar transporter 1
VIT_19s0015g01440	1.06852	Unknown protein
VIT_04s0008g02090	1.06711	Copper transporter 5
VIT_11s0016g03690	1.06428	Peroxisomal fatty acid beta-oxidation multifunctional protein (aim1)
VIT_15s0048g00530	1.06416	Auxin-responsive SAUR11
VIT_08s0007g05720	1.0632	No hit
VIT_11s0016g04340	1.06003	Unknown protein
VIT_17s0053g00860	1.05967	Cyclic nucleotide-binding transporter 1
VIT_19s0014g00620	1.05953	Receptor kinase 2
VIT_02s0012g01380	1.05691	No hit
VIT_00s0510g00050	1.05641	Aspartyl protease
VIT_12s0028g03200	1.05601	Rooty/superroot1
VIT_15s0021g02050	1.05361	PRIB5 protein
VIT_18s0001g04660	1.05223	No hit
VIT_11s0118g00510	1.05204	Ubiquitin-associated (UBA)/TS-N domain-containing
VIT_14s0060g00120	1.05182	Germin-like protein 2 [Vitis vinifera]
VIT_04s0044g01370	1.05084	SCL1 (scarecrow-like 1)
VIT_13s0019g03410	1.05007	Peroxisomal membrane protein (PMP36)
VIT_14s0036g01020	1.04992	Polyubiquitin (UBQ4)
VIT_13s0073g00680	1.04951	Endonuclease/exonuclease/phosphatase family protein
VIT_08s0007g08910	1.04797	Cis-zeatin O-beta-D-glucosyltransferase
VIT_13s0019g00840	1.04628	UDP-glucuronate decarboxylase.
VIT_10s0071g01100	1.04588	Alpha-galactosidase precursor
VIT_18s0001g01180	1.04531	Vacuolar sorting-associated protein (Vps27)
VIT_05s0020g00720	1.04341	Pto kinase interactor 1
VIT_13s0084g00130	1.04062	CXE carboxylesterase
VIT_00s0353g00060	1.03856	ARK3 (Arabidopsis Receptor Kinase 3)
VIT_18s0072g00160	1.03702	Peroxidase 12
VIT_19s0014g02190	1.03688	Tyrosine aminotransferase
VIT_10s0116g00430	1.03515	Unknown protein
VIT_14s0060g01990	1.03041	ATPP2-B15 (Phloem protein 2-B15)
VIT_08s0032g00860	1.02868	Unknown protein
VIT_15s0045g00370	1.02805	Phosphatidylglycerol specific phospholipase C
VIT_18s0001g08810	1.02668	Unknown protein
VIT_05s0094g00360	1.02654	Chitinase class IV
VIT_03s0017g00550	1.02309	Beta-ureidopropionase
VIT_19s0093g00400	1.02222	Glutathione S-transferase 25 GSTU25
VIT_09s0002g01090	1.02173	flavonoid 3-monooxygenase
VIT_01s0150g00140	1.02065	ORTH2/VIM1 (variant in methylation 1)
VIT_05s0020g01470	1.02041	Aminoacyl-tRNA synthetase
VIT_11s0016g05380	1.0199	Acidic leucine-rich nuclear phosphoprotein 32 member E
VIT_14s0066g01190	1.01923	Unknown protein
VIT_17s0000g05410	1.01911	Galactosyltransferase
VIT_14s0066g02040	1.01802	Chaperone BCS1 mitochondrial
VIT_13s0047g01210	1.01783	Phospholipid-translocating ATPase ALA1
VIT_03s0017g00670	1.01637	Zinc finger (C3HC4-type ring finger)
VIT_06s0061g01070	1.01524	Oligopeptidase A
VIT_13s0067g02090	1.0125	Unknown protein
VIT_08s0007g02300	1.009	VPS60.2 SNF7
VIT_11s0016g02580	1.00632	MAPK activating protein-like
VIT_06s0004g06840	1.00587	Protein phosphatase 2C
VIT_17s0000g02290	1.00519	GTPase activating protein
VIT_11s0016g02850	1.00399	Phosphofructokinase
VIT_01s0146g00330	1.0018	Hydroxyproline-rich glycoprotein family protein
VIT_08s0007g05270	1.00026	No hit
VIT_10s0003g04270	-1.00012	BCL2 binding anthogene
VIT_08s0040g00440	-1.00188	Unknown protein
VIT_17s0000g08900	-1.00238	LRR receptor-like kinase 2
VIT_03s0038g04250	-1.00329	Cellulose synthase CESA2
VIT_05s0094g00150	-1.00392	Membrane-associated 30 kDa protein, chloroplast precursor (M30)
VIT_18s0001g07290	-1.0043	Unknown protein
VIT_19s0014g03200	-1.00562	COP1-interacting protein 7
VIT_17s0000g01700	-1.00678	Leucine-rich repeat transmembrane protein kinase
VIT_17s0000g07850	-1.00746	Nucleobase-ascorbate transporter 6 (NAT6)
VIT_05s0102g00310	-1.01023	GUN4
VIT_10s0116g01830	-1.01086	Unknown protein
VIT_16s0050g01580	-1.01098	UDP-glucose: anthocyanidin 5,3-O-glucosyltransferase
VIT_01s0011g03450	-1.0118	Alpha-glucosidase
VIT_11s0037g00840	-1.01677	Tetratricopeptide repeat (TPR)-containing
VIT_00s0391g00010	-1.01747	Pentatricopeptide (PPR) repeat-containing
VIT_01s0011g04760	-1.01786	Myb domain protein 4
VIT_18s0122g00610	-1.01871	3-hydroxy-3-methylglutaryl-coenzyme A reductase 3
VIT_15s0046g01470	-1.01896	Unknown protein
VIT_02s0025g04830	-1.01983	Copper chaperone for superoxide dismutase
VIT_10s0003g01990	-1.0214	RKF1 (receptor-like kinase in flowers 1)
VIT_02s0012g01660	-1.02486	ATPase PGP2 (P-glycoprotein 2)
VIT_15s0048g00370	-1.02603	Transketolase, chloroplast precursor
VIT_14s0068g00360	-1.02947	LNG1 (LONGIFOLIA1)
VIT_08s0040g02380	-1.03042	Hydrolase, alpha/beta fold
VIT_07s0191g00220	-1.0321	Unknown protein
VIT_00s0179g00320	-1.03225	Unknown protein
VIT_13s0019g04460	-1.03476	Phenylalanine ammonia-lyase 2 (PAL2)
VIT_16s0022g01770	-1.03509	Phosphopyruvate hydratase.
VIT_07s0129g00490	-1.03917	Hydrogenobyrinic acid a,c-diamide synthase
VIT_15s0046g01350	-1.03928	Tubulin gamma-2 chain
VIT_08s0007g06450	-1.03962	Omega-6 fatty acid desaturase, endoplasmic reticulum (FAD2)
VIT_11s0016g01850	-1.04036	Anthocyanidin-3-glucoside rhamnosyltransferase
VIT_12s0059g00570	-1.04099	fasciclin arabinogalactan-protein (FLA7)
VIT_07s0005g02480	-1.04219	Myb domain protein 61
VIT_02s0025g00210	-1.04236	fringe protein
VIT_02s0012g00580	-1.04287	Ankyrin protein kinase
VIT_14s0006g00630	-1.04294	Dehydroascorbate reductase
VIT_11s0016g01480	-1.04466	Nuclear transcription factor Y subunit A-3
VIT_04s0008g00180	-1.04501	NADP-dependent malic enzyme
VIT_09s0054g01750	-1.0498	Unknown protein
VIT_02s0025g02190	-1.05157	Short-chain dehydrogenase/reductase
VIT_10s0116g01880	-1.05221	MATE efflux family protein
VIT_13s0084g00820	-1.05376	Pepsin A
VIT_01s0011g02740	-1.05429	Phosphoenolpyruvate carboxylase
VIT_18s0072g01170	-1.05526	Phosphoribosylanthranilate transferase
VIT_01s0011g06330	-1.05724	Microtubule associated protein (MAP65-6)
VIT_04s0008g01230	-1.05791	Harpin-induced protein
VIT_12s0028g03350	-1.06559	Squamosa promoter-binding protein 4 (SPL4)
VIT_14s0081g00420	-1.06726	Ankyrin repeat
VIT_18s0001g04680	-1.06806	RPG related protein 1 RR1
VIT_15s0048g02980	-1.0708	Unknown protein
VIT_18s0001g02730	-1.07087	Unknown
VIT_12s0057g01330	-1.07218	Zinc finger (C3HC4-type ring finger)
VIT_17s0000g10060	-1.07252	Lipase GDSL
VIT_10s0003g01310	-1.07437	Unknown protein
VIT_04s0008g01210	-1.07449	Delta-8 sphingolipid desaturase
VIT_05s0049g00740	-1.07504	No hit
VIT_11s0037g00800	-1.07794	Serine carboxypeptidase II
VIT_17s0000g00920	-1.07892	Glutamate decarboxylase 1 (GAD 1)
VIT_15s0048g01090	-1.0807	SPX (SYG1/Pho81/XPR1) domain-containing protein
VIT_04s0044g01740	-1.08169	3-hydroxy-3-methylglutaryl-coenzyme A reductase 3
VIT_18s0001g11860	-1.08273	Polygalacturonate 4-alpha-galacturonosyltransferase
VIT_17s0000g05550	-1.08356	Proton-dependent oligopeptide transport (POT) family protein
VIT_02s0241g00050	-1.08472	Unknown protein
VIT_19s0090g00510	-1.08487	Unknown protein
VIT_07s0104g01460	-1.08591	Zinc finger (CCCH-type) family protein
VIT_18s0001g12390	-1.08672	Glucan endo-1,3-beta-glucosidase 7 precursor
VIT_13s0064g00460	-1.08766	Unknown protein
VIT_08s0007g02560	-1.08799	Ovate family protein 13 OFP13
VIT_17s0053g00990	-1.08818	Alpha-expansin 1 precursor
VIT_08s0007g07920	-1.0886	Unknown protein
VIT_18s0001g02590	-1.09015	LRR receptor-like kinase 2
VIT_04s0023g00700	-1.09051	Serine carboxypeptidase S10
VIT_18s0001g04790	-1.09169	Aspartyl protease
VIT_19s0014g02240	-1.09279	Ethylene responsive element binding factor 4
VIT_05s0020g02690	-1.09281	Copper-binding family protein
VIT_17s0000g01640	-1.09402	Metallo-beta-lactamase EMB2746
VIT_00s0389g00040	-1.09589	CYP72A1
VIT_00s0455g00040	-1.0964	Glycosyl transferase family 8 protein
VIT_08s0007g02350	-1.09734	Harpin-induced protein
VIT_17s0000g08850	-1.09931	SEC14 cytosolic factor
VIT_17s0000g04850	-1.10024	OBF binding protein 4
VIT_08s0058g00450	-1.10179	Substrate carrier, Mitochondrial
VIT_07s0151g00340	-1.10249	Sulfate transporter 3.1 (AST12) (AtST1)
VIT_02s0025g00150	-1.10941	PRLI-interacting factor G
VIT_06s0009g02500	-1.1106	Plastocyanin domain-containing protein
VIT_11s0016g00730	-1.11163	LHCA6 (Photosystem I light harvesting complex gene 6)
VIT_02s0025g00700	-1.11284	Aluminum-activated malate transporter 9
VIT_19s0027g00500	-1.11363	GTP-binding protein YchF
VIT_01s0011g04180	-1.11491	Phosphatidic acid phosphatase / PAP2
VIT_00s0475g00020	-1.11494	Zinc finger (C3HC4-type ring finger)
VIT_14s0108g00150	-1.11521	Calmodulin-binding region IQD28
VIT_05s0020g03890	-1.11862	Kinase interacting
VIT_07s0005g02470	-1.11881	Cellulose synthase CESA3
VIT_02s0025g03960	-1.11964	TET10 (tetraspanin10)
VIT_09s0002g01550	-1.1198	Lecithine cholesterol acyltransferase
VIT_09s0002g00130	-1.12059	H(+)-ATPase AHA10 (autoinhibited H(+)-ATPase isoform 10)
VIT_18s0041g02110	-1.12119	Unknown protein
VIT_12s0035g01900	-1.12282	Pectinesterase family
VIT_02s0012g01680	-1.12472	Trehalose phosphatase 5
VIT_02s0087g00460	-1.12505	Oxidoreductase, 2OG-Fe(II) oxygenase
VIT_15s0048g01210	-1.12737	Subtilisin serine endopeptidase (XSP1)
VIT_14s0030g00870	-1.12867	CC-NBS-LRR class
VIT_14s0036g01060	-1.13026	Unknown protein
VIT_08s0007g07550	-1.13057	GATA transcription factor 11
VIT_14s0171g00170	-1.13259	Unknown protein
VIT_09s0018g02110	-1.1327	Unknown protein
VIT_08s0007g00920	-1.1328	Tropinone reductase
VIT_10s0092g00370	-1.13358	CYP71D7
VIT_07s0005g01040	-1.13429	Glycosyl transferase family 8 protein
VIT_02s0025g02020	-1.1352	Abl interactor 3 (ABIL3)
VIT_19s0014g03190	-1.13527	Unknown protein
VIT_08s0007g03600	-1.13741	KCBP- interacting protein kinase
VIT_18s0001g06370	-1.13956	L-ascorbate peroxidase, chloroplast
VIT_00s0317g00020	-1.13959	Unknown protein
VIT_00s0583g00030	-1.14082	Sphingolipid delta 4 desaturase DES-1
VIT_02s0025g02880	-1.14227	Subtilase
VIT_09s0002g04080	-1.14264	IAA9
VIT_07s0005g02710	-1.14296	Unknown protein
VIT_03s0063g02020	-1.14514	Tic Complex Tic62 Subunit
VIT_17s0000g03280	-1.14517	Alcohol dehydrogenase 7
VIT_14s0006g02990	-1.14617	3-ketoacyl-CoA synthase
VIT_12s0134g00160	-1.14624	Xyloglucan endotransglycosylase/hydrolase 16
VIT_16s0050g01680	-1.14951	UDP-glucose: anthocyanidin 5,3-O-glucosyltransferase
VIT_09s0002g02080	-1.15193	CYP90D2
VIT_05s0020g04510	-1.15321	GDP-mannose 3,5-epimerase 1
VIT_18s0001g15720	-1.15347	Leucine Rich Repeat receptor-like kinase
VIT_17s0000g03740	-1.15392	Constans-like 16
VIT_04s0023g02840	-1.15402	Leucine-rich repeat disease resistance protein
VIT_10s0003g04990	-1.15463	feronia receptor-like kinase
VIT_04s0008g06640	-1.15499	Endomembrane protein 70, TM4 ;
VIT_15s0024g01440	-1.15663	Glucose 6 phosphate/phosphate translocator-like protein
VIT_05s0020g00840	-1.15907	No hit
VIT_07s0031g02720	-1.16893	Myosin heavy chain
VIT_04s0023g02700	-1.17457	Thioredoxin H
VIT_05s0020g04130	-1.17578	Perakine reductase aldo/keto reductase
VIT_09s0002g00450	-1.17581	Subtilase
VIT_12s0034g02560	-1.17627	DNA (cytosine-5)-methyltransferase (ATHIM)
VIT_02s0025g00720	-1.17796	Transmembrane protein FT27/PFT27
VIT_04s0044g00130	-1.17801	Unknown protein
VIT_13s0067g02570	-1.18069	Potassium transporter 2
VIT_10s0003g03490	-1.18218	GA 2-oxidase
VIT_00s0878g00020	-1.18237	Stachyose synthase precursor
VIT_12s0134g00560	-1.18384	Unknown protein
VIT_16s0039g00990	-1.18407	Glutathione S-transferase 8 GSTU8
VIT_00s0203g00070	-1.18526	Myb domain protein 102
VIT_02s0012g01370	-1.18538	No hit
VIT_18s0117g00040	-1.18818	No hit
VIT_17s0000g07260	-1.1891	Glucan endo-1,3-beta-glucosidase 3 precursor
VIT_11s0016g05460	-1.19452	BRI1-KD interacting protein
VIT_15s0045g00710	-1.19698	R protein disease resistance protein
VIT_04s0008g04920	-1.19706	2-oxoglutarate-dependent dioxygenase
VIT_06s0004g03050	-1.20004	fasciclin arabinogalactan-protein (FLA11)
VIT_01s0127g00230	-1.20225	NIK3 (NSP- interacting kinase 3)
VIT_03s0038g04700	-1.20279	Isoflavone reductase
VIT_09s0002g03710	-1.20437	Unknown protein
VIT_07s0104g01800	-1.20542	Glutathione S-transferase 13 GSTF13
VIT_03s0088g01150	-1.20555	Squalene monooxygenase
VIT_15s0024g01010	-1.20744	Amidase
VIT_13s0019g01830	-1.20758	Calmodulin binding protein
VIT_11s0118g00590	-1.20819	Unknown protein
VIT_06s0004g01550	-1.20979	Phosphoribosylanthranilate transferase
VIT_13s0019g03040	-1.21849	Indole-3-acetate beta-glucosyltransferase
VIT_15s0046g00170	-1.22317	MYBPA1 protein [Vitis vinifera]
VIT_18s0001g10550	-1.22374	LHCA5 (Photosystem I light harvesting complex gene 5)
VIT_19s0090g01230	-1.2241	Microtubule associated protein (MAP65-1a)
VIT_15s0046g00290	-1.22503	Auxin response factor 18
VIT_05s0020g01740	-1.22665	RanGAP1 interacting protein
VIT_14s0083g00080	-1.22672	Unknown protein
VIT_19s0014g03210	-1.22728	COP1-interacting protein 7
VIT_03s0038g03920	-1.22935	Glutamate receptor 2 GLUR2
VIT_05s0020g00440	-1.23009	Boron transporter-like protein 1
VIT_12s0121g00230	-1.23146	Beta-D-xylosidase
VIT_06s0004g06110	-1.23227	Exo-1,3-beta-glucanase
VIT_06s0009g02020	-1.23503	Tubulin beta-4 chain
VIT_17s0000g03910	-1.23662	flavonoid 3-monooxygenase
VIT_01s0137g00290	-1.23735	Oxysterol binding protein
VIT_13s0019g02630	-1.23782	Photosystem II PsbA
VIT_14s0060g00900	-1.23868	Unknown protein
VIT_08s0032g00890	-1.24682	Alpha-L-arabinosidase
VIT_13s0064g00160	-1.24851	Unknown protein
VIT_08s0007g06870	-1.24897	Zinc finger protein 8
VIT_06s0004g01770	-1.25366	Acetyl-CoA carboxylase, biotin carboxylase
VIT_14s0083g00320	-1.2556	Cinnamoyl-CoA reductase
VIT_12s0059g01000	-1.26006	Cellulose synthase CSLB04
VIT_14s0068g00930	-1.2611	Chalcone synthase
VIT_02s0087g00400	-1.26328	Pectinacetylesterase
VIT_08s0007g00020	-1.26556	Cation/hydrogen exchanger 20 (CHX20)
VIT_04s0008g01850	-1.26559	Trihelix DNA-binding protein (GT2)
VIT_01s0011g03910	-1.26616	Protein phosphatase 2C
VIT_01s0182g00130	-1.26691	PHO1-like protein
VIT_00s0229g00100	-1.27026	Unknown
VIT_08s0007g02920	-1.27662	ATAN11 (ANTHOCYANIN11)
VIT_08s0007g08450	-1.28077	LRR receptor-like kinase 2
VIT_17s0000g00720	-1.28311	DNA-binding protein
VIT_15s0048g01590	-1.2855	CYP76B1
VIT_16s0022g00670	-1.28609	Vacuolar invertase 1, GIN1
VIT_16s0100g00480	-1.28722	Dihydrodipicolinate reductase
VIT_07s0031g00540	-1.28831	Rapid ALkalinization Factor RALFL34
VIT_15s0024g00700	-1.29095	Lysyl-tRNA synthetase
VIT_18s0001g09980	-1.29137	Unknown protein
VIT_11s0016g00290	-1.29151	Pectinesterase PME3
VIT_16s0050g00240	-1.29349	UDP-glycosyltransferase 88A4
VIT_19s0014g02670	-1.29424	Protein kinase CRK1 CRK1 protein(Cdc2-related kinase 1)
VIT_09s0002g02050	-1.29433	1-deoxy-D-xylulose 5-phosphate synthase
VIT_00s0480g00070	-1.29567	Polyphenol oxidase II, chloroplast precursor
VIT_15s0024g00870	-1.29607	Unknown
VIT_06s0061g00230	-1.29631	ABC transporter G member 7
VIT_05s0077g02150	-1.29748	Chalcone reductase
VIT_14s0171g00180	-1.29768	Leucine-rich repeat transmembrane protein kinase
VIT_09s0002g02700	-1.29848	Basic helix-loop-helix (bHLH) family
VIT_17s0000g00710	-1.2995	DNA-binding protein
VIT_09s0002g02440	-1.29986	ABC transporter C member 12
VIT_08s0040g00490	-1.30003	Caspase
VIT_10s0003g04950	-1.30063	Esterase/lipase/thioesterase
VIT_06s0009g01550	-1.30212	Photosystem II protein K
VIT_05s0020g03310	-1.30422	Diamine oxidase
VIT_03s0038g00430	-1.30704	Enhanced disease susceptibility 5 EDS5
VIT_06s0004g06130	-1.31	Thiamine biosynthesis protein ThiC
VIT_02s0025g02410	-1.31006	Plastocyanin domain-containing protein
VIT_17s0000g06920	-1.3108	Remorin
VIT_06s0004g05790	-1.31085	Unknown protein
VIT_07s0031g00250	-1.31372	Transporter-related
VIT_00s0304g00010	-1.31649	Unknown protein
VIT_18s0001g13970	-1.32122	Myosin-related
VIT_11s0037g00570	-1.32139	Anthranilate N-benzoyltransferase
VIT_07s0005g01210	-1.32198	Myb domain protein 12
VIT_14s0030g00840	-1.32518	R protein disease resistance protein
VIT_00s0227g00090	-1.32577	No hit
VIT_04s0023g03550	-1.32787	Thaumatin
VIT_18s0001g08250	-1.33119	Tubulin alpha-3 chain
VIT_17s0000g03580	-1.33312	BEE3 (BR Enhanced expression 3)
VIT_00s0429g00040	-1.33412	Aspartic proteinase nepenthesin-1 precursor
VIT_04s0008g05520	-1.33423	Unknown protein
VIT_18s0001g10090	-1.336	Kinesin protein FRA1 (fragile fiber 1)
VIT_04s0008g07110	-1.33997	Aspartic proteinase nepenthesin-2 precursor
VIT_15s0021g01880	-1.34127	Arabidopsis thaliana homeobox protein 2
VIT_02s0025g02670	-1.34344	Unknown protein
VIT_02s0012g00460	-1.34644	Glycine-rich protein
VIT_19s0014g03250	-1.34655	Beta-mannosidase 4
VIT_07s0129g00560	-1.3472	No hit
VIT_07s0005g02380	-1.34851	Germin-like protein 2 [Vitis vinifera]
VIT_03s0063g02340	-1.35001	Dehydration-responsive protein (RD22)
VIT_12s0059g02430	-1.35016	Chloroplast envelope membrane protein [Vitis vinifera]
VIT_09s0002g05700	-1.35095	Phototropic-responsive NPH3
VIT_15s0024g00860	-1.35342	Unknown
VIT_00s0181g00180	-1.35457	LHCB3 (light-harvesting chlorophyll binding protein 3)
VIT_05s0051g00590	-1.35528	Pectate lyase
VIT_13s0067g02580	-1.35638	R protein MLA10
VIT_02s0025g04930	-1.35664	CDI3/OZS1/RCD3/SLAC1 (slow anion channel-associated 1)
VIT_17s0000g06880	-1.35775	Heparanase protein 2 precursor
VIT_13s0067g02600	-1.35852	No hit
VIT_06s0004g05400	-1.35952	Tropinone reductase
VIT_16s0098g01910	-1.36154	Germin-like protein subfamily 3 member 4
VIT_15s0048g02820	-1.36365	Basic helix-loop-helix (bHLH) family
VIT_10s0003g01630	-1.36448	Unknown
VIT_08s0040g03170	-1.36649	No hit
VIT_00s0181g00200	-1.36896	LHCB3 (light-harvesting chlorophyll binding protein 3)
VIT_00s0404g00010	-1.36976	Beta-galactosidase
VIT_04s0023g02690	-1.37049	Beta-galactosidase
VIT_03s0038g00470	-1.37054	Subtilase family protein
VIT_16s0098g00410	-1.3732	Receptor kinase homolog LRK10
VIT_14s0128g00080	-1.37327	Lipase GDSL
VIT_03s0091g00230	-1.38088	Unknown protein
VIT_15s0024g00040	-1.38472	LHCA3 (Photosystem I light harvesting complex gene 3)
VIT_03s0180g00070	-1.38894	Cyclase
VIT_17s0000g07470	-1.38921	Binding
VIT_14s0108g00110	-1.38982	Serine carboxypeptidase S10
VIT_07s0005g02060	-1.3903	Boron transporter-like protein 1
VIT_03s0091g01060	-1.39037	Cyclin delta-2
VIT_03s0038g03180	-1.39077	flavin-containing monooxygenase 1
VIT_01s0150g00480	-1.39113	Protein binding protein
VIT_12s0059g00750	-1.39139	Prephenate dehydratase
VIT_00s0313g00030	-1.3918	Auxin-independent growth promoter
VIT_10s0116g00940	-1.39353	Early-responsive to dehydration protein / ERD protein
VIT_01s0127g00870	-1.39527	Polygalacturonase JP630
VIT_04s0023g03710	-1.39566	Myb domain protein 4
VIT_15s0046g01340	-1.3973	Unknown protein
VIT_19s0014g02320	-1.39839	Unknown protein
VIT_17s0000g00830	-1.39853	Nodulin MtN3 family
VIT_18s0001g14360	-1.39901	Tubulin beta-1 chain
VIT_05s0020g04220	-1.40303	Calcium-transporting ATPase 13 ACA13
VIT_07s0031g00480	-1.40352	Protein kinase family
VIT_06s0004g03980	-1.40687	Ankyrin
VIT_01s0010g00510	-1.40806	Unknown protein
VIT_11s0016g04810	-1.40925	BAS1 (PHYB activation tagged suppressor 1)
VIT_00s0218g00110	-1.40958	1-deoxy-D-xylulose-5-phosphate synthase, chloroplast precursor
VIT_04s0023g01930	-1.41164	Basic helix-loop-helix (bHLH) family
VIT_11s0118g00180	-1.41267	HHP1 (heptahelical protein 1)
VIT_04s0023g03370	-1.41405	Flavonone- 3-hydroxylase
VIT_08s0007g08580	-1.41608	AP2-like ethylene-responsive transcription factor
VIT_08s0007g04350	-1.41639	Protein kinase
VIT_17s0000g01930	-1.41797	Potassium transporter 2
VIT_05s0077g01250	-1.4226	Endochitinase A2 precursor
VIT_07s0005g01180	-1.42398	Unknown protein
VIT_00s1206g00010	-1.42411	Aspartic proteinase nepenthesin-1 precursor
VIT_18s0001g05040	-1.42461	Pollen Ole e 1 allergen and extensin
VIT_11s0016g04930	-1.42547	Binding / zinc ion binding
VIT_00s0181g00020	-1.42577	Armadillo/beta-catenin repeat
VIT_18s0001g12800	-1.42745	Dihydroflavonol 4-reductase
VIT_17s0000g05840	-1.4338	Calmodulin binding IQD31 (IQ-domain 31)
VIT_08s0056g00050	-1.43784	Scarecrow transcription factor 23 (SCL23)
VIT_07s0005g04110	-1.43918	Cellulose synthase CESA4
VIT_12s0059g01320	-1.43933	Glucan endo-1,3-beta-glucosidase 7 precursor
VIT_12s0055g00310	-1.44315	UDP-glucose glucosyltransferase
VIT_18s0001g06140	-1.44416	Phosphate-induced protein 1
VIT_02s0025g03070	-1.4443	Zinc finger (C3HC4-type ring finger)
VIT_18s0001g10040	-1.44527	LRX1 (leucine-rich repeat/extensin 1)
VIT_06s0004g03400	-1.4479	Myosin heavy chain
VIT_12s0057g00210	-1.44798	No hit
VIT_17s0000g02230	-1.44883	Jasmonate ZIM domain-containing protein 3
VIT_05s0094g00960	-1.45115	UDP-xylose phenolic glycosyltransferase
VIT_10s0116g00100	-1.45335	Strubbelig receptor family 8
VIT_09s0002g03780	-1.45386	Integral membrane family protein UPF0497
VIT_07s0141g00590	-1.4569	Magnesium transporter CorA-like family protein (MRS2-2)
VIT_06s0009g00690	-1.45833	NIMA-related kinase NEK6
VIT_03s0038g01480	-1.46027	Beta-fructofuranosidase
VIT_04s0008g01220	-1.46061	RKL1 (Receptor-like kinase 1)
VIT_05s0094g00920	-1.46255	formin protein AHF1
VIT_06s0004g05460	-1.46724	Protein phosphatase 2C DBP
VIT_18s0001g14980	-1.46899	3-methyl-2-oxobutanoate dehydrogenase
VIT_18s0001g11390	-1.47003	Aberrant testa shape
VIT_08s0007g03780	-1.47096	Unknown protein
VIT_18s0001g14310	-1.47389	Flavonone- 3-hydroxylase
VIT_05s0062g00250	-1.47645	Xyloglucan endotransglucosylase/hydrolase 15
VIT_13s0067g02340	-1.47794	Proton-dependent oligopeptide transport (POT) family protein
VIT_06s0004g01450	-1.47966	Lipoxygenase (LOX2)
VIT_15s0046g03600	-1.48163	(+)-neomenthol dehydrogenase
VIT_08s0007g00410	-1.48216	Myb domain protein 91
VIT_08s0058g01010	-1.48262	Unknown
VIT_02s0087g00340	-1.4844	NFD4 (nuclear fusion defective 4)
VIT_10s0003g05030	-1.48624	Leucine-rich repeat family protein
VIT_08s0007g08680	-1.48703	Unknown protein
VIT_16s0039g01910	-1.48714	Vegetative storage protein win4.5
VIT_14s0108g01130	-1.48747	EXS family protein / ERD1/XPR1/SYG1
VIT_11s0016g01020	-1.48851	flavonoid 3-monooxygenase
VIT_19s0093g00550	-1.48992	9-cis-epoxycarotenoid dioxygenase 2
VIT_14s0083g00620	-1.49271	NIK1 (NSP- interacting kinase 1)
VIT_11s0016g04620	-1.49513	PINHEAD (Protein ZWILLE)
VIT_04s0008g01120	-1.49915	Glutaredoxin
VIT_15s0046g00100	-1.50063	WNK kinase 6
VIT_15s0024g00070	-1.50304	Methylenetetrahydrofolate reductase 1 (AtMTHFR1)
VIT_18s0001g09400	-1.50639	Cytochrome b5 DIF-F
VIT_00s0220g00070	-1.50924	Latex cyanogenic beta glucosidase
VIT_09s0002g03750	-1.50974	GATA transcription factor 11
VIT_12s0028g01150	-1.51079	Transparent testa 12 protein
VIT_17s0000g01980	-1.51149	Potassium channel SKOR
VIT_18s0122g00330	-1.51224	Unknown protein
VIT_05s0094g00880	-1.51582	Unknown
VIT_04s0023g01800	-1.51659	Maf, septum formation protein
VIT_12s0057g01020	-1.5241	fasciclin-like arabinogalactan protein FLA2
VIT_01s0011g04080	-1.52477	Zinc finger (C3HC4-type ring finger)
VIT_01s0026g01950	-1.5249	Homeobox-leucine zipper protein HB13
VIT_06s0009g02830	-1.52938	Flavonoid 3',5'-hydroxylase
VIT_06s0004g02060	-1.53847	Aldehyde dehydrogenase 3B1
VIT_00s0375g00030	-1.53948	Alpha-galactosidase
VIT_09s0002g05290	-1.54108	2-oxoglutarate-dependent dioxygenase
VIT_09s0018g01900	-1.54246	PEPR1 (PEP1 receptor 1)
VIT_14s0068g00260	-1.54372	Serine carboxypeptidase S10
VIT_06s0004g02640	-1.54811	Receptor protein kinase PERK1
VIT_18s0001g15330	-1.54895	Nodulin MtN3 family
VIT_10s0116g00560	-1.54903	Polyphenol oxidase II, chloroplast precursor
VIT_00s0304g00080	-1.54965	Trehalose-6-phosphate phosphatase
VIT_03s0038g03980	-1.55094	Unknown protein
VIT_11s0016g00890	-1.55153	Unknown protein
VIT_13s0067g00490	-1.55264	Protein kinase Xa21
VIT_18s0001g11360	-1.55305	VRN1 (reduced vernalization response 1)
VIT_09s0002g01030	-1.55398	Subtilisin serine proteinase
VIT_08s0007g02600	-1.55474	Unknown protein
VIT_18s0001g00470	-1.55805	Monocopper oxidase SKS5 (SKU5 Similar 5)
VIT_13s0067g02870	-1.55846	Chalcone-flavanone isomerase
VIT_08s0007g01270	-1.55979	Dynein light chain LC6, flagellar outer arm
VIT_07s0104g00610	-1.56295	Glutamine synthetase
VIT_08s0040g00680	-1.56403	Phosphatidylinositol 4-kinase type-II
VIT_05s0020g03130	-1.56492	Plastocyanin domain-containing protein
VIT_13s0064g00900	-1.56631	Unknown protein
VIT_05s0049g00730	-1.56975	No hit
VIT_07s0031g02900	-1.57003	Aspartyl protease
VIT_17s0000g02680	-1.57015	ABA glucosidase
VIT_15s0046g02420	-1.57279	Aquaporin TMP-C
VIT_11s0016g00560	-1.5728	Peroxiredoxin bcp
VIT_15s0048g02600	-1.57703	Starch synthase
VIT_07s0104g00410	-1.5845	Endo-1,3;1,4-beta-D-glucanase precursor
VIT_04s0023g02730	-1.58538	Nodulin MtN21 family
VIT_00s0480g00100	-1.58837	Catechol oxidase (EC 1.10.3.1) precursor - grape
VIT_06s0004g05340	-1.58969	Tropinone reductase
VIT_08s0040g01890	-1.59158	Aquaporin PIP2;4
VIT_15s0024g00240	-1.59431	C-5 cytosine-specific DNA methylase
VIT_19s0027g01890	-1.59686	Amino acid permease
VIT_18s0001g14660	-1.59703	P-glycoprotein 13
VIT_15s0107g00270	-1.60168	Mechanosensitive ion channel
VIT_08s0007g05000	-1.60615	S-adenosylmethionine synthetase
VIT_02s0025g03760	-1.60771	Myosin-related
VIT_12s0034g02240	-1.6079	Potassium channel AKT2/3
VIT_14s0068g01710	-1.60835	Metal-nicotianamine transporter YSL6
VIT_00s0567g00060	-1.60892	Patatin
VIT_11s0037g00590	-1.60997	Anthranilate N-hydroxycinnamoyl/benzoyltransferase
VIT_12s0034g02570	-1.61078	Leucine Rich Repeat receptor-like kinase
VIT_18s0089g00410	-1.61314	Sucrose-phosphate synthase 1
VIT_09s0002g01400	-1.61365	Myb domain protein 7
VIT_04s0043g00160	-1.61436	Receptor protein kinase
VIT_08s0007g04340	-1.61644	Peptidylprolyl isomerase
VIT_01s0011g02720	-1.61696	No hit
VIT_07s0141g00290	-1.61763	IAA16
VIT_06s0004g06790	-1.61956	Gibberellin 2-beta-dioxygenase 7
VIT_18s0086g00200	-1.62674	Lectin protein kinase family
VIT_04s0008g04160	-1.63354	Dehydration-responsive protein (RD22)
VIT_00s1356g00010	-1.63434	Zinc finger (C2H2 type) family
VIT_00s0515g00050	-1.63563	Serine/threonine-protein kinase HT1
VIT_15s0024g00660	-1.64048	Esterase
VIT_15s0046g02400	-1.64072	Glycerol-3-phosphate acyltransferase 8
VIT_06s0004g03810	-1.64315	Kinesin motor protein
VIT_09s0002g02660	-1.64695	Unknown protein
VIT_10s0003g03750	-1.6519	9-cis-epoxycarotenoid dioxygenase 2
VIT_12s0035g01340	-1.6527	Unknown protein
VIT_02s0154g00320	-1.65395	Protease inhibitor/seed storage/lipid transfer protein (LTP)
VIT_05s0020g04690	-1.65936	IAA7
VIT_08s0007g07930	-1.663	Clavata1 receptor kinase (CLV1)
VIT_05s0051g00660	-1.66795	Octicosapeptide/Phox/Bem1p; Protein kinase
VIT_15s0046g01450	-1.6768	Alpha-L-fucosidase
VIT_08s0056g00590	-1.67762	Chloroplast envelope membrane protein [Vitis vinifera]
VIT_04s0023g02570	-1.67803	Peroxidase 72
VIT_17s0000g02660	-1.67988	Myb domain protein 6
VIT_04s0008g03560	-1.68034	Lactoylglutathione lyase
VIT_17s0000g06290	-1.6805	Lipase GDSL
VIT_01s0011g01280	-1.68137	Zinc transporter ZIP5
VIT_10s0003g01720	-1.6817	Nucleoside triphosphatase
VIT_19s0090g01280	-1.68193	Lipid-binding serum glycoprotein family protein
VIT_05s0102g00800	-1.68197	DEAH (Asp-Glu-Ala-His) box polypeptide 16
VIT_07s0104g00890	-1.6869	IMK2 (inflorescence meristem receptor-like kinase 2)
VIT_08s0058g01460	-1.68973	1,4-beta-mannan endohydrolase
VIT_06s0009g03350	-1.69657	Phosphatidylglycerol specific phospholipase C
VIT_10s0003g01560	-1.70006	Cellulose synthase CESA8
VIT_19s0090g01390	-1.70048	Acyltransferase
VIT_15s0024g01530	-1.7005	No hit
VIT_13s0019g02210	-1.70187	Sterol 4-alpha-methyl-oxidase 1 (SMO1)
VIT_18s0001g14040	-1.70294	Endo-1,4-beta-glucanase
VIT_06s0009g00310	-1.70493	Unknown protein
VIT_05s0102g00830	-1.70728	Unknown protein
VIT_09s0018g01950	-1.70877	Cellulose synthase CSLC05
VIT_05s0102g00370	-1.71347	Receptor protein kinase (ACR4)
VIT_00s0386g00050	-1.71447	Xyloglucan endotransglucosylase/hydrolase precursor
VIT_04s0008g01910	-1.71493	ferredoxin-related
VIT_15s0024g00090	-1.71601	Vacuolar protein sorting-associated protein vps13
VIT_19s0014g02290	-1.71921	Ribosomal protein L11 methyltransferase
VIT_11s0037g00530	-1.72137	Cellulose synthase IRX3
VIT_05s0136g00260	-1.72292	Chalcone synthase
VIT_10s0116g01780	-1.72358	Cationic peroxidase
VIT_14s0068g00300	-1.72386	ABRC5
VIT_14s0081g00360	-1.72501	Ankyrin repeat
VIT_11s0016g03350	-1.72859	AP2/EREBP transcription factor TINY2
VIT_05s0049g00060	-1.72872	Oxidative-stress responsive 1
VIT_13s0019g05190	-1.73571	RAB GTPase RAB_ALPHA
VIT_01s0010g01570	-1.73581	Pentatricopeptide (PPR) repeat-containing
VIT_15s0046g01230	-1.73669	Leaf senescence protein-like
VIT_01s0011g03210	-1.73733	Aspartyl protease
VIT_17s0000g08680	-1.73917	IMP dehydrogenase/GMP reductase
VIT_17s0000g01050	-1.73931	Corticosteroid 11-beta-dehydrogenase isozyme 1
VIT_14s0030g00300	-1.7406	Sugar transporter ERD6-like 3
VIT_14s0036g01310	-1.74277	Disease resistance protein RPS2
VIT_11s0052g01150	-1.74485	Nicotianamine synthase
VIT_16s0050g00100	-1.74702	Myosin-related
VIT_18s0001g01390	-1.74848	GA 20-oxidase
VIT_16s0022g02200	-1.74928	Subtilase
VIT_17s0000g03990	-1.74938	Aspartyl protease
VIT_02s0025g00650	-1.75077	AAA-type ATPase
VIT_15s0048g00910	-1.75157	Unknown protein
VIT_10s0116g00050	-1.75351	Receptor protein kinase
VIT_13s0019g03650	-1.75625	RARE-cold-inducible 2A
VIT_02s0012g01450	-1.7567	Basic helix-loop-helix BHLH071
VIT_05s0077g02100	-1.75779	Senescence-associated protein
VIT_16s0050g00110	-1.75841	Unknown protein
VIT_08s0007g02470	-1.75982	Aspartyl protease
VIT_18s0001g09920	-1.76003	Cyclin delta-3 (CYCD3_1)
VIT_02s0025g03540	-1.76048	Tubulin beta-6 chain
VIT_14s0068g00920	-1.76066	Chalcone synthase (CHS)
VIT_03s0063g00010	-1.76506	LRX2 (leucine-rich repeat/extensin 2)
VIT_08s0007g00680	-1.76714	Laccase
VIT_02s0087g00630	-1.7676	Alcohol oxidase
VIT_15s0048g02690	-1.76767	FAD-binding domain-containing protein
VIT_15s0024g01960	-1.76977	DNA-directed RNA polymerase subunit beta'
VIT_14s0066g01050	-1.77083	Glycogen synthase kinase 3 beta
VIT_02s0025g04550	-1.77254	Glucose-methanol-choline (GMC) oxidoreductase
VIT_16s0050g00990	-1.77482	ferric reduction oxidase 4
VIT_10s0116g00410	-1.77642	Gibberellin 2-beta-dioxygenase 7
VIT_14s0066g00300	-1.77662	Unknown
VIT_17s0000g08960	-1.78275	Raffinose synthase
VIT_14s0128g00160	-1.78471	Protein kinase CDG1
VIT_07s0255g00110	-1.7859	WD40
VIT_12s0028g03300	-1.79037	Zinc finger (CCCH-type) family protein
VIT_01s0010g01660	-1.79071	Receptor protein kinase
VIT_01s0011g05450	-1.79298	Unknown protein
VIT_17s0000g06040	-1.79543	Phytochrome kinase substrate 1
VIT_06s0004g03110	-1.80304	Unknown
VIT_06s0004g03130	-1.80327	Auxin response factor 4
VIT_02s0087g00910	-1.81479	9-cis-epoxycarotenoid dioxygenase
VIT_18s0001g01730	-1.81745	Shikimate kinase
VIT_09s0002g03940	-1.81774	AP2/EREBP transcription factor
VIT_09s0002g05280	-1.8212	2-oxoglutarate-dependent dioxygenase
VIT_18s0076g00340	-1.82694	CYP707A3
VIT_18s0001g14320	-1.8295	Unknown protein
VIT_18s0001g06360	-1.83563	Alcohol dehydrogenase
VIT_01s0011g00280	-1.83903	feronia receptor-like kinase
VIT_06s0004g07770	-1.84509	Peroxidase
VIT_02s0025g04720	-1.84583	Leucoanthocyanidin dioxgenase
VIT_03s0038g04210	-1.84818	Phototropin-2
VIT_06s0004g06910	-1.8486	Unknown protein
VIT_11s0016g04540	-1.85043	ABC transporter G member 22
VIT_00s0218g00220	-1.85354	UDP-glucoronosyl/UDP-glucosyl transferase
VIT_17s0000g00430	-1.85538	Basic helix-loop-helix (bHLH) family
VIT_06s0061g01380	-1.85794	Pop3 peptide
VIT_01s0026g01490	-1.86213	Proton-dependent oligopeptide transport (POT) family protein
VIT_04s0023g03060	-1.86269	Kinesin motor protein
VIT_15s0024g01470	-1.8642	Nuclear matrix protein 1
VIT_00s0494g00010	-1.87282	Growth-regulating factor 1
VIT_00s0632g00010	-1.87776	AP2 domain-containing transcription factor TINY
VIT_15s0046g00310	-1.87778	Transcription factor TINY
VIT_19s0015g01620	-1.87816	Phenylalanine-tRNA ligase
VIT_14s0128g00210	-1.87869	Xyloglucanase inhibitor
VIT_03s0063g01790	-1.88188	Transducin protein
VIT_06s0009g02840	-1.88294	Flavonoid 3',5'-hydroxylase
VIT_01s0127g00890	-1.88307	Dual-specific kinase DSK1
VIT_19s0014g03720	-1.88355	Unknown protein
VIT_17s0000g09210	-1.88984	No pollen (Osnop)
VIT_10s0003g04560	-1.89159	Auxin-Induced in Root cultures 9 AIR9
VIT_18s0001g15510	-1.89266	Unknown
VIT_08s0007g03990	-1.89308	Cellulose synthase CSLA09
VIT_01s0011g05210	-1.9044	Phosphoglucomutase
VIT_01s0011g01320	-1.90552	Cholinephosphate cytidylyltransferase
VIT_01s0010g03530	-1.90581	Phagocytosis and cell motility protein ELMO1
VIT_08s0040g00980	-1.90595	Tubulin beta-1 chain
VIT_13s0064g01030	-1.91711	Zinc finger (C3HC4-type ring finger)BIG BROTHER
VIT_03s0038g02780	-1.92296	Ribosomal protein L23
VIT_09s0002g00550	-1.92427	Lipase GDSL 1
VIT_06s0009g01640	-1.92751	Receptor protein kinase
VIT_05s0020g03350	-1.92816	SEC14 cytosolic factor
VIT_02s0012g00990	-1.93322	LOL1 (LSD ONE like 1)
VIT_00s0332g00170	-1.93369	NADH dehydrogenase subunit 7
VIT_15s0024g00640	-1.93491	SIGB (SIGMA factor B)
VIT_09s0002g02390	-1.93715	Phospholipase D epsilon
VIT_08s0040g02790	-1.9439	Unknown protein
VIT_17s0000g00460	-1.94671	V-type H+-transporting ATPase subunit C
VIT_07s0151g00590	-1.9468	Inositol-1,4,5-trisphosphate 5-phosphatase CVP2, type I
VIT_02s0154g00500	-1.95011	VAP27-1 (VAMP/synaptobrevin-associated protein 27-1)
VIT_01s0026g00080	-1.95233	Metal-dependent phosphohydrolase HD domain-containing protein
VIT_12s0142g00640	-1.95596	FLS2 (flagellin-sensitive 2)
VIT_06s0004g01750	-1.95939	Polygalacturonase inhibitor protein
VIT_14s0081g00010	-1.96133	IAA16
VIT_16s0098g01560	-1.96321	Glucan endo-1,3-beta-D-glucosidase
VIT_06s0061g00730	-1.96455	Aquaporin GAMMA-TIP3/TIP1;3
VIT_13s0067g00110	-1.96695	CYP72A1
VIT_19s0014g05130	-1.9676	Glycosyl transferase family 8 protein
VIT_17s0000g00130	-1.96802	SEC14 cytosolic factor
VIT_12s0028g00040	-1.97101	Unknown protein
VIT_14s0066g01690	-1.97714	Pathogen-inducible alpha-dioxygenase
VIT_09s0002g04780	-1.97792	Sulfate transporter 3.4
VIT_08s0040g02340	-1.97953	Xylan synthase
VIT_15s0046g03240	-1.97964	Unknown protein
VIT_00s0847g00020	-1.98526	Myrcene synthase
VIT_02s0033g01000	-1.98665	Anthraniloyal-CoA: methanol anthraniloyal transferase
VIT_05s0094g01350	-1.98792	Thiol methyltransferase 1
VIT_04s0008g01810	-1.99299	Myb domain protein 4
VIT_05s0020g04170	-1.99604	RecA/Rad51/DMC1
[truncated: 361 more rows]

## Sheet: Dataset S2_WTivsWTm
WTi:WTm	logFC	Annotation
VIT_11s0065g00520	7.58221	uncharacterized rho gtpase-activating protein at5g61530
VIT_10s0003g00380	0.758431	homeobox-leucine zipper protein athb-52-like
VIT_05s0020g00200	7.56085	craniofacial development protein 1
VIT_10s0071g00370	7.23934	gem-like protein 4 isoform x2
VIT_14s0006g01200	6.38417	general transcription factor iie subunit 2
VIT_11s0065g00500	6.23928	uncharacterized rho gtpase-activating protein at5g61530
VIT_18s0164g00010	6.2175	protein epidermal patterning factor 2-like
VIT_14s0006g01940	6.14104	unnamed protein product
VIT_18s0089g00680	5.64315	receptor-like protein 12
VIT_16s0100g00930	5.25161	stilbene synthase
VIT_13s0047g00410	5.19833	3-hydroxyisobutyryl- hydrolase 1-like
VIT_14s0128g00540	4.89812	germin-like protein subfamily 1 member 7
VIT_11s0016g05010	4.18373	lactoylglutathione lyase glyoxalase i family protein
VIT_16s0050g00480	3.93023	cytokinin hydroxylase-like
VIT_11s0118g00360	0.690693	protein srg1-like
VIT_11s0118g00650	0.666382	exu regulon transcriptional regulator
VIT_09s0070g00340	3.90979	unnamed protein product
VIT_12s0055g00920	3.82915	probable ll-diaminopimelate chloroplastic
VIT_10s0003g02490	3.75489	protein srg1
VIT_11s0016g03400	0.765847	sugar transport protein 14-like
VIT_11s0016g04160	0.945038	probable sulfate transporter
VIT_18s0001g11180	3.75489	early nodulin-55-2-like
VIT_11s0016g02800	3.72832	inositol oxygenase 2-like
VIT_06s0004g00150	3.69136	myb family transcription factor family protein
VIT_05s0020g01750	3.66304	monothiol glutaredoxin-s2
VIT_08s0056g00630	3.53122	acid phosphatase 1-like
VIT_19s0014g04820	3.44702	---NA---
VIT_04s0023g00240	3.43763	gem-like protein 4 isoform x2
VIT_16s0039g01300	3.43266	phenylalanine ammonia-lyase
VIT_16s0039g01280	3.40382	phenylalanine ammonia-lyase
VIT_06s0009g03680	3.30466	f-box protein at4g18380-like
VIT_12s0028g01410	0.709299	heat stress transcription factor a-4a
VIT_07s0129g01010	3.22313	PREDICTED: uncharacterized protein LOC104879917
VIT_08s0056g01390	3.18036	---NA---
VIT_09s0002g03730	3.1517	PREDICTED: uncharacterized protein LOC104880235
VIT_09s0018g00630	3.13988	cycloartenol synthase-like
VIT_16s0100g00990	3.12012	stilbene synthase
VIT_16s0100g00960	3.02721	chalcone synthase
VIT_12s0059g02480	0.763485	cyclin-u1-1
VIT_04s0044g00440	3.02195	---NA---
VIT_16s0100g01020	3.00098	stilbene synthase
VIT_13s0158g00090	0.791808	protein chloroplastic-like
VIT_06s0004g01010	2.99073	dirigent protein 22
VIT_05s0020g02170	2.96225	sugar transporter erd6-like 16
VIT_13s0019g03060	0.79485	7-deoxyloganetic acid glucosyltransferase
VIT_14s0060g02000	2.95514	skp1 interacting partner 3-related family protein
VIT_09s0054g01080	2.92846	polygalacturonase qrt3-like
VIT_06s0004g02550	2.92732	kiwellin
VIT_07s0005g01670	2.87917	glycine-rich cell wall structural protein isoform x1
VIT_16s0100g01000	2.86253	stilbene synthase
VIT_16s0039g01360	2.85887	phenylalanine ammonia-lyase
VIT_13s0067g02120	0.777012	arogenate dehydrogenase chloroplastic-like
VIT_07s0005g05320	2.84503	calcium-dependent protein kinase 13
VIT_16s0100g00920	2.84321	stilbene synthase
VIT_01s0011g02570	2.83658	---NA---
VIT_11s0052g01420	2.80065	probable lrr receptor-like serine threonine-protein kinase at3g47570
VIT_04s0023g01290	2.79867	anthocyanidin 3-o-glucosyltransferase 5-like
VIT_00s0586g00030	2.7818	stem-specific protein tsjt1-like
VIT_16s0100g01040	2.76467	stilbene synthase
VIT_14s0128g00780	0.891197	probable linoleate 9s-lipoxygenase 5
VIT_14s0219g00110	0.715435	hop-interacting protein thi031
VIT_11s0016g01640	2.75539	phenylalanine ammonia-lyase
VIT_14s0036g00520	0.978911	probable low-specificity l-threonine aldolase 1
VIT_16s0100g00880	2.7074	stilbene synthase
VIT_14s0060g00860	0.776486	alkaline neutral invertase cinv2
VIT_14s0066g00400	0.954532	fatty-acid-binding protein 1-like
VIT_14s0066g01150	0.658936	tetraketide alpha-pyrone reductase 1
VIT_12s0059g00440	2.67612	glycine-rich cell wall structural
VIT_16s0100g00840	2.67571	stilbene synthase
VIT_14s0066g02610	0.903938	PREDICTED: uncharacterized protein LOC100261167
VIT_00s0265g00090	2.66741	PREDICTED: uncharacterized protein LOC100261530
VIT_00s0561g00020	2.64244	stem-specific protein tsjt1-like
VIT_14s0006g00300	0.94933	nudix hydrolase mitochondrial
VIT_15s0046g02220	2.62483	1-aminocyclopropane-1-carboxylate synthase 1-like
VIT_18s0001g02780	2.59727	esterase-like isoform x1
VIT_16s0100g00800	2.57247	chalcone partial
VIT_14s0081g00030	0.725391	pathogenesis-related protein pr-4-like
VIT_16s0100g00950	2.54498	pinosylvin synthase
VIT_14s0219g00270	2.53971	protein terminal ear1
VIT_15s0046g02230	0.620172	fk506-binding protein 4-like
VIT_10s0071g00330	2.53435	gem-like protein 4
VIT_13s0156g00240	2.53046	protein binding
VIT_15s0046g01570	0.802783	acidic endochitinase
VIT_04s0069g00970	2.52914	probable wrky transcription factor 51
VIT_11s0016g01520	2.51621	phenylalanine ammonia-lyase-like
VIT_13s0019g01340	2.5145	cysteine histidine-rich c1 domain family
VIT_17s0000g02700	2.45561	alpha-dioxygenase 2
VIT_05s0020g02720	2.43911	basic 7s globulin
VIT_13s0019g03120	2.42499	7-deoxyloganetic acid glucosyltransferase
VIT_10s0042g00890	2.39821	stilbene synthase
VIT_00s0228g00060	2.39524	ankyrin repeat-containing protein at5g02620-like isoform x3
VIT_16s0039g01170	2.39437	phenylalanine ammonia-lyase
VIT_12s0034g01900	2.35788	glutelin type-a 3
VIT_12s0028g01940	2.35614	trans-resveratrol di-o-methyltransferase
VIT_17s0119g00230	2.35432	tumor-related protein
VIT_09s0002g07030	2.34629	protein too many mouths
VIT_16s0039g01110	2.33679	phenylalanine ammonia-lyase
VIT_10s0042g00920	2.3308	stilbene synthase
VIT_18s0001g12310	2.32483	transcription repressor ofp7-like
VIT_19s0014g01150	2.3077	epidermis-specific secreted glycoprotein ep1-like
VIT_16s0100g00520	0.86182	f-box protein pp2-a13
VIT_10s0042g00870	2.30696	stilbene synthase
VIT_09s0002g08700	2.29842	ankyrin repeat-containing protein at5g02620-like
VIT_07s0005g03220	2.2923	ethylene-responsive transcription factor erf098-like
VIT_16s0100g00810	2.25552	chalcone partial
VIT_05s0124g00610	2.23394	ankyrin repeat-containing protein at5g02620-like
VIT_06s0080g00170	2.21741	aluminum-activated malate transporter 2
VIT_07s0031g01070	2.21553	l-ascorbate oxidase
VIT_16s0100g01010	2.20893	stilbene synthase
VIT_00s0187g00020	2.20472	heavy-metal-associated domain-containing family protein
VIT_09s0002g00650	2.18333	saur family
VIT_12s0028g03560	2.1807	sugar phosphate exchanger
VIT_13s0019g03130	2.14295	7-deoxyloganetic acid glucosyltransferase-like
VIT_16s0050g01860	0.975132	s-type anion channel slah2-like
VIT_16s0050g01250	0.997998	fk506-binding protein 4-like
VIT_16s0050g01240	0.715901	late blight resistance protein homolog r1b-19
VIT_13s0067g01880	2.13593	lob domain-containing protein 12-like
VIT_07s0031g01050	2.11097	l-ascorbate oxidase
VIT_17s0119g00150	2.10396	tumor-related protein
VIT_12s0028g01880	2.07419	trans-resveratrol di-o-methyltransferase
VIT_17s0000g06370	0.827836	thioredoxin-like 1- chloroplastic
VIT_17s0000g05040	0.750326	---NA---
VIT_11s0103g00460	2.05205	---NA---
VIT_17s0000g03960	0.740452	plac8 family protein
VIT_17s0000g03670	0.927288	checkpoint serine threonine-protein kinase isoform 1
VIT_16s0050g00010	2.04621	glycerophosphodiester phosphodiesterase protein kinase domain-containing gdpdl2-like
VIT_17s0000g03380	0.978663	calmodulin binding
VIT_01s0127g00530	2.03002	probable nucleoredoxin 1
VIT_16s0100g00900	2.02848	stilbene synthase
VIT_18s0089g00510	2.0265	unnamed protein product
VIT_08s0007g06610	2.02619	probable l-type lectin-domain containing receptor kinase
VIT_17s0119g00110	0.948433	gem-like protein 4
VIT_13s0019g02680	2.02133	PREDICTED: uncharacterized protein LOC104881129
VIT_09s0002g03010	2.01458	lrr receptor-like kinase plant-like protein
VIT_00s0179g00280	1.98411	calmodulin-like protein 11
VIT_18s0001g01960	1.98095	probable receptor-like protein kinase at1g11050
VIT_14s0066g01970	1.97239	metalloendoproteinase 1-like
VIT_03s0110g00170	1.9716	receptor-like protein 12
VIT_18s0001g00840	0.975433	PREDICTED: uncharacterized protein At1g76070
VIT_16s0148g00360	1.96004	probable receptor-like protein kinase at1g67000
VIT_19s0015g01350	1.94982	probable galactinol--sucrose galactosyltransferase 1
VIT_00s0258g00130	1.94574	glycerophosphodiester phosphodiesterase protein kinase domain-containing gdpdl2-like
VIT_13s0019g01360	1.92176	cysteine histidine-rich c1 domain family
VIT_18s0001g01500	1.91352	hypothetical protein VITISV_035816
VIT_19s0014g01360	1.88552	epidermis-specific secreted glycoprotein ep1-like
VIT_18s0122g01470	1.87739	cytochrome p450 87a3-like
VIT_16s0039g01100	1.86378	phenylalanine ammonia-lyase
VIT_18s0001g11730	0.971157	zinc finger and btb domain-containing protein 47
VIT_18s0001g12170	0.768915	cytochrome p450 734a1
VIT_16s0039g01120	1.83085	phenylalanine ammonia-lyase
VIT_18s0089g01010	0.815401	protein nrt1 ptr family
VIT_19s0014g01370	1.81291	epidermis-specific secreted glycoprotein ep1-like
VIT_16s0013g00070	1.80931	bifunctional inhibitor lipid-transfer protein seed storage 2s albumin superfamily protein
VIT_19s0014g00470	0.883361	probable leucine-rich repeat receptor-like serine threonine-protein kinase at3g14840
VIT_19s0014g00810	0.719259	probable lrr receptor-like serine threonine-protein kinase at1g53440
VIT_09s0054g00910	1.78393	mitochondrial chaperone bcs1-like
VIT_18s0001g01130	1.77989	alpha-expansin 11 precursor family protein
VIT_17s0000g02360	1.77503	probable lrr receptor-like serine threonine-protein kinase at4g08850
VIT_08s0007g06560	1.75949	probable l-type lectin-domain containing receptor kinase
VIT_19s0014g02900	0.871487	e3 ubiquitin-protein ligase rma1h1-like
VIT_09s0002g04560	1.75435	iq domain-containing protein iqm1
VIT_12s0028g01840	1.75331	peroxidase p7-like
VIT_16s0100g00860	1.74968	stilbene partial
VIT_19s0015g01410	0.881493	unnamed protein product
VIT_13s0074g00790	1.74747	cytochrome p450 94c1-like
VIT_18s0122g01210	1.68675	transport and golgi organization 2 homolog
VIT_01s0010g03750	0.774125	stress-associated endoplasmic reticulum protein 2
VIT_07s0005g02080	1.67815	protein nim1-interacting 3
VIT_07s0031g01710	1.66179	probable wrky transcription factor 51
VIT_13s0073g00050	1.65638	cationic amino acid transporter chloroplastic
VIT_17s0000g03370	1.6559	calmodulin binding
VIT_01s0011g02320	0.973955	PREDICTED: uncharacterized protein LOC100266416
VIT_01s0011g02310	0.940375	PREDICTED: uncharacterized protein LOC104878977
VIT_14s0083g00520	1.65051	proline dehydrogenase mitochondrial-like
VIT_01s0026g02710	0.902851	nac transcription factor 29
VIT_10s0003g00470	1.62854	6a-hydroxymaackiain methyltransferase family protein
VIT_01s0026g00280	0.814013	probable -trehalose-phosphate synthase
VIT_02s0012g00530	0.813956	ribose-phosphate pyrophosphokinase 1
VIT_02s0012g01130	0.893907	---NA---
VIT_02s0025g04260	1.6252	protein p21
VIT_05s0077g01560	1.61564	pathogenesis-related protein 10
VIT_02s0025g02920	0.810153	caffeic acid 3-o-methyltransferase
VIT_02s0025g04250	0.866959	protein p21-like
VIT_13s0019g00840	1.61178	udp-glucuronic acid decarboxylase 6-like
VIT_07s0005g02490	1.60625	cytochrome p450 734a1-like
VIT_02s0033g01380	0.886867	ubiquinol oxidase mitochondrial
VIT_16s0013g01500	1.60282	lrr receptor-like serine threonine-protein kinase gso1
VIT_10s0071g00850	1.58761	e3 ubiquitin-protein ligase rnf25
VIT_03s0017g00650	0.850051	bifunctional riboflavin biosynthesis protein riba chloroplastic
VIT_03s0017g01410	0.914846	cysteine-rich and transmembrane domain-containing protein a-like
VIT_17s0000g03230	1.58086	lysosomal alpha-mannosidase-like
VIT_03s0038g03800	0.72388	probable serine threonine-protein kinase nak
VIT_07s0031g01130	1.56336	l-ascorbate oxidase
VIT_03s0088g01180	0.810324	receptor-like protein kinase haiku2
VIT_03s0088g00710	0.941835	pathogenesis-related protein 1
VIT_09s0002g05820	1.56219	PREDICTED: uncharacterized protein LOC100244679
VIT_03s0091g00450	0.997191	3-oxo-delta( )-steroid 5-beta-reductase-like
VIT_06s0004g01130	1.54411	e3 ubiquitin-protein ligase sinat2
VIT_01s0026g02590	1.52939	probable calcium-binding protein cml45
VIT_04s0023g01150	0.713394	calcium uniporter protein mitochondrial
VIT_02s0025g04310	1.52146	protein p21
VIT_13s0019g05170	1.51689	zinc finger protein zat5
VIT_04s0044g01460	0.874701	u-box domain-containing protein 26-like
VIT_18s0001g10600	1.51554	calcium-binding ef-hand family
VIT_14s0128g00570	1.49967	germin-like protein subfamily 1 member 7
VIT_04s0079g00410	0.743933	protein reveille 1-like
VIT_04s0079g00810	0.761259	uncharacterized serine-rich
VIT_17s0000g04880	1.48984	dirigent protein 23-like
VIT_04s0008g03530	0.760826	ankyrin repeat-containing protein at5g02620-like
VIT_04s0008g03770	0.971857	aspartate cytoplasmic
VIT_19s0090g00360	1.48789	expression of the gene is downregulated in the presence of
VIT_16s0100g01030	1.45979	stilbene synthase
VIT_05s0049g01020	1.45748	myb-related protein myb4-like
VIT_10s0071g00190	1.44666	probable disease resistance protein at5g66900
VIT_08s0056g00220	1.44021	serine threonine-protein phosphatase pp1-like
VIT_17s0000g03390	1.43666	calmodulin binding
VIT_14s0068g01790	1.42618	PREDICTED: uncharacterized protein LOC100263446
VIT_19s0027g00230	1.42541	nac domain-containing protein 21 22
VIT_01s0011g04010	1.42352	glutamine amidotransferase
VIT_04s0008g07140	1.40983	protein aspartic protease in guard cell 2-like
VIT_06s0061g00710	1.39253	ring finger and chy zinc finger domain-containing protein 1
VIT_05s0020g04680	0.584953	auxin-induced protein 22d
VIT_05s0102g01100	1.38416	disease resistance rpp13-like protein 2
VIT_05s0077g00510	0.892528	neutral invertase
VIT_05s0020g03300	1.37039	g-type lectin s-receptor-like serine threonine-protein kinase rlk1
VIT_12s0034g01870	1.36315	legumin b-like
VIT_06s0004g06840	0.812649	probable protein phosphatase 2c 25
VIT_01s0011g03660	1.36028	PREDICTED: uncharacterized protein LOC100244058
VIT_06s0004g05670	0.969836	probable glutathione s-transferase
VIT_06s0004g05810	1.3563	probable serine threonine-protein kinase at5g41260
VIT_07s0141g00070	1.35444	3-ketoacyl- synthase 19-like
VIT_05s0020g01910	1.34998	inactive beta-amylase 9
VIT_16s0098g00860	1.34446	1-aminocyclopropane-1-carboxylate oxidase 5
VIT_06s0004g00990	0.901332	dirigent protein 22
VIT_19s0014g01180	1.33889	pathogen-related protein
VIT_00s0316g00010	1.33831	leucine-rich repeat receptor protein kinase exs-like
VIT_06s0061g01030	0.812649	aspartic proteinase-like protein 2
VIT_19s0014g05090	1.33195	thioredoxin-like protein cxxs1
VIT_08s0058g00990	1.32875	cationic peroxidase 1-like
VIT_05s0020g01420	1.30862	flowering-promoting factor 1-like protein 3
VIT_15s0021g02060	1.29715	hydroquinone glucosyltransferase-like
VIT_06s0009g01930	0.713911	snf1-related protein kinase regulatory subunit beta-1
VIT_18s0001g06690	1.282	probable 2-oxoglutarate fe -dependent dioxygenase
VIT_05s0094g00340	1.27727	class iv chitinase
VIT_07s0205g00010	0.934242	hydroxyproline-rich glycoprotein family protein
VIT_07s0031g00880	0.830131	p-loop containing nucleoside triphosphate hydrolases superfamily protein isoform 1
VIT_16s0050g01890	1.27199	wd repeat-containing protein 91 homolog
VIT_02s0087g01010	1.27074	cysteine-rich receptor-like protein kinase 10
VIT_13s0156g00150	1.25698	PREDICTED: uncharacterized protein LOC103438348
VIT_07s0005g01240	1.24975	alpha beta-hydrolases superfamily protein
VIT_08s0007g01360	1.24725	proteasome inhibitor-related
VIT_04s0008g01470	1.23495	probable wrky transcription factor 50
VIT_15s0048g02070	1.23341	bon1-associated protein 2
VIT_13s0084g00670	1.21809	sigma factor binding protein chloroplastic-like
VIT_08s0007g05800	1.2171	triacylglycerol lipase sdp1
VIT_14s0108g00930	1.20561	PREDICTED: uncharacterized protein LOC100266209
VIT_08s0105g00200	0.952374	e3 ubiquitin-protein ligase pub24
VIT_03s0038g04330	1.18807	unnamed protein product
VIT_15s0046g02170	1.18483	3-methyl-2-oxobutanoate hydroxymethyltransferase mitochondrial
VIT_02s0241g00100	1.17126	ankyrin repeat and kh domain-containing protein 1
VIT_03s0038g02220	1.15133	actin-depolymerizing factor 5
VIT_08s0058g00690	0.955712	probable wrky transcription factor 25
VIT_08s0007g08910	0.820274	zeatin o-glucosyltransferase-like
VIT_03s0091g00810	1.14762	probable beta-d-xylosidase 5 isoform x2
VIT_06s0080g00790	1.13351	transcription factor divaricata
VIT_08s0007g06040	0.870877	glucan endo- -beta- basic isoform-like
VIT_16s0039g01070	1.11948	probable glutathione s-transferase
VIT_08s0007g02100	0.664907	lactosylceramide 4-alpha-galactosyltransferase-like
VIT_00s0392g00060	1.11669	alpha-farnesene synthase-like
VIT_08s0007g01350	0.717898	unnamed protein product
VIT_09s0018g00620	0.791474	chaperone protein dnaj chloroplastic
VIT_06s0004g05650	1.0989	PREDICTED: uncharacterized protein LOC100263768
VIT_11s0016g05770	1.09795	probable galactinol--sucrose galactosyltransferase 6
VIT_04s0023g02210	1.09522	salicylate o-methyltransferase
VIT_02s0236g00120	1.08504	bifunctional inhibitor lipid-transfer protein seed storage 2s albumin superfamily protein
VIT_14s0066g00600	1.07338	cyclin-dependent protein kinase inhibitor smr3
VIT_04s0008g03820	1.0726	sulfite exporter family protein
VIT_12s0059g01720	1.07147	hypothetical protein VITISV_031602
VIT_14s0066g01670	1.07003	alpha-dioxygenase 1-like
VIT_10s0071g00150	1.06802	probable disease resistance protein at5g66900
VIT_17s0000g08010	1.06039	probable -trehalose-phosphate synthase
VIT_12s0059g01640	1.05818	PREDICTED: uncharacterized protein LOC100243092
VIT_11s0016g04490	1.05432	auxin-responsive protein iaa1
VIT_06s0004g03930	1.05051	probable lrr receptor-like serine threonine-protein kinase at1g05700
VIT_00s1679g00010	0.753639	PREDICTED: uncharacterized protein LOC104878641
VIT_00s0179g00260	0.676202	calcium-transporting atpase plasma membrane-type
VIT_04s0044g01880	1.04973	uncharacterized transporter ybr287w-like
VIT_00s1430g00010	1.04003	probable serine threonine-protein kinase drkd
VIT_17s0119g00120	1.03196	tumor-related protein
VIT_10s0116g01760	1.03156	transcription factor cpc-like
VIT_18s0001g01460	1.0281	hypothetical protein VITISV_035816
VIT_14s0006g01610	1.02171	plastid movement impaired 2
VIT_00s0323g00060	0.796721	21 kda
VIT_01s0011g04190	1.01487	PREDICTED: uncharacterized protein LOC105135548
VIT_00s0480g00040	0.644242	polyphenol oxidase
VIT_09s0002g03340	1.0032	oxidative stress isoform 2
VIT_10s0003g00390	1.00277	glutaredoxin-c9-like
VIT_00s0662g00010	0.791223	acyl-coenzyme a oxidase peroxisomal
VIT_00s0684g00030	0.759396	thiosulfate sulfurtransferase chloroplastic
VIT_03s0017g01300	-1.00578	abc transporter g family member 11-like
VIT_10s0116g00940	-0.71427	calcium permeable stress-gated cation channel 1
VIT_10s0092g00150	-1.03906	patatin-like protein 7
VIT_10s0003g04560	-0.709618	187-kda microtubule-associated protein air9 isoform x1
VIT_06s0004g06130	-1.05337	phosphomethylpyrimidine chloroplastic
VIT_06s0004g04050	-1.06061	laccase-17-like
VIT_00s0375g00030	-1.085	alpha-galactosidase-like isoform x1
VIT_10s0092g00590	-0.728601	probable lrr receptor-like serine threonine-protein kinase at1g56140 isoform x1
VIT_18s0001g05380	-1.08563	tpr repeat-containing thioredoxin ttl1
VIT_11s0037g00530	-0.954005	cellulose synthase a catalytic subunit 7
VIT_11s0052g01650	-0.955436	pathogenesis-related protein pr-1
VIT_12s0034g00140	-0.680705	anthocyanidin 3-o-glucosyltransferase 2-like
VIT_13s0101g00210	-0.903973	---NA---
VIT_00s0340g00040	-1.08681	beta-hexosaminidase 3
VIT_10s0092g00370	-1.12328	cytochrome p450
VIT_13s0320g00060	-0.724739	PREDICTED: uncharacterized protein LOC100247715
VIT_13s0084g00820	-0.67331	protein aspartic protease in guard cell 2
VIT_14s0108g01020	-0.986145	expansin s1 precursor family protein
VIT_01s0127g00850	-1.12862	probable polygalacturonase non-catalytic subunit jp650
VIT_10s0003g05550	-1.13095	reticuline oxidase-like protein
VIT_14s0006g02550	-0.982104	non-specific lipid-transfer protein 2
VIT_14s0006g02570	-0.969998	unnamed protein product
VIT_14s0081g00360	-0.947185	ankyrin repeat-containing protein at5g02620-like
VIT_15s0021g00220	-0.803173	abc transporter c family member 15
VIT_02s0087g00340	-1.17055	protein nuclear fusion defective 4
VIT_15s0048g02820	-0.892643	transcription factor myc2-like
VIT_17s0000g05070	-1.17413	protein cobra-like
VIT_07s0104g01390	-1.1844	monothiol glutaredoxin-s9-like
VIT_17s0000g03280	-0.891969	non-specific lipid-transfer protein 2-like
VIT_17s0000g00830	-0.894713	bidirectional sugar transporter sweet10
VIT_06s0009g02810	-1.20156	flavonoid 3 -hydroxylase 2-like
VIT_02s0025g00980	-1.23308	abc transporter c family member 10-like
VIT_18s0001g12690	-0.834837	isoflavone reductase-like protein
VIT_18s0001g13230	-0.915587	beta-galactosidase 5
VIT_18s0041g02110	-0.749949	PREDICTED: uncharacterized protein LOC100265490 isoform X1
VIT_14s0060g00230	-1.25114	protein notum homolog
VIT_19s0027g01890	-0.841279	vacuolar amino acid transporter 1
VIT_11s0016g00330	-1.25669	pectinesterase
VIT_01s0127g00070	-0.936406	high affinity nitrate transporter
VIT_13s0106g00350	-1.26197	gdsl esterase lipase at5g03610-like
VIT_00s2032g00010	-1.30326	malectin receptor protein kinase family protein
VIT_07s0005g01300	-1.36433	probable beta-d-xylosidase 2
VIT_03s0063g02340	-0.729195	burp domain-containing protein 3-like
VIT_10s0116g00410	-1.39281	gibberellin 2-beta-dioxygenase 8-like
VIT_04s0023g02690	-0.750208	beta-galactosidase 3
VIT_07s0031g00110	-1.48424	protein irx15-like-like
VIT_03s0063g02360	-1.49228	organ-specific protein s2-like
VIT_05s0020g03970	-1.55632	sulfate transporter -like
VIT_04s0008g04160	-0.820498	dehydration-responsive protein rd22-like
VIT_06s0004g01450	-1.61335	linoleate 13s-lipoxygenase 2- chloroplastic-like
VIT_05s0020g04220	-0.777002	calcium-transporting atpase plasma membrane-type
VIT_05s0049g00730	-0.62039	early nodulin-75-like
VIT_06s0004g07680	-0.904656	protein nuclear fusion defective 4-like
VIT_08s0040g02340	-1.69782	probable beta- -xylosyltransferase irx9
VIT_06s0004g01480	-1.7082	linoleate 13s-lipoxygenase 2- chloroplastic-like
VIT_18s0001g08500	-1.72071	pi-plc x domain-containing protein at5g67130-like isoform x1
VIT_15s0048g00700	-1.75906	PREDICTED: uncharacterized protein LOC100245353
VIT_04s0069g00280	-1.76563	glutamate receptor -like
VIT_18s0001g01290	-1.77586	laccase-15-like
VIT_08s0007g01910	-1.84029	laccase-4-like
VIT_00s0246g00110	-2.01189	hypothetical protein L484_007585
VIT_07s0005g00730	-0.803159	pectinesterase-like
VIT_04s0008g02230	-2.17423	ethylene-responsive transcription factor erf017
VIT_07s0005g04110	-0.811619	cellulose synthase a catalytic subunit 4
VIT_14s0066g02490	-2.17837	inactive ubiquitin carboxyl-terminal hydrolase 54-like
VIT_07s0005g06060	-2.1834	PREDICTED: uncharacterized protein LOC100251726
VIT_08s0007g05000	-0.802546	s-adenosylmethionine synthase 3
VIT_15s0046g00730	-2.40745	cytochrome b561 and domon domain-containing protein at3g61750
VIT_08s0007g01270	-0.921097	dynein light chain flagellar outer arm-like
VIT_00s1682g00010	-0.758325	primary amine oxidase-like
VIT_00s0181g00180	-0.716065	chlorophyll a-b binding protein chloroplastic
VIT_00s0181g00200	-0.837167	chlorophyll a-b binding protein chloroplastic
VIT_10s0003g02100	-2.58265	gdsl esterase lipase at1g29670 isoform x1
VIT_00s0220g00180	-0.832861	beta-hexosaminidase 3
VIT_13s0019g01940	-2.77746	laccase-17
VIT_04s0008g02960	-2.8015	beta-amyrin 28-oxidase-like
VIT_06s0061g00320	-3.66565	high-affinity nitrate transporter -like

## Sheet: Dataset S3_L1ivsL1m
L1i:L1m	logFC	Annotation
VIT_10s0071g00250	5.96362	strictosidine synthase 1-like
VIT_14s0060g01850	4.66257	PREDICTED: uncharacterized protein LOC100247685
VIT_18s0164g00010	4.1972	protein epidermal patterning factor 2-like
VIT_13s0067g00400	3.64892	anthranilate synthase alpha subunit chloroplastic
VIT_04s0023g00240	3.21669	gem-like protein 4 isoform x2
VIT_12s0059g02720	3.03679	probable terpene synthase 9
VIT_03s0038g01110	2.96899	auxin-induced protein x15
VIT_02s0025g04000	2.54442	scarecrow-like protein 28
VIT_08s0007g02700	2.43573	secoisolariciresinol dehydrogenase-like
VIT_12s0028g02990	2.40793	fasciclin-like arabinogalactan protein 13
VIT_14s0006g03180	2.12618	probable carboxylesterase 17
VIT_02s0025g02720	2.12454	PREDICTED: uncharacterized protein LOC100246209
VIT_09s0002g05270	2.11234	gibberellin 3-beta-dioxygenase 1-like
VIT_10s0003g01050	1.9311	protein chloroplastic
VIT_00s0710g00010	1.62953	lanc-like protein gcl1
VIT_13s0073g00140	1.56867	transcription repressor ofp13
VIT_17s0000g06210	1.56412	gibberellin-regulated protein 6
VIT_11s0016g02800	1.45732	inositol oxygenase 2-like
VIT_07s0005g05320	1.40265	calcium-dependent protein kinase 13
VIT_00s0265g00090	1.37229	PREDICTED: uncharacterized protein LOC100261530
VIT_19s0014g01180	1.33693	pathogen-related protein
VIT_13s0064g01260	1.3234	dna-damage-repair toleration protein drt100-like
VIT_15s0048g02510	1.30739	basic helix-loop-helix dna-binding superfamily
VIT_14s0060g00990	1.30213	werner syndrome-like exonuclease
VIT_03s0038g02220	1.2726	actin-depolymerizing factor 5
VIT_12s0059g02480	1.11396	cyclin-u1-1
VIT_11s0016g00220	1.08808	glucan endo- -beta-glucosidase 5-like
VIT_05s0020g02720	0.976044	basic 7s globulin
VIT_12s0028g03560	0.934045	sugar phosphate exchanger
VIT_00s0561g00020	0.927559	stem-specific protein tsjt1-like
VIT_00s0684g00030	0.883965	thiosulfate sulfurtransferase chloroplastic
VIT_00s0586g00030	0.861631	stem-specific protein tsjt1-like
VIT_18s0122g01210	0.825756	transport and golgi organization 2 homolog
VIT_18s0001g10040	0.815378	lrr-family protein
VIT_00s0469g00050	0.770085	cellulose synthase-like protein e6
VIT_01s0011g04950	0.743979	nudix hydrolase 25
VIT_18s0001g00110	0.733263	inactive purple acid phosphatase 1 -like protein
VIT_17s0000g04470	0.722916	---NA---
VIT_16s0100g00220	0.67553	---NA---
VIT_08s0007g02080	0.663451	protein tprxl isoform x1
VIT_18s0001g08550	0.662997	squalene monooxygenase-like
VIT_08s0040g02090	-0.624027	dnaj protein p58ipk homolog
VIT_19s0027g01230	-0.659192	receptor-like protein 12
VIT_13s0074g00660	-0.675879	pleiotropic drug resistance protein 2-like
VIT_04s0008g00440	-0.677304	receptor-like protein kinase hsl1
VIT_12s0059g01560	-0.690028	protein disulfide isomerase-like 2-3
VIT_08s0007g02920	-0.699219	wd repeat-containing protein lwd1-like
VIT_13s0019g02180	-0.709656	tropinone reductase homolog at1g07440
VIT_06s0004g00990	-0.711774	dirigent protein 22
VIT_16s0050g02340	-0.718494	p-loop containing nucleoside triphosphate hydrolases superfamily
VIT_08s0007g05490	-0.738034	pyruvate cytosolic isozyme-like
VIT_17s0000g04880	-0.741354	dirigent protein 23-like
VIT_12s0059g00760	-0.745869	5 -adenylylsulfate reductase chloroplastic-like
VIT_09s0096g00090	-0.761313	heat shock 70 kda protein 17
VIT_17s0000g03230	-0.762303	lysosomal alpha-mannosidase-like
VIT_00s2512g00010	-0.769166	golgin subfamily b member 1 isoform x1
VIT_18s0122g01480	-0.770205	cytochrome p450 87a3-like
VIT_03s0088g00750	-0.774518	pathogenesis-related protein 1
VIT_05s0049g00510	-0.781368	ethylene-responsive transcription factor 1b
VIT_18s0089g00630	-0.795011	receptor-like protein 12
VIT_01s0011g03430	-0.810414	protein nim1-interacting 2
VIT_18s0001g14310	-0.812234	flavanone 3-hydroxylase
VIT_14s0066g00850	-0.813436	high affinity nitrate transporter
VIT_16s0039g02040	-0.856484	4-coumarate-- ligase 2
VIT_06s0004g04580	-0.856504	u-box domain-containing protein 33-like
VIT_11s0016g02520	-0.85711	PREDICTED: uncharacterized protein LOC100249262
VIT_15s0021g00220	-0.859744	abc transporter c family member 15
VIT_09s0002g03010	-0.870161	lrr receptor-like kinase plant-like protein
VIT_00s0283g00030	-0.873247	calnexin homolog
VIT_02s0025g04230	-0.876383	protein p21
VIT_05s0049g00600	-0.87892	early nodulin-75-like
VIT_06s0004g00960	-0.882851	transmembrane protein 45b-like
VIT_00s0361g00040	-0.895155	anthocyanidin reductase
VIT_05s0136g00260	-0.895971	chalcone synthase
VIT_10s0003g04080	-0.904945	PREDICTED: uncharacterized protein LOC104880522
VIT_03s0091g00040	-0.908437	limonoid udp-glucosyltransferase
VIT_14s0068g00930	-0.90998	chalcone synthase
VIT_04s0008g01470	-0.912496	probable wrky transcription factor 50
VIT_15s0046g00170	-0.916731	myb-related protein 308-like
VIT_18s0001g08470	-0.919208	transcription factor rax3
VIT_11s0016g05330	-0.932982	spx domain-containing protein 1
VIT_18s0001g14270	-0.933924	gibberellin-regulated protein 1-like
VIT_03s0038g04700	-0.93741	isoflavone reductase-like protein
VIT_06s0004g01180	-0.956267	peroxidase a2-like
VIT_04s0023g03370	-0.96033	flavanone 3-hydroxylase
VIT_18s0001g00560	-0.960415	probable alpha-amylase 2
VIT_18s0001g12800	-0.963162	dihydroflavonol 4-reductase
VIT_16s0050g01680	-0.96367	udp-glycosyltransferase 88a1-like
VIT_04s0008g07150	-0.96979	protein aspartic protease in guard cell 2-like
VIT_13s0067g02870	-0.973871	probable chalcone--flavonone isomerase 3
VIT_18s0001g09400	-0.977503	cytochrome b5
VIT_00s0862g00010	-0.980687	androgen induced inhibitor of proliferation pds5 isoform 1
VIT_08s0007g00330	-0.985152	metallothionein-like protein type 2
VIT_15s0046g00490	-1.0614	o-acyltransferase wsd1-like
VIT_07s0104g01730	-1.07225	potassium transporter 5-like
VIT_05s0020g03970	-1.07976	sulfate transporter -like
VIT_18s0001g14500	-1.1054	endoplasmin homolog
VIT_06s0061g00120	-1.11076	glucan endo- -beta-glucosidase-like
VIT_08s0007g07190	-1.13771	calmodulin-binding family protein
VIT_02s0025g04720	-1.14142	anthocyanidin synthase
VIT_11s0037g00290	-1.15276	early nodulin-like protein 1
VIT_05s0077g00430	-1.19173	galactinol synthase 2
VIT_03s0038g00430	-1.19915	mate efflux family protein chloroplastic-like
VIT_03s0088g00260	-1.20383	serine carboxypeptidase-like 18
VIT_14s0068g00920	-1.21558	chalcone synthase
VIT_06s0004g02620	-1.24471	phenylalanine ammonia-lyase
VIT_13s0019g02490	-1.2638	subtilisin-like serine endopeptidase family protein
VIT_03s0038g04570	-1.26846	glucose-1-phosphate adenylyltransferase large subunit 1-like
VIT_18s0001g10330	-1.34117	subtilisin-like protease
VIT_02s0154g00520	-1.34657	aspartic proteinase nepenthesin-1
VIT_00s0261g00040	-1.36548	arabinanase levansucrase
VIT_08s0007g07690	-1.38389	polygalacturonase-inhibiting protein
VIT_11s0037g00590	-1.42237	spermidine hydroxycinnamoyl transferase-like
VIT_06s0004g06460	-1.51049	4-hydroxyphenylacetaldehyde oxime isoform 2
VIT_11s0016g01530	-1.51435	ankyrin repeat-containing protein at2g01680-like
VIT_06s0004g01010	-1.51898	dirigent protein 22
VIT_10s0003g03490	-1.61883	gibberellin 2-beta-dioxygenase
VIT_03s0091g01290	-1.66788	serine carboxypeptidase-like 18
VIT_06s0061g00100	-1.72502	glucan endo- -beta-glucosidase-like
VIT_18s0001g07950	-1.76239	oligopeptide transporter 4-like
VIT_06s0009g02590	-1.77754	pectinesterase 2-like
VIT_12s0028g03260	-1.81698	tyrosine aminotransferase
VIT_18s0001g01430	-1.81783	uncharacterized oxidoreductase at4g09670
VIT_08s0007g04180	-1.84869	stress response protein nst1
VIT_01s0011g02960	-1.90512	leucoanthocyanidin reductase 1
VIT_09s0002g02450	-1.91489	inorganic pyrophosphatase 1-like
VIT_08s0007g02450	-2.14166	aspartic proteinase nepenthesin-1-like
VIT_04s0008g02260	-2.2126	probable flavin-containing monooxygenase 1

## Sheet: Dataset S4_venn_L1vm_WTi
common in L1m:WTm and WTi:WTm	log2FC L1m:WTm	log2FC WTi:WTm	Annotation		L1m:WTm_only	log2FC L1m:WTm	Annotation		WTi:WTm_only	log2FC WTi:WTm	Annotation
VIT_11s0065g00520	10.15	7.58221	Small G protein / RhoGAP		VIT_18s0041g01160	8.42755	Lectin protein kinase		VIT_05s0020g00200	7.56085	craniofacial development protein 1
VIT_11s0065g00500	9.47289	6.23928	Small G protein / RhoGAP		VIT_06s0004g01440	8.37377	ABA glucosidase		VIT_18s0164g00010	6.2175	protein epidermal patterning factor 2-like
VIT_14s0128g00540	9.30231	4.89812	Germin-like protein 3 [Vitis vinifera]		VIT_18s0041g01140	7.92094	Lectin protein kinase		VIT_06s0004g00150	3.69136	myb family transcription factor family protein
VIT_12s0055g00920	9.13071	3.82915	Aspartate aminotransferase		VIT_18s0041g00340	7.72633	CF4		VIT_05s0020g01750	3.66304	monothiol glutaredoxin-s2
VIT_14s0006g01200	8.30448	6.38417	Adenine phosphoribosyltransferase		VIT_07s0005g00920	7.60412	Unknown		VIT_04s0023g00240	3.43763	gem-like protein 4 isoform x2
VIT_14s0006g01940	8.02794	6.14104	No hit		VIT_03s0088g00700	7.32775	Pathogenesis related protein 1 precursor (pr1 gene)		VIT_09s0002g03730	3.1517	PREDICTED: uncharacterized protein LOC104880235
VIT_18s0089g00680	7.91322	5.64315	Peru 2		VIT_10s0042g00610	7.16002	Leucine-rich repeat transmembrane protein kinase		VIT_04s0023g01290	2.79867	anthocyanidin 3-o-glucosyltransferase 5-like
VIT_16s0050g00480	7.55093	3.93023	CYP715A1		VIT_01s0146g00350	6.96574	Somatic embryogenesis protein kinase		VIT_12s0059g00440	2.67612	glycine-rich cell wall structural
VIT_16s0100g00930	7.30713	5.25161	Stilbene synthase 2		VIT_08s0040g01060	6.89514	Serine carboxypeptidase S10		VIT_00s0265g00090	2.66741	PREDICTED: uncharacterized protein LOC100261530
VIT_09s0070g00340	6.68877	3.90979	Unknown protein		VIT_09s0002g01310	6.8949	Unknown protein		VIT_14s0219g00270	2.53971	protein terminal ear1
VIT_09s0002g03010	6.67296	2.01458	FRK1 (FLG22-induced receptor-like kinase 1)		VIT_18s0166g00070	6.76556	No hit		VIT_10s0071g00330	2.53435	gem-like protein 4
VIT_18s0001g02780	6.52759	2.59727	Lipase GDSL		VIT_12s0028g02810	6.59662	Isoflavone methyltransferase/ Orcinol O-methyltransferase 1 oomt1		VIT_17s0000g02700	2.45561	alpha-dioxygenase 2
VIT_18s0001g11180	6.47944	3.75489	Blue (type 1) copper domain		VIT_19s0014g04050	6.4322	S-locus lectin protein kinase		VIT_05s0020g02720	2.43911	basic 7s globulin
VIT_08s0056g01390	6.28686	3.18036	No hit		VIT_11s0206g00030	6.22262	Chitinase, class V		VIT_00s0228g00060	2.39524	ankyrin repeat-containing protein at5g02620-like isoform x3
VIT_16s0100g00840	6.06771	2.67571	Stilbene synthase 4		VIT_11s0016g00570	6.22122	Dimethylaniline monooxygenase (N-oxide forming) 2		VIT_09s0002g07030	2.34629	protein too many mouths
VIT_07s0129g01010	5.81415	3.22313	Unknown		VIT_16s0050g02150	6.2187	Timeless ATIM		VIT_19s0014g01150	2.3077	epidermis-specific secreted glycoprotein ep1-like
VIT_16s0039g01300	5.78457	3.43266	Phenylalanine ammonia-lyase [Vitis vinifera]		VIT_14s0128g00680	6.19469	Germin		VIT_09s0002g08700	2.29842	ankyrin repeat-containing protein at5g02620-like
VIT_08s0056g00630	5.76215	3.53122	Acid phosphatase		VIT_10s0003g02330	6.10925	SRG1 (senescence-related gene 1) oxidoreductase		VIT_06s0080g00170	2.21741	aluminum-activated malate transporter 2
VIT_16s0039g01280	5.75756	3.40382	Phenylalanin ammonia-lyase [Vitis vinifera]		VIT_18s0117g00300	6.08136	Coatomer protein complex, subunit beta 2		VIT_12s0028g03560	2.1807	sugar phosphate exchanger
VIT_16s0100g00990	5.51839	3.12012	Stilbene synthase 2		VIT_17s0000g04420	6.05659	Wall-associated kinase 2 (WAK2)		VIT_11s0103g00460	2.05205	---NA---
VIT_00s0187g00020	5.45558	2.20472	No hit		VIT_10s0042g00770	5.94643	Leucine-rich repeat receptor-like protein kinase 1		VIT_18s0089g00510	2.0265	unnamed protein product
VIT_16s0100g00920	5.44406	2.84321	Stilbene synthase - grape		VIT_04s0008g00290	5.93624	Clavata1 receptor kinase (CLV1)		VIT_13s0019g02680	2.02133	PREDICTED: uncharacterized protein LOC104881129
VIT_14s0128g00570	5.35467	1.49967	Germin		VIT_01s0011g02390	5.91234	Unknown		VIT_19s0015g01350	1.94982	probable galactinol--sucrose galactosyltransferase 1
VIT_06s0004g01010	5.20606	2.99073	Dirigent protein pDIR9		VIT_09s0002g04720	5.85309	Coatomer protein complex, subunit beta 2		VIT_18s0122g01470	1.87739	cytochrome p450 87a3-like
VIT_08s0007g06610	5.18897	2.02619	Lectin protein kinase		VIT_06s0004g01430	5.7049	ABA glucosidase		VIT_18s0001g01130	1.77989	alpha-expansin 11 precursor family protein
VIT_11s0052g01420	5.03465	2.80065	Receptor kinase TRKe		VIT_09s0002g02760	5.69064	FRK1 (FLG22-induced receptor-like kinase 1)		VIT_12s0028g01840	1.75331	peroxidase p7-like
VIT_07s0031g01050	5.01058	2.11097	Ascorbate oxidase		VIT_12s0034g02400	5.68484	R protein MLA10		VIT_13s0074g00790	1.74747	cytochrome p450 94c1-like
VIT_16s0100g00950	5.00549	2.54498	Stilbene synthase 3		VIT_00s1830g00010	5.67457	Ser/Thr receptor-like kinase1		VIT_18s0122g01210	1.68675	transport and golgi organization 2 homolog
VIT_16s0100g01040	4.95634	2.76467	Stilbene synthase - grape		VIT_08s0032g00710	5.64792	CXE carboxylesterase		VIT_13s0073g00050	1.65638	cationic amino acid transporter chloroplastic
VIT_16s0050g00010	4.90292	2.04621	Receptor kinase homolog LRK14		VIT_18s0075g00620	5.589	Laccase		VIT_13s0019g05170	1.51689	zinc finger protein zat5
VIT_16s0100g00880	4.81313	2.7074	Stilbene synthase [Vitis pseudoreticulata]		VIT_00s0388g00020	5.56733	Receptor serine/threonine kinase PR5K		VIT_18s0001g10600	1.51554	calcium-binding ef-hand family
VIT_10s0042g00920	4.80333	2.3308	Stilbene synthase		VIT_18s0041g00020	5.53865	Wall-associated receptor kinase 2		VIT_08s0056g00220	1.44021	serine threonine-protein phosphatase pp1-like
VIT_16s0039g01360	4.69379	2.85887	Phenylalanin ammonia-lyase [Vitis vinifera]		VIT_13s0047g00810	5.44399	No hit		VIT_01s0011g04010	1.42352	glutamine amidotransferase
VIT_12s0028g01940	4.66475	2.35614	Isoflavone methyltransferase/ Orcinol O-methyltransferase 1 oomt1		VIT_00s0388g00090	5.43185	Ser/Thr receptor-like kinase1		VIT_04s0008g07140	1.40983	protein aspartic protease in guard cell 2-like
VIT_10s0042g00870	4.65024	2.30696	Stilbene synthase [Vitis vinifera]		VIT_19s0014g00580	5.40373	Disease resistance protein (NBS-LRR class)		VIT_06s0004g05810	1.3563	probable serine threonine-protein kinase at5g41260
VIT_16s0100g01020	4.62466	3.00098	Stilbene synthase [Vitis pseudoreticulata]		VIT_10s0042g00930	5.40155	Stilbene synthase [Vitis pseudoreticulata]		VIT_05s0020g01910	1.34998	inactive beta-amylase 9
VIT_18s0001g12310	4.61735	2.32483	Ovate family protein 7 OFP7		VIT_03s0063g00560	5.39683	Fw2.2 ORFX		VIT_19s0014g05090	1.33195	thioredoxin-like protein cxxs1
VIT_12s0034g01900	4.60601	2.35788	Globulin-like protein		VIT_14s0128g00600	5.31825	Germin-like protein 3 [Vitis vinifera]		VIT_08s0058g00990	1.32875	cationic peroxidase 1-like
VIT_06s0009g03680	4.59701	3.30466	F-box family protein		VIT_03s0063g00570	5.29254	Fw2.2 ORFX		VIT_07s0005g01240	1.24975	alpha beta-hydrolases superfamily protein
VIT_10s0071g00370	4.59333	7.23934	GRAM domain-containing protein / ABA-responsive		VIT_04s0079g00020	5.25645	Cysteine-rich receptor-like protein kinase 2		VIT_08s0007g01360	1.24725	proteasome inhibitor-related
VIT_10s0042g00890	4.57503	2.39821	Stilbene synthase 1 [Vitis vinifera]		VIT_18s0041g00030	5.19653	Wall-associated receptor kinase 5		VIT_03s0038g04330	1.18807	unnamed protein product
VIT_01s0011g02570	4.54048	2.83658	No hit		VIT_00s0388g00050	5.15927	Receptor kinase homolog LRK14		VIT_03s0038g02220	1.15133	actin-depolymerizing factor 5
VIT_12s0034g01870	4.45877	1.36315	Cupin		VIT_11s0118g00080	5.15261	Disease resistance protein		VIT_00s0392g00060	1.11669	alpha-farnesene synthase-like
VIT_16s0100g00800	4.44124	2.57247	Stilbene synthase 4		VIT_11s0118g00160	5.13795	Disease resistance protein		VIT_04s0023g02210	1.09522	salicylate o-methyltransferase
VIT_15s0046g02220	4.41293	2.62483	ACC synthase		VIT_02s0033g01390	5.09413	No hit		VIT_14s0066g00600	1.07338	cyclin-dependent protein kinase inhibitor smr3
VIT_00s0258g00130	4.3978	1.94574	Receptor kinase homolog LRK10		VIT_04s0044g01150	5.09274	Aminotransferase, class V		VIT_04s0008g03820	1.0726	sulfite exporter family protein
VIT_18s0001g01960	4.37899	1.98095	RKF3 (receptor-like kinase IN in flowers 3)		VIT_13s0073g00400	5.04038	BHLH038/ORG2 (OBP3-responsive gene 2)		VIT_00s1430g00010	1.04003	probable serine threonine-protein kinase drkd
VIT_16s0039g01110	4.36281	2.33679	Phenylalanin ammonia-lyase [Vitis vinifera]		VIT_19s0014g01770	5.03357	Glutamate receptor protein		VIT_03s0017g01300	-1.00578	abc transporter g family member 11-like
VIT_16s0100g01000	4.34271	2.86253	Stilbene synthase 4		VIT_14s0006g03180	5.03302	CXE carboxylesterase CXE17		VIT_18s0001g05380	-1.08563	tpr repeat-containing thioredoxin ttl1
VIT_13s0047g00410	4.27353	5.19833	3-hydroxyisobutyryl-coenzyme A hydrolase		VIT_06s0004g01020	5.026	Dirigent protein		VIT_10s0003g05550	-1.13095	reticuline oxidase-like protein
VIT_07s0005g05320	4.23745	2.84503	Calcium-dependent protein kinase 13 CPK13		VIT_18s0117g00280	5.01228	Coatomer protein complex, subunit beta 2		VIT_02s0025g00980	-1.23308	abc transporter c family member 10-like
VIT_06s0004g02550	4.20745	2.92732	Kiwellin Ripening-related protein grip22		VIT_11s0118g00040	4.99436	Receptor Like Protein 9		VIT_07s0005g01300	-1.36433	probable beta-d-xylosidase 2
VIT_10s0003g02490	4.20425	3.75489	SRG1 (senescence-related gene 1) oxidoreductase		VIT_13s0047g00450	4.99081	BHLH038/ORG2 (OBP3-responsive gene 2)		VIT_06s0004g01480	-1.7082	linoleate 13s-lipoxygenase 2- chloroplastic-like
VIT_16s0100g00810	4.19738	2.25552	Stilbene synthase [Vitis vinifera]		VIT_08s0007g07190	4.97121	Calmodulin-binding region IQ		VIT_15s0048g00700	-1.75906	PREDICTED: uncharacterized protein LOC100245353
VIT_07s0031g01070	4.18	2.21553	Ascorbate oxidase		VIT_12s0034g02250	4.94194	Disease resistance protein (NBS class)		VIT_18s0001g01290	-1.77586	laccase-15-like
VIT_16s0039g01170	4.14733	2.39437	Phenylalanine ammonium lyase		VIT_14s0068g00210	4.93518	ABC transporter B member 7		VIT_14s0066g02490	-2.17837	inactive ubiquitin carboxyl-terminal hydrolase 54-like
VIT_08s0007g06560	4.13015	1.75949	Lectin protein kinase		VIT_07s0151g01070	4.88313	Copalyl diphosphate synthase		VIT_07s0005g06060	-2.1834	PREDICTED: uncharacterized protein LOC100251726
VIT_16s0100g00900	4.09087	2.02848	Stilbene synthase [Vitis pseudoreticulata]		VIT_04s0008g02260	4.87027	Dimethylaniline monooxygenase (N-oxide forming) 2		VIT_15s0046g00730	-2.40745	cytochrome b561 and domon domain-containing protein at3g61750
VIT_16s0100g00960	4.08653	3.02721	Stilbene synthase [Vitis pseudoreticulata]		VIT_05s0020g00050	4.81941	No hit		VIT_10s0092g00150
VIT_16s0039g01100	4.08235	1.86378	Phenylalanin ammonia-lyase [Vitis vinifera]		VIT_14s0066g02470	4.81494	Unknown protein		VIT_09s0002g03340
VIT_16s0100g01010	4.07634	2.20893	Stilbene synthase		VIT_16s0050g01970	4.76678	Serine/threonine protein kinase LRK19		VIT_07s0005g01670
VIT_07s0031g01710	3.94399	1.66179	WRKY DNA-binding protein 51		VIT_18s0041g00040	4.76403	Wall-associated receptor kinase 2		VIT_00s0246g00110
VIT_16s0148g00360	3.9252	1.96004	PR5K (PR5-like receptor kinase)		VIT_00s0388g00010	4.76145	Serine/threonine kinase		VIT_05s0020g01420
VIT_16s0039g01120	3.92078	1.83085	Phenylalanin ammonia-lyase [Vitis vinifera]		VIT_04s0044g00840	4.73	S-receptor kinase		VIT_04s0069g00280
VIT_17s0119g00230	3.90825	2.35432	Trypsin and protease inhibitor Kunitz family		VIT_02s0012g00690	4.71672	No hit		VIT_07s0005g02490
VIT_04s0044g00440	3.90718	3.02195	MTN21		VIT_19s0014g00600	4.67183	BED finger-nbs-lrr resistance protein [Populus trichocarpa]
VIT_03s0110g00170	3.88766	1.9716	CF4		VIT_03s0063g01210	4.65889	Nodulin 1A, senescence-associated
VIT_01s0026g02590	3.82996	1.52939	Calcium-binding protein CML		VIT_03s0063g01820	4.63976	AOS (allene oxide synthase)
VIT_05s0020g03300	3.76612	1.37039	S-receptor kinase		VIT_01s0146g00320	4.62477	No hit
VIT_16s0098g00860	3.75911	1.34446	Flavanone 3-hydroxylase		VIT_05s0020g00060	4.57661	Unknown
VIT_12s0028g01880	3.72942	2.07419	Isoflavone methyltransferase/ Orcinol O-methyltransferase 1 oomt1		VIT_00s0250g00090	4.55222	Oxidoreductase, 2OG-Fe(II) oxygenase
VIT_17s0119g00150	3.70767	2.10396	Alpha-amylase/subtilisin inhibitor		VIT_03s0063g00430	4.54593	Alpha-amylase / 1,4-alpha-D-glucan glucanohydrolase
VIT_00s0179g00280	3.61185	1.98411	Calmodulin-8 (CAM8)		VIT_16s0039g01130	4.54442	Phenylalanin ammonia-lyase [Vitis vinifera]
VIT_15s0021g02060	3.58474	1.29715	Arbutin synthase		VIT_05s0020g04280	4.5406	Ca2+-ATPase 13 ACA13, plasma membrane
VIT_13s0019g01340	3.55397	2.5145	DC1 domain-containing protein		VIT_14s0066g02020	4.53986	Proton-dependent oligopeptide transport (POT) family protein
VIT_19s0014g01180	3.54167	1.33889	Pathogenesis-related		VIT_00s0485g00010	4.53157	Receptor kinase homolog LRK14
VIT_16s0100g00860	3.53744	1.74968	Chalcone synthase		VIT_18s0001g00030	4.53004	CYP87A2
VIT_07s0031g01130	3.52416	1.56336	Ascorbate oxidase		VIT_01s0011g01810	4.52329	No hit
VIT_02s0025g04310	3.52062	1.52146	Thaumatin		VIT_14s0006g03270	4.5124	Histone acetyltransferase HAC5
VIT_19s0014g04820	3.50729	3.44702	V-type H+-transporting ATPase 21kDa proteolipid subunit		VIT_17s0000g00640	4.46825	No hit
VIT_17s0000g03230	3.49542	1.58086	Alpha-mannosidase		VIT_03s0017g01500	4.4648	N-6 Adenine-specific DNA methylase
VIT_04s0008g02960	3.49485	-2.8015	CYP706A12		VIT_15s0046g01580	4.45438	Acidic chitinase III
VIT_11s0016g02800	3.49153	3.72832	Myo-inositol oxygenase		VIT_04s0069g00880	4.44621	No hit
VIT_05s0020g02170	3.46137	2.96225	Sugar transporter ERD6-like 16		VIT_19s0014g04060	4.44511	ARK3 (Arabidopsis Receptor Kinase 3)
VIT_07s0005g03220	3.45186	2.2923	Ethylene-responsive transcription factor ERF098		VIT_15s0048g01960	4.43892	CYP87A3
VIT_17s0000g02360	3.42716	1.77503	Receptor protein kinase		VIT_08s0007g01190	4.43787	S-receptor kinase
VIT_04s0069g00970	3.37808	2.52914	WRKY DNA-binding protein 51		VIT_12s0034g01890	4.42536	Cupin region
VIT_09s0002g04560	3.37081	1.75435	Calmodulin-binding protein		VIT_18s0001g09820	4.41927	S-domain receptor kinase
VIT_14s0066g01970	3.29805	1.97239	Metalloendoproteinase 1 precursor		VIT_17s0119g00280	4.41294	Alpha-amylase/subtilisin inhibitor
VIT_00s0316g00010	3.28746	1.33831	Disease resistance protein		VIT_08s0007g05300	4.39765	ORG2 (OBP3-responsive gene 2)
VIT_05s0102g01100	3.28638	1.38416	R protein PRF disease resistance protein		VIT_18s0041g01210	4.36942	Lectin protein kinase
VIT_17s0000g03370	3.2582	1.6559	Calmodulin-binding protein		VIT_00s0748g00020	4.36024	Receptor kinase RK20-1
VIT_05s0094g00340	3.24128	1.27727	Chitinase class IV		VIT_16s0039g01320	4.34533	Phenylalanin ammonia-lyase [Vitis vinifera]
VIT_05s0077g01560	3.2098	1.61564	Pathogenesis protein 10.3 [Vitis quinquangularis]		VIT_18s0117g00290	4.33856	Coatomer protein complex, subunit beta 2
VIT_13s0084g00670	3.19787	1.21809	Unknown protein		VIT_02s0033g00770	4.33459	Nitrilase 4B
VIT_13s0019g03120	3.16782	2.42499	Glucosyltransferase-2		VIT_11s0016g01530	4.33076	Ankyrin repeat family protein
VIT_17s0000g04880	3.14581	1.48984	Dirigent protein		VIT_03s0017g02120	4.29573	UDP-glucose flavonoid 3-O-glucosyltransferase 2
VIT_16s0100g01030	3.1357	1.45979	Stilbene synthase [Vitis quinquangularis]		VIT_05s0077g01970	4.28966	Zinc finger (C3HC4-type ring finger)
VIT_19s0014g01370	3.11399	1.81291	Curculin (mannose-binding) lectin		VIT_04s0008g01140	4.26546	Beta-fructosidase (BFRUCT1)
VIT_09s0054g00910	3.10314	1.78393	Chaperone BCS1 mitochondrial		VIT_12s0028g02570	4.2537	Sodium/calcium exchanger family protein
VIT_14s0108g00930	3.09785	1.20561	Unknown protein		VIT_09s0002g06890	4.25092	Dicyanin blue copper protein
VIT_09s0002g05820	3.07367	1.56219	Unknown		VIT_18s0166g00060	4.23401	No hit
VIT_13s0156g00240	3.07047	2.53046	DC1 domain-containing protein		VIT_16s0100g01120	4.22486	Stilbene synthase
VIT_17s0000g03390	3.01932	1.43666	Calmodulin binding protein		VIT_19s0014g04080	4.22059	Serine/threonine-protein kinase receptor ARK3
VIT_05s0049g01020	3.01023	1.45748	Myb domain protein 14		VIT_05s0094g00320	4.19894	Chitinase, class IV [Vitis vinifera]
VIT_10s0071g00190	2.99742	1.44666	R protein disease resistance protein		VIT_05s0020g04380	4.19688	Calcium-transporting ATPase 13 ACA13
VIT_09s0054g01080	2.96891	2.92846	Polygalacturonase QRT3		VIT_11s0016g01550	4.18745	Ankyrin repeat protein family
VIT_10s0071g00150	2.93492	1.06802	R protein disease resistance protein		VIT_08s0032g00240	4.18635	CYP71A22
VIT_16s0039g01070	2.89611	1.11948	Glutathione S-transferase 25 GSTU7		VIT_19s0014g01760	4.1861	Glutamate receptor 2.8
VIT_10s0003g00470	2.84059	1.62854	Isoflavone methyltransferase/ Orcinol O-methyltransferase 1 oomt1		VIT_12s0035g00610	4.17595	CYP82M1v3
VIT_14s0068g01790	2.82732	1.42618	Unknown		VIT_15s0048g01080	4.17382	Unknown
VIT_04s0008g01470	2.81122	1.23495	WRKY DNA-binding protein 50		VIT_13s0019g03930	4.16807	No hit
VIT_13s0019g01360	2.75796	1.92176	Unknown		VIT_18s0089g00690	4.15153	CF9
VIT_16s0050g01890	2.75346	1.27199	Unknown		VIT_03s0038g04170	4.15124	Lectin protein kinase
VIT_11s0016g01640	2.70616	2.75539	Phenylalanine ammonia-lyase		VIT_09s0002g07810	4.14333	No hit
VIT_03s0091g00810	2.59504	1.14762	Beta-1,4-xylosidase		VIT_00s0388g00060	4.14122	Receptor serine/threonine kinase
VIT_14s0060g02000	2.5855	2.95514	ATPP2-B14		VIT_01s0026g02390	4.12586	Glutathione S-transferase 10 GSTU10
VIT_06s0004g05650	2.56553	1.0989	Unknown protein		VIT_17s0000g05420	4.11532	AAA-type ATPase family
VIT_02s0025g04260	2.55771	1.6252	Osmotin [Vitis vinifera]		VIT_14s0006g03050	4.10346	Unknown protein
VIT_15s0046g02170	2.54395	1.18483	3-methyl-2-oxobutanoate hydroxy-methyl-transferase		VIT_12s0035g00570	4.08741	CYP82M1v3
VIT_00s0586g00030	2.53896	2.7818	Stem-specific protein TSJT1		VIT_00s0204g00210	4.08706	Ankyrin repeat protein family
VIT_11s0016g05010	2.50919	4.18373	Lactoylglutathione lyase		VIT_13s0019g03530	4.08123	No hit
VIT_01s0127g00530	2.50365	2.03002	Protein disulfide isomerase		VIT_09s0002g03100	4.07207	Light repressible receptor protein kinase
VIT_11s0016g01520	2.50243	2.51621	Phenylalanine ammonia-lyase		VIT_16s0100g01150	4.06727	Stilbene synthase [Vitis vinifera]
VIT_13s0019g03130	2.46102	2.14295	Glucosyltransferase-2		VIT_19s0027g00860	4.06539	NAC domain-containing protein 42
VIT_06s0004g03930	2.45103	1.05051	Leucine-rich repeat protein kinase		VIT_09s0054g00380	4.04778	Unknown protein
VIT_15s0048g02070	2.44962	1.23341	BON2-associated protein (BAP2)		VIT_05s0020g04990	4.04542	No hit
VIT_14s0066g01670	2.38373	1.07003	Alpha-dioxygenase		VIT_19s0014g04510	4.03893	S-locus protein kinase
VIT_07s0005g02080	2.37599	1.67815	No hit		VIT_00s2659g00010	4.0377	CRK10 (cysteine-rich RLK10)
VIT_09s0018g00630	2.32861	3.13988	Cycloartenol synthase		VIT_08s0007g01410	4.02502	Glutathione S-transferase 8 GSTU8
VIT_12s0059g01720	2.31687	1.07147	No hit		VIT_11s0118g00050	4.02076	EIX receptor
VIT_00s0561g00020	2.27957	2.64244	Stem-specific protein TSJT1		VIT_18s0157g00140	4.01242	Alliin lyase
VIT_05s0124g00610	2.12937	2.23394	Ankyrin repeat protein family		VIT_09s0002g05810	3.97353	Boron transporter-like protein 4
VIT_16s0013g00070	2.10143	1.80931	Unknown		VIT_12s0142g00080	3.97242	No hit
VIT_06s0080g00790	2.0937	1.13351	MYB divaricata		VIT_10s0042g00590	3.96538	Leucine-rich repeat receptor-like protein kinase 1
VIT_02s0087g01010	2.08109	1.27074	CRK10 (cysteine-rich RLK10)		VIT_09s0002g02970	3.95946	Unknown
VIT_10s0071g00850	2.07803	1.58761	Binding		VIT_09s0002g02780	3.95917	FRK1 (FLG22-induced receptor-like kinase 1)
VIT_17s0000g08010	2.07041	1.06039	Trehalose 6-phosphate synthase		VIT_19s0085g00160	3.95201	CF9
VIT_13s0067g01880	1.99047	2.13593	Other LOB domain-containing protein ASL5		VIT_00s0409g00040	3.94148	Cysteine-rich receptor-like protein kinase 15 RLK15
VIT_19s0027g00230	1.96189	1.42541	NAC domain-containing protein 22		VIT_00s0480g00020	3.91403	Hydroxyproline-rich glycoprotein family protein
VIT_11s0016g04490	1.95244	1.05432	IAA16		VIT_10s0071g00440	3.90818	Serine/threonine-protein kinase receptor ARK3
VIT_18s0001g01500	1.93514	1.91352	No hit		VIT_09s0054g01220	3.89704	Cycloartenol synthase
VIT_14s0083g00520	1.92826	1.65051	Proline oxidase		VIT_15s0021g01630	3.88847	Ethylene responsive element binding factor 2
VIT_16s0013g01500	1.81749	1.60282	Disease resistance protein		VIT_09s0018g00440	3.87824	Leucine-rich repeat family
VIT_09s0002g00650	1.79481	2.18333	Auxin-induced protein		VIT_19s0027g01230	3.87711	CF4
VIT_18s0001g01460	1.7573	1.0281	No hit		VIT_01s0011g02680	3.87225	Myb-related protein 3R-1 (Plant c-MYB-like protein 1) MYB3R1
VIT_06s0004g01130	1.72873	1.54411	Seven in absentia SINA2		VIT_09s0002g05490	3.85923	ABC transporter g family pleiotropic drug resistance 12 PDR12
VIT_13s0156g00150	1.63783	1.25698	Unknown		VIT_00s0262g00130	3.84187	Receptor-like protein kinase homolog RK20-1
VIT_19s0090g00360	1.58707	1.48789	Unknown		VIT_18s0001g15800	3.84114	Protein kinase Xa21
VIT_07s0141g00070	1.55448	1.35444	Beta-keto-Coa synthase		VIT_10s0042g00600	3.83316	Leucine Rich Repeat receptor-like kinase
VIT_10s0003g00390	1.51966	1.00277	Glutaredoxin		VIT_00s0270g00120	3.82295	Alpha-amylase/subtilisin inhibitor
VIT_17s0119g00120	1.49436	1.03196	Alpha-amylase/subtilisin inhibitor		VIT_18s0001g04280	3.82113	(-)-germacrene D synthase
VIT_12s0059g01640	1.48662	1.05818	Unknown protein		VIT_15s0021g01270	3.81627	Unknown
VIT_02s0236g00120	1.41401	1.08504	Unknown		VIT_19s0014g02790	3.79456	Unknown protein
VIT_19s0014g01360	1.39029	1.88552	Curculin (mannose-binding) lectin		VIT_01s0011g06310	3.79245	Inositol polyphosphate related phosphatase
VIT_01s0011g04190	1.35104	1.01487	Unknown		VIT_03s0063g01160	3.79205	Nodulin 1A, Senescence-associated
VIT_02s0241g00100	1.31809	1.17126	Unknown protein		VIT_11s0037g00670	3.78885	Receptor protein kinase
VIT_08s0007g05800	1.22571	1.2171	Patatin		VIT_02s0025g00540	3.78832	Unknown
VIT_06s0061g00710	1.19525	1.39253	Zinc finger (C3HC4-type ring finger)		VIT_19s0014g01730	3.78755	Glutamate receptor 2.8
VIT_14s0006g01610	1.17662	1.02171	PMI2 (plastid movement impaired 2)		VIT_15s0107g00150	3.77983	Glutathione S-transferase 8 GSTU8
VIT_11s0016g05770	1.13851	1.09795	Alkaline alpha galactosidase 2		VIT_11s0149g00350	3.7787	Chitinase-3 protein 1 precursor
VIT_10s0116g01760	1.13436	1.03156	Myb caprice CPC		VIT_19s0015g01540	3.77762	2-hydroxyacyl-CoA lyase 1
VIT_01s0011g03660	1.12865	1.36028	IMP dehydrogenase/GMP reductase		VIT_16s0148g00300	3.77649	Receptor serine/threonine kinase
VIT_04s0044g01880	1.09479	1.04973	Auxin Efflux Carrier		VIT_12s0028g01890	3.7708	Serine/threonine-protein kinase NAK
VIT_13s0019g00840	1.04628	1.61178	UDP-glucuronate decarboxylase.		VIT_03s0017g01400	3.76868	Adhesive/proline-rich protein
VIT_10s0092g00370	-1.13358	-1.12328	CYP71D7		VIT_16s0100g01070	3.76163	Resveratrol synthase [Vitis vinifera]
VIT_06s0004g06130	-1.31	-1.05337	Thiamine biosynthesis protein ThiC		VIT_17s0053g00400	3.75506	S-receptor protein kinase
VIT_06s0004g01450	-1.47966	-1.61335	Lipoxygenase (LOX2)		VIT_19s0014g04090	3.74704	Serine/threonine-protein kinase receptor ARK3
VIT_02s0087g00340	-1.4844	-1.17055	NFD4 (nuclear fusion defective 4)		VIT_18s0001g10410	3.74679	Triacylglycerol lipase
VIT_00s0375g00030	-1.53948	-1.085	Alpha-galactosidase		VIT_02s0033g00670	3.73903	Nitrilase 4B
VIT_10s0116g00410	-1.77642	-1.39281	Gibberellin 2-beta-dioxygenase 7		VIT_12s0028g01630	3.73625	S-receptor kinase
VIT_08s0040g02340	-1.97953	-1.69782	Xylan synthase		VIT_13s0156g00580	3.72237	S-receptor kinase
VIT_06s0009g02810	-2.03562	-1.20156	Flavonoid 3',5'-hydroxylase		VIT_08s0058g00010	3.7029	Receptor Like Protein 33
VIT_06s0004g04050	-2.15445	-1.06061	Laccase		VIT_08s0040g02170	3.7007	MLO6 (mildew resistance locus O 6)
VIT_14s0060g00230	-2.24587	-1.25114	Pectinacetylesterase		VIT_05s0077g01540	3.69721	Bet v I allergen
VIT_18s0001g06690	-2.35914	1.282	Gibberellin 20 oxidase 2		VIT_00s0480g00030	3.68556	Polyphenol oxidase
VIT_07s0031g00110	-2.45086	-1.48424	Unknown protein		VIT_19s0014g04540	3.68001	S-locus protein kinase
VIT_08s0007g01910	-2.47881	-1.84029	Laccase		VIT_16s0039g00760	3.67338	CYP89A2
VIT_03s0063g02360	-2.60532	-1.49228	Epicotyl-specific tissue protein		VIT_05s0049g01010	3.67051	Myb domain protein 14
VIT_17s0000g05070	-2.64906	-1.17413	Phytochelatin synthetase		VIT_09s0002g07570	3.65479	Leucine-rich repeat protein kinase
VIT_18s0001g08500	-2.72551	-1.72071	Lipase family		VIT_16s0100g00940	3.64673	Stilbene synthase 3 [Vitis sp. cv. 'Norton']
VIT_07s0104g01390	-2.95386	-1.1844	Arsenate reductase (glutaredoxin)		VIT_10s0071g00130	3.64618	R protein disease resistance protein
VIT_04s0008g02230	-2.98074	-2.17423	AP2 domain-containing transcription factor ORA47		VIT_09s0002g05560	3.6414	ABC transporter g family pleiotropic drug resistance 12 PDR12
VIT_05s0020g03970	-2.981	-1.55632	Sulfate transporter 3.1 (AST12) (AtST1)		VIT_01s0010g00800	3.63608	Unknown
VIT_00s0340g00040	-3.21439	-1.08681	Beta-hexosaminidase beta chain precursor		VIT_00s0357g00080	3.63503	Glucan 1,3-beta-glucosidase
VIT_01s0127g00850	-3.36429	-1.12862	Polygalacturonase BURP		VIT_09s0002g03020	3.63052	FRK1 (FLG22-induced receptor-like kinase 1)
VIT_11s0016g00330	-3.4898	-1.25669	Pectinesterase family		VIT_06s0004g01030	3.62232	Dirigent protein
VIT_13s0019g01940	-3.82172	-2.77746	Laccase		VIT_06s0004g03120	3.62155	MLO-like protein 3
VIT_06s0061g00320	-3.82294	-3.66565	High-affinity nitrate transporter 2.4		VIT_11s0016g01650	3.61883	Ankyrin repeat
VIT_00s2032g00010	-3.87055	-1.30326	No hit		VIT_00s0179g00250	3.61782	No hit
VIT_13s0106g00350	-4.20084	-1.26197	Lipase GDSL		VIT_14s0066g02680	3.6152	Leucine-rich repeat protein kinase
VIT_10s0003g02100	-9.49314	-2.58265	Lipase GDSL		VIT_16s0098g00460	3.61053	Lipase class 3
					VIT_10s0003g00760	3.60932	Glutamate receptor protein
					VIT_05s0049g00930	3.60163	Inorganic phosphate transporter 1-4
					VIT_08s0007g01070	3.59235	DC1 domain-containing protein
					VIT_16s0050g02210	3.58728	Chitinase III [Vitis vinifera]
					VIT_13s0067g03130	3.58712	WRKY DNA-binding protein 55
					VIT_01s0026g02400	3.57479	Glutathione S-transferase 10 GSTU10
					VIT_12s0035g00920	3.53329	Unknown protein
					VIT_11s0052g01460	3.51528	Receptor kinase TRKe
					VIT_03s0063g01280	3.51262	Gibberellin 20 oxidase 2
					VIT_15s0021g01260	3.5114	Unknown
					VIT_00s2485g00010	3.4979	CRK10 (cysteine-rich RLK10)
					VIT_18s0041g00010	3.4933	Wall-associated receptor kinase 2
					VIT_02s0033g00700	3.49078	Nitrilase
					VIT_09s0002g07680	3.48746	Disease resistance protein
					VIT_09s0002g00600	3.47996	RPP27 (resistance to peronospora parasitica 27)
					VIT_18s0001g13770	3.47886	Cytochrome P450, family 83, subfamily B, polypeptide 1
					VIT_08s0007g01560	3.47248	Photoassimilate-responsive protein
					VIT_01s0011g01000	3.46965	RPM1 (resistance to p. syringae pv maculicola 1)
					VIT_01s0010g03210	3.46719	HcrVf1 protein
					VIT_14s0108g00280	3.45885	Leucine Rich Repeat receptor-like kinase
					VIT_15s0046g00070	3.4491	PBP1 (pinoid-binding protein 1)
					VIT_07s0031g00880	3.44259	Nodulation protein
					VIT_19s0014g04140	3.44061	S-locus protein kinase
					VIT_08s0007g06570	3.42634	Lectin protein kinase
					VIT_13s0019g04060	3.40382	MLO1
					VIT_08s0007g08850	3.39863	No hit
					VIT_18s0075g00700	3.39426	Laccase
					VIT_14s0066g02100	3.38615	AAA-type ATPase
					VIT_15s0048g00620	3.38603	No hit
					VIT_15s0045g00880	3.37515	R protein PRF disease resistance protein
					VIT_14s0006g01930	3.37312	Unknown protein
					VIT_18s0001g06400	3.37188	No hit
					VIT_00s0271g00110	3.3687	flavodoxin-like quinone reductase 1
					VIT_00s0895g00010	3.35617	Glucan 1,3-beta-glucosidase
					VIT_16s0100g01190	3.34823	Stilbene synthase [Vitis vinifera]
					VIT_16s0148g00370	3.34291	Receptor serine/threonine kinase
					VIT_05s0094g00330	3.3417	Chitinase, class IV [Vitis vinifera]
					VIT_08s0007g01160	3.3401	S-receptor kinase
					VIT_09s0070g00640	3.33102	Disease resistance protein
					VIT_05s0077g01600	3.32727	Pathogenesis protein 10 [Vitis vinifera]
					VIT_00s0822g00010	3.32242	White-brown complex homolog protein 11
					VIT_15s0024g01750	3.32238	Protein kinase
					VIT_14s0066g02070	3.31495	AAA-type ATPase
					VIT_09s0002g07720	3.30175	Leucine-rich repeat family protein
					VIT_19s0093g00110	3.29111	Glutathione S-transferase 22 GSTU22
					VIT_00s0226g00030	3.29069	Peroxidase
					VIT_14s0081g00550	3.27919	Metal ion binding
					VIT_14s0081g00190	3.26833	No hit
					VIT_13s0106g00610	3.26604	Tetracycline transporter
					VIT_09s0002g07710	3.26582	Disease resistance protein
					VIT_01s0010g02970	3.263	Calcium-binding protein CML
					VIT_18s0089g00660	3.25903	CF9
					VIT_09s0002g05370	3.25764	ABC transporter g family pleiotropic drug resistance 12 PDR12
					VIT_12s0028g00860	3.24319	NAC domain-containing protein 42
					VIT_01s0011g02480	3.23575	Phospholipid-transporting ATPase
					VIT_09s0002g07830	3.23565	Leucine-rich repeat protein kinase
					VIT_02s0025g04290	3.22586	Thaumatin
					VIT_12s0034g01950	3.21334	Legumin
					VIT_17s0000g00650	3.21188	No hit
					VIT_16s0100g00750	3.21003	Stilbene synthase
					VIT_05s0077g01680	3.20818	Mal d 1 allergen
					VIT_16s0050g01390	3.20727	SRC2/SRC2 (soybean gene regulated BY cold-2)
					VIT_01s0011g02790	3.20642	IDA (inflorescence deficient in abscission)
					VIT_09s0002g03700	3.20343	No hit
					VIT_06s0004g01580	3.19929	Lipoxygenase
					VIT_16s0039g01090	3.19872	CYP89A2
					VIT_17s0000g06110	3.19226	Glutathione S-transferase 9 GSTU9
					VIT_01s0026g02370	3.18449	Glutathione S-transferase 10 GSTU10
					VIT_12s0035g00180	3.17638	Leucine-rich repeat protein kinase
					VIT_17s0000g02330	3.17028	Receptor protein kinase
					VIT_02s0033g01400	3.16977	Alternative oxidase 1a, (AOX1A)
					VIT_13s0156g00590	3.15964	S-receptor kinase
					VIT_16s0100g00770	3.15837	Stilbene synthase
					VIT_13s0101g00310	3.14785	No hit
					VIT_11s0016g02070	3.1473	Basic helix-loop-helix (bHLH) family
					VIT_10s0042g00840	3.14217	Stilbene synthase [Vitis pseudoreticulata]
					VIT_14s0068g01360	3.12795	GEM-like protein 5
					VIT_12s0028g03260	3.12657	Rooty/superroot1
					VIT_09s0002g07610	3.12443	Leucine-rich repeat family
					VIT_06s0004g05170	3.12383	Lectin protein kinase
					VIT_01s0011g03530	3.11174	Lateral organ boundaries protein 41
					VIT_03s0088g00710	3.09672	Pathogenesis-related protein 1 precursor (PRP 1)
					VIT_18s0001g01370	3.09119	Wall-associated receptor kinase 5
					VIT_16s0050g02220	3.08768	Acidic endochitinase (CHIB1)
					VIT_05s0049g01290	3.08739	Protein phosphatase 2C
					VIT_03s0017g02140	3.06467	Tetrahydroxychalcone 2'-glucosyltransferase
					VIT_02s0012g01610	3.06404	Beta-1,3-glucanase precursor
					VIT_14s0108g00450	3.06362	No hit
					VIT_16s0050g02510	3.0557	WRKY DNA-binding protein 53
					VIT_16s0013g00390	3.0437	No hit
					VIT_10s0071g00450	3.04366	S-locus lectin protein kinase
					VIT_00s0374g00030	3.03999	ARK3 (Arabidopsis Receptor Kinase 3)
					VIT_14s0066g02660	3.0384	Hcr2-p1.2
					VIT_16s0100g01130	3.03267	Stilbene synthase [Vitis vinifera]
					VIT_00s0258g00140	3.02912	Brassinosteroid insensitive 1-associated receptor kinase 1
					VIT_01s0011g01350	3.02842	No hit
					VIT_09s0002g07750	3.02323	Disease resistance protein
					VIT_08s0056g01300	3.02242	Cupin, RmlC-type
					VIT_14s0066g02090	3.00798	AAA-type ATPase
					VIT_14s0068g01770	3.00655	WRKY DNA-binding protein 75
					VIT_10s0003g00430	3.00166	Unknown protein
					VIT_04s0008g05390	3.00126	Carboxyesterase17 CXE17
					VIT_14s0066g02670	3.00073	Leucine Rich Repeat receptor-like kinase
					VIT_05s0020g03280	3.00036	Copper amine oxidase
					VIT_04s0044g00660	2.99959	S-receptor kinase
					VIT_05s0077g01550	2.99287	Pathogenesis protein 10.3 [Vitis quinquangularis]
					VIT_00s2745g00010	2.98841	Receptor kinase RK20-1
					VIT_04s0043g00500	2.98437	Dynamin homolog
					VIT_00s0731g00010	2.97981	Laccase
					VIT_00s2254g00010	2.97949	Ser/Thr receptor-like kinase1
					VIT_09s0002g05610	2.96826	Unknown
					VIT_09s0018g00670	2.95961	HcrVf1 protein
					VIT_16s0050g01910	2.95922	Unknown
					VIT_13s0067g01940	2.95378	Abscisic acid receptor PYL4 RCAR10
					VIT_17s0000g02370	2.9488	Receptor protein kinase
					VIT_14s0030g01890	2.94751	Unknown
					VIT_16s0100g00830	2.94467	Stilbene synthase
					VIT_17s0000g03660	2.94133	NAC domain containing protein 58
					VIT_16s0100g01200	2.9357	Stilbene synthase
					VIT_18s0001g06760	2.93487	Clathrin assembly protein 16
					VIT_13s0084g00460	2.9273	Ankyrin repeat protein
					VIT_12s0059g00210	2.92576	Epoxide hydrolase
					VIT_19s0014g04460	2.91544	Curculin (mannose-binding) lectin
					VIT_08s0058g00090	2.90988	Hcr9-Avr4-par1
					VIT_09s0018g00710	2.9095	Disease resistance family protein
					VIT_16s0148g00290	2.9084	Ser/Thr receptor-like kinase1
					VIT_18s0089g00700	2.90526	CYP714A1
					VIT_09s0002g03920	2.90382	Ankyrin repeat
					VIT_04s0008g00370	2.90276	Clavata1 receptor kinase (CLV1)
					VIT_08s0007g01090	2.90191	DC1 domain-containing protein
					VIT_08s0007g05830	2.90135	No hit
					VIT_19s0014g04040	2.89165	S-receptor protein kinase
					VIT_06s0004g06460	2.89165	CYP71E
					VIT_13s0019g03100	2.88253	Cis-zeatin O-beta-D-glucosyltransferase
					VIT_07s0141g00060	2.87726	Beta-ketoacyl-CoA-synthase
					VIT_18s0001g05230	2.87558	Valencene synthase
					VIT_14s0128g00690	2.8728	Germin protein 3
					VIT_05s0020g03220	2.86631	S-receptor kinase
					VIT_18s0001g15230	2.85814	Unknown
					VIT_00s0409g00020	2.85633	Receptor protein kinase RK20-1
					VIT_00s0187g00010	2.84813	No hit
					VIT_00s0262g00110	2.84128	6-phosphogluconate dehydrogenase, decarboxylating
					VIT_18s0001g01300	2.8377	Wall-associated receptor kinase 5
					VIT_16s0098g00430	2.83673	EFR (EF-TU receptor)
					VIT_12s0034g01930	2.83556	Globulin-like protein
					VIT_17s0000g00940	2.83125	F-box protein
					VIT_16s0050g01900	2.82968	Leucine-rich repeat protein kinase
					VIT_16s0100g01170	2.82931	Stilbene synthase 1 [Vitis vinifera]
					VIT_04s0044g00680	2.82927	S-receptor kinase
					VIT_00s0262g00180	2.82772	S-locus lectin protein kinase
					VIT_16s0100g00910	2.82343	Stilbene synthase - grape
					VIT_14s0066g01830	2.82175	SAG101 (senescence-associated gene 101)
					VIT_12s0034g02420	2.82141	No hit
					VIT_08s0007g01170	2.81372	S-receptor kinase
					VIT_05s0020g03290	2.8134	S-receptor kinase
					VIT_10s0042g00700	2.8077	Leucine-rich repeat receptor-like protein kinase 1
					VIT_19s0014g04470	2.80134	S-locus protein kinase
					VIT_04s0008g03500	2.7956	Ankyrin
					VIT_04s0069g00390	2.79407	Glutamate receptor protein
					VIT_13s0019g00540	2.78806	Ethylene-responsive protein
					VIT_19s0014g02850	2.78521	Dynein light subunit lc6, flagellar outer arm
					VIT_06s0004g00690	2.76595	Calmodulin-binding region IQ
					VIT_06s0004g07240	2.76274	UDP-glucoronosyl and UDP-glucosyl transferase
					VIT_06s0004g01420	2.75951	Glycosyl hydrolase family 1 protein
					VIT_18s0089g00630	2.74245	CF4
					VIT_01s0011g02320	2.74012	Unknown protein
					VIT_00s0454g00010	2.73639	Subtilase
					VIT_14s0036g01400	2.73245	Calmodulin-binding
					VIT_10s0003g01920	2.72673	RKF1 (receptor-like kinase in flowers 1)
					VIT_19s0014g04150	2.72628	S-receptor protein kinase
					VIT_15s0045g00680	2.71561	R protein PRF disease resistance protein
					VIT_18s0001g15130	2.71307	WD40 repeat protein
					VIT_08s0007g06580	2.70379	Lectin protein kinase
					VIT_18s0001g00680	2.69585	Laccase
					VIT_11s0037g00680	2.6944	Leucine Rich Repeat receptor-like kinase
					VIT_19s0014g04180	2.6916	Curculin (mannose-binding) lectin
					VIT_00s0347g00040	2.69047	Avr9/Cf-9 rapidly elicited protein 20
					VIT_13s0019g05010	2.69019	Nodulin-like protein
					VIT_09s0002g05400	2.68171	ABC transporter g family pleiotropic drug resistance 12 PDR12
					VIT_08s0032g00270	2.66639	CYP71D64
					VIT_00s0226g00100	2.66625	Regulator of chromosome condensation (RCC1)
					VIT_18s0001g08660	2.64917	Unknown
					VIT_14s0066g01960	2.64387	Metalloendoproteinase 1 precursor
					VIT_18s0001g00210	2.6434	Cytokinin riboside 5'-monophosphate phosphoribohydrolase LOG5
					VIT_19s0014g04190	2.64152	ARK3 (Arabidopsis Receptor Kinase 3)
					VIT_00s2849g00010	2.63269	Phenylalanine ammonia-lyase
					VIT_01s0137g00680	2.632	No hit
					VIT_14s0128g00780	2.63097	Lipoxygenase
					VIT_13s0067g02630	2.63085	No hit
					VIT_02s0012g01590	2.62913	Unknown protein
					VIT_04s0044g01170	2.62888	Aminotransferase, class V
					VIT_11s0052g00350	2.62716	Receptor kinase TRKe
					VIT_18s0001g02770	2.62663	Alpha-L-fucosidase 2 precursor
					VIT_13s0067g02050	2.62346	Unknown protein
					VIT_08s0007g01230	2.62137	Lectin protein kinase
					VIT_07s0031g01040	2.618	L-ascorbate oxidase
					VIT_12s0028g01920	2.61276	Receptor kinase TRKe
					VIT_08s0007g08750	2.61142	Heat shock transcription factor B3
					VIT_10s0003g00680	2.61107	Glutamate receptor protein
					VIT_19s0014g04490	2.61057	S-locus protein kinase
					VIT_18s0001g01310	2.60876	Wall-associated receptor kinase 5
					VIT_07s0005g04780	2.6047	No hit
					VIT_04s0008g00300	2.59844	Clavata1 receptor kinase (CLV1)
					VIT_07s0104g01260	2.59701	flavin-containing monooxygenase
					VIT_06s0004g07250	2.59217	UDP-glucoronosyl and UDP-glucosyl transferase
					VIT_03s0017g01450	2.5798	No hit
					VIT_05s0049g01140	2.57845	Chromosome condensation regulator protein
					VIT_10s0003g01940	2.57738	RKF1 (receptor-like kinase in flowers 1)
					VIT_05s0020g03270	2.57394	S-receptor kinase
					VIT_00s0262g00120	2.5721	Receptor kinase RK20-1
					VIT_18s0041g00700	2.57018	NAC domain containing protein 90
					VIT_02s0025g04730	2.56849	Glyoxylate reductase
					VIT_10s0003g00780	2.56643	Glutamate receptor 3.4
					VIT_15s0045g00920	2.56436	R protein PRF disease resistance protein
					VIT_00s0625g00020	2.56184	ABC transporter G member 7
					VIT_08s0007g06060	2.56041	Beta 1-3 glucanase
					VIT_08s0007g02850	2.5564	F-box family protein
					VIT_16s0050g01650	2.5523	Unknown
					VIT_18s0001g10670	2.55026	EF hand
					VIT_12s0055g00580	2.54327	Receptor protein kinase
					VIT_09s0002g02990	2.54179	FRK1 (FLG22-induced receptor-like kinase 1)
					VIT_14s0060g01470	2.53809	Calmodulin-binding protein
					VIT_11s0016g02750	2.53576	Ankyrin repeat protein
					VIT_01s0010g00760	2.52489	Unknown
					VIT_01s0011g03430	2.52457	No hit
					VIT_09s0054g00080	2.52288	Hcr2-p2
					VIT_19s0015g02410	2.52109	Receptor protein kinase
					VIT_08s0058g00060	2.51721	Receptor Like Protein 26
					VIT_05s0049g01420	2.51522	Peroxisomal membrane protein PMP22
					VIT_02s0025g04270	2.51458	Thaumatin
					VIT_19s0014g04500	2.51319	Receptor kinase ARK3
					VIT_00s0780g00040	2.51296	RGLG2 (ring Domain LIGASE2)
					VIT_02s0087g00720	2.50332	Receptor protein kinase
					VIT_06s0004g04180	2.5016	Zinc finger (C2H2 type) protein (ZAT11)
					VIT_11s0065g00130	2.49399	Taxane 10-beta-hydroxylase
					VIT_03s0017g01410	2.48629	No hit
					VIT_18s0001g00850	2.48617	Laccase
					VIT_01s0011g00950	2.48611	RPM1 (resistance to p. syringae pv maculicola 1)
					VIT_18s0001g01530	2.48096	No hit
					VIT_04s0044g00640	2.47314	S-receptor kinase
					VIT_08s0007g00810	2.4583	Lectin receptor kinase 7
					VIT_00s0374g00020	2.45621	S-locus lectin protein kinase
					VIT_18s0001g08760	2.45332	No hit
					VIT_04s0008g07150	2.44941	Aspartyl protease
					VIT_00s0163g00030	2.44844	AarF domain containing kinase
					VIT_04s0008g05700	2.44381	ACT domain-containing protein
					VIT_00s0317g00110	2.43506	Esterase/lipase/thioesterase
					VIT_10s0042g01180	2.43473	ARGONAUTE 2 (AGO2)
					VIT_00s0480g00010	2.43309	Hydroxyproline-rich glycoprotein family protein
					VIT_19s0014g02950	2.42948	No hit
					VIT_05s0165g00010	2.42856	Ankyrin repeat
					VIT_16s0100g00780	2.42851	Stilbene synthase
					VIT_14s0068g00650	2.42435	Unknown
					VIT_09s0054g00900	2.41378	Chaperone BCS1 mitochondrial
					VIT_17s0000g03780	2.41376	No hit
					VIT_14s0083g00920	2.41109	No hit
					VIT_16s0022g00910	2.4088	No hit
					VIT_05s0077g01530	2.40783	Pathogenesis protein 10 [Vitis vinifera]
					VIT_13s0019g00480	2.40498	Zinc finger (C2H2 type) family
					VIT_19s0014g04530	2.40439	S-locus receptor kinase
					VIT_00s0214g00120	2.4011	F-box family protein
					VIT_19s0014g02120	2.39127	Metallothionein
					VIT_04s0008g05750	2.39084	WRKY DNA-binding protein 18
					VIT_16s0148g00050	2.38217	Ser/Thr receptor-like kinase1
					VIT_05s0049g01200	2.37052	S-locus lectin protein kinase
					VIT_18s0001g03870	2.37006	No hit
					VIT_14s0066g02080	2.36561	AAA-type ATPase family protein
					VIT_15s0048g00970	2.36494	Cytokinesis Sec1 protein (KEULE)
					VIT_01s0026g01730	2.36382	WRKY DNA-binding protein 72
					VIT_18s0089g00650	2.36204	CF4
					VIT_06s0061g00180	2.36128	WD40
					VIT_00s0262g00090	2.3602	Receptor kinase RK20-1
					VIT_18s0041g01610	2.35962	No hit
					VIT_01s0011g03330	2.35299	Unknown protein
					VIT_00s0480g00040	2.34689	Polyphenol oxidase II, chloroplast precursor
					VIT_07s0031g01380	2.33732	ferulate 5-hydroxylase
					VIT_08s0007g08840	2.33081	Glycosyl transferaseHGA1
					VIT_16s0013g02160	2.33005	No hit
					VIT_04s0008g03530	2.32498	Ankyrin repeat
					VIT_14s0171g00400	2.32207	Lysine histidine transporter 1
					VIT_18s0001g04640	2.31659	No hit
					VIT_07s0095g00640	2.3164	Serine/threonine kinase BRLK
					VIT_05s0049g01550	2.3133	Peptide transporter protein 3
					VIT_12s0034g00370	2.31044	R protein L6
					VIT_02s0025g04280	2.31016	Osmotin
					VIT_00s0743g00030	2.3083	S-locus lectin protein kinase
					VIT_01s0127g00250	2.30793	Kelch repeat-containing F-box protein
					VIT_18s0001g14740	2.30542	Protein binding
					VIT_13s0067g01060	2.30334	SAC3/GANP
					VIT_12s0028g02530	2.29874	Zinc finger (C3HC4-type ring finger)
					VIT_00s2526g00010	2.2977	Endo-1,4-beta-glucanase korrigan (KOR)
					VIT_02s0025g04300	2.29438	Thaumatin
					VIT_05s0020g03240	2.28775	S-receptor kinase
					VIT_12s0059g02590	2.28159	Receptor protein kinase RK20-1
					VIT_12s0028g01690	2.27903	WRKY DNA-binding protein 65
					VIT_18s0001g02760	2.27849	Lipase GDSL
					VIT_18s0001g15120	2.27756	Unknown protein
					VIT_00s0163g00020	2.27543	AarF domain-containing kinase ABC1
					VIT_02s0012g00880	2.27448	AT-hook DNA-binding protein
					VIT_10s0003g00790	2.27341	Glutamate receptor protein
					VIT_07s0005g01360	2.2683	Zinc finger (C3HC4-type ring finger)
					VIT_16s0013g01780	2.2589	Derlin-1
					VIT_07s0141g00890	2.25687	CYP94A1
					VIT_17s0000g07670	2.25348	Betaine-aldehyde dehydrogenase
					VIT_13s0047g00210	2.25244	flavonol synthase
					VIT_11s0065g00040	2.24744	CYP706A12
					VIT_07s0005g04100	2.24726	Leucine Rich Repeat receptor-like kinase
					VIT_06s0004g01990	2.24678	No hit
					VIT_18s0001g03400	2.24481	Nematode resistance-like protein
					VIT_03s0097g00070	2.23968	Lectin protein kinase
					VIT_17s0000g05360	2.23905	Germin
					VIT_12s0134g00480	2.22863	Myb domain protein 14
					VIT_06s0004g00020	2.22485	NAC domain containing protein 32
					VIT_09s0070g00210	2.22374	Metal transporter Nramp1
					VIT_17s0000g02940	2.22068	Glutathione S-transferase 8 GSTU8
					VIT_11s0016g00060	2.22025	No hit
					VIT_10s0003g02020	2.21845	RKF1 (receptor-like kinase in flowers 1)
					VIT_12s0059g00860	2.21584	SLAH1 (SLAC1 homologue 1)
					VIT_08s0032g01220	2.21501	Calcium dependent protein kinase 1
					VIT_14s0030g00670	2.21438	Dehydroquinate dehydratase
					VIT_09s0002g00510	2.21414	Lipase GDSL 1
					VIT_14s0108g00540	2.214	Phosphofructokinase
					VIT_16s0039g02500	2.20887	Shikimate kinase
					VIT_07s0031g00070	2.2087	No hit
					VIT_08s0007g00820	2.20858	Proteinase inhibitor
					VIT_16s0039g02890	2.20744	No hit
					VIT_09s0002g05220	2.20534	R protein MLA10
					VIT_06s0061g00120	2.20515	Beta-1,3-glucanase [Vitis riparia]
					VIT_02s0025g04330	2.20305	Thaumatin VVTL1 [Vitis vinifera]
					VIT_10s0116g00170	2.20256	S-locus lectin protein kinase
					VIT_19s0014g00470	2.19938	RKF1 (receptor-like kinase in flowers 1)
					VIT_05s0102g00200	2.19501	Unknown protein
					VIT_09s0002g05080	2.19501	Kelch repeat-containing F-box family protein
					VIT_05s0020g04780	2.19447	Basic helix-loop-helix (bHLH) family
					VIT_16s0100g01100	2.19446	Stilbene synthase
					VIT_14s0108g00890	2.19096	Beta-1,3-galactosyltransferase
					VIT_05s0062g00700	2.18502	UDP-glucose:flavonoid 7-O-glucosyltransferase
					VIT_18s0001g15220	2.18434	Unknown protein
					VIT_14s0128g00790	2.18371	Lipoxygenase (LOX1)
					VIT_12s0057g00780	2.18144	Disease resistance protein
					VIT_12s0059g01580	2.18005	Unknown
					VIT_04s0008g04170	2.17948	Unknown
					VIT_08s0032g00950	2.17787	Unknown protein
					VIT_08s0058g01390	2.17271	WRKY DNA-binding protein 70
					VIT_18s0001g09060	2.17269	Unknown protein
					VIT_05s0094g00200	2.16729	Chitinase class IV
					VIT_00s0988g00010	2.16724	CF9
					VIT_11s0052g01020	2.1672	Glutamate receptor protein
					VIT_03s0038g03220	2.16347	Chitin elicitor-binding CEBIP LysM domain-containing
					VIT_16s0039g01870	2.16331	Protein kinase
					VIT_16s0013g01920	2.16119	Ser/Thr protein kinase
					VIT_05s0062g01120	2.15874	PIN1
					VIT_16s0013g00450	2.15213	No hit
					VIT_06s0061g00100	2.15081	Glucan endo-1,3-beta-glucosidase, acidic isoform precursor
					VIT_16s0039g00930	2.14832	CYP89A5
					VIT_19s0090g00600	2.14598	No hit
					VIT_05s0094g00170	2.14553	Protein transport protein Sec61 subunit beta
					VIT_16s0100g01140	2.1392	Stilbene synthase 2
					VIT_00s0324g00060	2.13467	UDP-glycosyltransferase 85A8
					VIT_16s0039g01550	2.13347	Unknown protein
					VIT_11s0052g01560	2.13288	MATE efflux family protein
					VIT_09s0002g00670	2.1324	Auxin responsive SAUR protein
					VIT_07s0031g03070	2.13074	Isoflavone reductase
					VIT_00s0809g00010	2.12861	Unknown
					VIT_03s0017g02110	2.12753	Anthocyanidin 3-O-glucosyltransferase
					VIT_04s0023g01720	2.1272	SEC14 cytosolic factor, putative
					VIT_04s0008g05350	2.12631	Serine hydrolase [Vitis vinifera]
					VIT_05s0020g02200	2.11741	Inosine-uridine preferring nucleoside hydrolase
					VIT_15s0046g01570	2.11584	Acidic endochitinase (CHIB1)
					VIT_11s0016g03080	2.11431	Clavata1 receptor kinase (CLV1)
					VIT_12s0057g01110	2.1141	Nudix hydrolase 2
					VIT_16s0100g01160	2.11311	Stilbene synthase [Vitis vinifera]
					VIT_08s0007g07670	2.11142	NAC domain containing protein 47
					VIT_16s0100g01110	2.11085	Resveratrol synthase (RS1)
					VIT_14s0006g02650	2.10862	Receptor-like protein kinase
					VIT_16s0098g01060	2.10767	Heat shock protein 26a, chloroplast
					VIT_17s0000g03160	2.10423	No hit
					VIT_11s0065g00350	2.10223	Trans-cinnamate 4-monooxygenase
					VIT_05s0020g03210	2.10008	S-receptor kinase
					VIT_05s0020g03680	2.09922	GCN5 N-acetyltransferase (GNAT)
					VIT_10s0003g02010	2.09712	RKF1 (receptor-like kinase in flowers 1)
					VIT_05s0094g00160	2.09451	No hit
					VIT_16s0022g02430	2.09326	Carboxyesterase 20 CXE20
					VIT_12s0059g02630	2.09279	Ankyrin repeat protein family
					VIT_02s0012g01270	2.09027	Abscisic acid receptor PYL1 RCAR12
					VIT_18s0089g01330	2.08993	Epsin N-terminal
					VIT_13s0067g00890	2.08713	Phosphoinositide-specific phospholipase C
					VIT_16s0098g01380	2.08518	Yippee
					VIT_06s0004g01000	2.0843	Dirigent protein
					VIT_16s0022g00240	2.08373	EIX receptor 2
					VIT_18s0001g04910	2.08273	Sulfate transporter 1.3
					VIT_07s0005g02070	2.08056	No hit
					VIT_12s0055g01020	2.0769	Peroxidase
					VIT_04s0008g01150	2.07316	Beta-fructosidase (BFRUCT1)
					VIT_13s0019g01310	2.0636	DC1 domain-containing protein
					VIT_07s0031g01120	2.05919	Ascorbate oxidase
					VIT_02s0025g02920	2.059	Quercetin 3-O-methyltransferase 1
					VIT_17s0000g02100	2.05859	Wall-associated kinase 2 (WAK2)
					VIT_09s0070g00620	2.05326	Leucine-rich repeat family protein
					VIT_15s0046g00080	2.05068	Yippee
					VIT_08s0007g02360	2.05022	Harpin inducing protein 1-like 9
					VIT_17s0000g06130	2.04909	Glutathione S-transferase 9 GSTU9
					VIT_19s0027g01490	2.04884	R protein MLA10
					VIT_18s0166g00230	2.04582	S-receptor kinase
					VIT_16s0013g00480	2.04505	Unknown protein
					VIT_16s0050g01950	2.04137	Disease resistance family protein / LRR family
					VIT_19s0027g01700	2.03866	RPS5 (resistant to p. syringae 5)
					VIT_08s0007g07980	2.0383	Arabinogalactan protein 23 AGP23
					VIT_17s0000g03380	2.03631	Calmodulin binding protein
					VIT_00s0429g00010	2.02947	Receptor kinase RK20-1
					VIT_12s0059g01080	2.02873	Acid phosphatase/vanadium-dependent haloperoxidase
					VIT_03s0017g01990	2.02843	UDP-glucose glucosyltransferase
					VIT_19s0085g00050	2.02829	Myb domain protein 58
					VIT_07s0005g04050	2.01757	Leucine Rich Repeat receptor-like kinase
					VIT_05s0020g04300	2.01607	Ca2+-ATPase 13 ACA13, plasma membrane
					VIT_01s0011g02630	2.01604	No hit
					VIT_02s0154g00160	2.01454	flavin-containing monooxygenase family protein / FMO family protein
					VIT_14s0030g02170	2.01319	Calcium-binding EF hand
					VIT_19s0014g01830	2.01091	Glutamate receptor protein
					VIT_08s0007g04570	2.01085	UGT73D1 (UDP-glucosyl transferase 73D1); UDP-glycosyltransferase
					VIT_02s0087g00750	2.01039	Proteinase inhibitor I4, serpin
					VIT_03s0063g00400	2.00972	Alpha-amylase / 1,4-alpha-D-glucan glucanohydrolase
					VIT_04s0008g00410	2.00793	Clavata1 receptor kinase (CLV1)
					VIT_06s0004g03620	2.00695	MAPK MPK13
					VIT_19s0090g01180	2.00637	Light induced protein like
					VIT_05s0077g01910	2.00332	No hit
					VIT_04s0008g00310	2.00164	Clavata1 receptor kinase (CLV1)
					VIT_08s0007g07800	1.99924	RAB GTPase RABA4D
					VIT_07s0141g00930	1.99836	33 kDa secretory protein
					VIT_08s0007g01400	1.99833	Glutathione S-transferase 8 GSTU8
					VIT_01s0026g00910	1.98632	Unknown
					VIT_06s0004g00990	1.98345	Dirigent protein
					VIT_01s0011g03360	1.98332	Unknown
					VIT_00s0179g00260	1.97742	Calcium-transporting ATPase 12 ACA12
					VIT_02s0033g01380	1.97466	Alternative oxidase 1D
					VIT_07s0129g00240	1.97349	C2H2 zinc finger protein AZF1
					VIT_11s0052g01070	1.97032	Transferase
					VIT_14s0068g01040	1.96937	Ethylene-responsive transcription factor ERF113
					VIT_09s0002g05570	1.96218	ABC transporter g family pleiotropic drug resistance 12 PDR12
					VIT_13s0019g03910	1.95304	Unknown
					VIT_16s0050g01400	1.94494	C2 domain-containing protein
					VIT_17s0000g05680	1.94216	Band 7 family
					VIT_02s0025g04210	1.94156	UDP-glucose 4-epimerase
					VIT_07s0005g02560	1.93612	Chitinase Class I
					VIT_18s0001g00840	1.93594	Syringolide-induced protein 14-1-1
					VIT_18s0001g08550	1.93583	Squalene monooxygenase
					VIT_16s0039g02850	1.93133	Unknown
					VIT_00s0211g00040	1.93073	Nodulation receptor kinase
					VIT_09s0002g00520	1.93054	Lipase GDSL 2
					VIT_14s0083g01140	1.9303	B12D
					VIT_04s0008g02070	1.92813	Avr9/Cf-9 induced kinase 1
					VIT_14s0068g02290	1.92539	Disease resistance protein
					VIT_17s0000g03330	1.92499	Receptor serine/threonine kinase PR5K
					VIT_11s0065g00990	1.91753	Replication protein A 70 kDa DNA-binding subunit
					VIT_03s0038g02490	1.91565	SKP1
					VIT_18s0122g00690	1.91355	Laccase
					VIT_01s0026g02500	1.90951	Amino acid transport protein
					VIT_16s0050g01430	1.90902	Ornithine cyclodeaminase
					VIT_03s0038g00230	1.90788	Purple acid phosphatase 2 PAP2
					VIT_11s0016g03190	1.9064	Unknown
					VIT_07s0197g00170	1.90578	R protein MLA10
					VIT_18s0001g14500	1.90571	SHD (shepherd)
					VIT_08s0056g01500	1.90425	Unknown protein
					VIT_17s0000g05580	1.90229	Isopiperitenol dehydrogenase
					VIT_03s0091g00560	1.89608	Leucine-rich repeat protein kinase
					VIT_18s0001g09650	1.89595	CYP81E1
					VIT_03s0017g01490	1.89368	Berberine bridge enzyme
					VIT_01s0011g00380	1.89289	SP1L1 (SPIRAL1-like1)
					VIT_17s0000g02150	1.88856	Ribosomal protein L19
					VIT_15s0046g02080	1.88758	Unknown
					VIT_04s0008g05760	1.88292	WRKY DNA-binding protein 18
					VIT_03s0038g03410	1.87889	NAC domain containing protein 36
					VIT_09s0002g01190	1.87414	Scarecrow transcription factor 29 (SCL29)
					VIT_15s0045g00810	1.87208	Disease resistance protein RPR1
					VIT_17s0000g08720	1.86468	RKF2 (receptor-like serine/threonine kinase 2)
					VIT_04s0044g00720	1.86251	S-receptor kinase
					VIT_17s0000g03350	1.86218	Serine/threonine protein kinase
					VIT_08s0007g06930	1.86205	Dirigent pDIR3
					VIT_16s0013g00210	1.86087	Metacaspase 1
					VIT_00s0258g00090	1.85885	Brassinosteroid insensitive 1-associated receptor kinase 1
					VIT_06s0009g01010	1.85863	No hit
					VIT_16s0050g00270	1.85469	Leucine-rich repeat
					VIT_00s2620g00010	1.85262	Endo-1,4-beta-glucanase korrigan (KOR)
					VIT_03s0091g00120	1.85076	Prp27-like protein
					VIT_02s0012g00550	1.85071	Inositol polyphosphate 5-phosphatase II
					VIT_08s0007g06040	1.84911	Beta-1,3-glucanase
					VIT_19s0027g00020	1.848	WAG1
					VIT_00s1458g00010	1.84755	CRK10 (cysteine-rich RLK10)
					VIT_05s0020g03030	1.84579	Leucine-rich repeat family protein
					VIT_13s0019g02300	1.84442	Wall-associated receptor kinase-like 20
					VIT_14s0081g00030	1.84205	Pathogenesis-related protein-4 (Chitinase )
					VIT_10s0003g04080	1.84123	Unknown
					VIT_11s0016g04050	1.83664	No hit
					VIT_07s0141g00360	1.83214	Lipase class 3
					VIT_18s0041g02410	1.83118	Aldehyde oxidase 1
					VIT_11s0052g01220	1.83043	Xyloglucan endotransglycosylase 6
					VIT_03s0088g00750	1.83024	Pathogenesis related protein 1 precursor [Vitis vinifera]
					VIT_11s0103g00520	1.82646	Unknown
					VIT_04s0008g00140	1.82007	Chitinase [Vitis vinifera]
					VIT_01s0011g06140	1.81925	Avr9/Cf-9 rapidly elicited protein
					VIT_08s0007g07440	1.81807	PUMILIO 12 (APUM12)
					VIT_04s0008g00150	1.81476	NAC domain containing protein 36
					VIT_03s0097g00510	1.81429	Oligopeptide transporter OPT4
					VIT_05s0077g01690	1.81084	Pathogenesis protein 10 [Vitis vinifera]
					VIT_19s0090g01800	1.80894	Armadillo/beta-catenin repeat
					VIT_03s0091g00160	1.80465	NtPRp27 secretory protein
					VIT_00s0450g00010	1.80335	Ent-kaurene synthase
					VIT_03s0038g03800	1.80266	Protein kinase APK1B
					VIT_07s0197g00130	1.79953	Disease resistance protein (TIR-NBS-LRR class)
					VIT_08s0056g00300	1.79751	Unknown
					VIT_18s0122g00590	1.79475	DNA-binding protein
					VIT_01s0137g00670	1.79236	Quinolinate synthase
					VIT_05s0051g00120	1.7912	N-6 Adenine-specific DNA methylase
					VIT_00s0357g00060	1.79056	Glycosyl hydrolase family 5 protein
					VIT_09s0096g00930	1.78543	Disease resistance protein (TIR-NBS-LRR class)
					VIT_01s0146g00210	1.78518	Auxin responsive SAUR protein
					VIT_18s0072g00980	1.78043	Leucine-rich repeat protein kinase
					VIT_18s0001g13780	1.78024	Cytochrome P450, family 83, subfamily B, polypeptide 1
					VIT_16s0100g00400	1.77919	Ethylene-responsive transcription factor ERF025
					VIT_02s0025g04250	1.77896	Osmotin
					VIT_18s0001g11240	1.7771	MAPKKK5 (Mitogen-activated protein kinase kinase kinase 5)
					VIT_04s0044g01460	1.77693	PUB26 (plant U- box 26)
					VIT_05s0049g01610	1.77374	Cyclopropane fatty acid synthase
					VIT_11s0065g00980	1.7698	Replication factor A 1, rfa1
					VIT_05s0077g01750	1.76566	SAG101 (senescence-associated gene 101)
					VIT_14s0068g01800	1.76093	SEPALLATA3
					VIT_08s0040g01570	1.75845	Protein kinase APK1A, chloroplast precursor
					VIT_11s0016g01970	1.75267	Calmodulin-binding region IQD6
					VIT_13s0074g00760	1.75111	Calmodulin-binding
					VIT_09s0002g06400	1.75058	No hit
					VIT_18s0001g14410	1.75005	Unknown protein
					VIT_05s0165g00160	1.74902	Ankyrin repeat
					VIT_13s0019g02660	1.74538	Unknown protein
					VIT_05s0020g03140	1.7407	Sugar transporter 13
					VIT_09s0002g01680	1.73226	Calmodulin-binding region IQD6
					VIT_06s0080g00780	1.73171	NAC domain containing protein 90
					VIT_08s0040g00920	1.72933	Glutathione S-transferase 25 GSTU7
					VIT_17s0000g03960	1.72682	Fw2.2 ORFX
					VIT_04s0023g02900	1.71784	Ferulate-5-hydroxylase
					VIT_00s0194g00120	1.70969	Serine acetyltransferase
					VIT_14s0066g01150	1.70763	Cinnamoyl-CoA reductase
					VIT_16s0039g01330	1.70656	Receptor kinase homolog LRK10
					VIT_15s0048g02750	1.70321	Unknown
					VIT_07s0005g04880	1.70071	Glutathione S-transferase 25 GSTU7
					VIT_01s0011g01050	1.70069	Vacuolar sorting receptor 6
					VIT_03s0063g02330	1.69918	No hit
					VIT_11s0149g00380	1.69522	Chitinase-3 protein 1 precursor
					VIT_14s0108g00190	1.69298	Aldose 1-epimerase
					VIT_04s0044g00270	1.69179	Monooxygenase (MO3)
					VIT_19s0090g00060	1.69015	Biopterin transport-related protein BT1
					VIT_16s0039g01310	1.68657	Receptor serine/threonine kinase PR5K
					VIT_19s0014g04310	1.6802	S-locus protein kinase
					VIT_00s0375g00040	1.67993	NAC domain-containing protein 25
					VIT_08s0056g00290	1.67745	Calcium-binding protein CML
					VIT_08s0105g00200	1.67664	U-box domain-containing protein
					VIT_05s0020g04560	1.67609	Armadillo/beta-catenin repeat protein / U-box domain-containing protein
					VIT_02s0025g04230	1.6737	Thaumatin [Vitis vinifera]
					VIT_08s0058g00690	1.67295	WRKY DNA-binding protein 33
					VIT_02s0033g00870	1.66986	Nitrilase 4B
					VIT_00s0211g00030	1.66787	Symbiosis receptor kinase
					VIT_05s0029g01000	1.66747	HcrVf3 protein
					VIT_17s0000g06860	1.66698	SNAP25ous protein SNAP30
					VIT_19s0093g00350	1.66647	Glutathione S-transferase 25 GSTU25
					VIT_17s0000g00680	1.6638	No hit
					VIT_02s0025g00350	1.66318	Heavy-metal-associated domain-containing protein
					VIT_02s0012g00830	1.66192	Expansin-like B1
					VIT_19s0090g01530	1.6613	Pirin
					VIT_00s1217g00020	1.65945	Unknown
					VIT_14s0066g02610	1.65939	Unknown
					VIT_06s0004g07230	1.65775	Indole-3-acetate beta-glucosyltransferase
					VIT_06s0009g01620	1.65493	Harpin-induced protein
					VIT_01s0011g03850	1.65409	Unknown protein
					VIT_18s0001g09550	1.65369	Receptor kinase TRKe
					VIT_03s0132g00350	1.65271	Wall-associated receptor kinase-like 10
					VIT_11s0052g01580	1.65207	UDP-glucose:anthocyanidin 3-O-glucosyltransferase
					VIT_01s0011g06440	1.64878	Chalcone reductase
					VIT_02s0025g01950	1.6476	Cellulose synthase CSLG3
					VIT_06s0004g05670	1.64445	Glutathione S-transferase 25 GSTU7
					VIT_01s0011g03990	1.64443	Receptor serine/threonine kinase PR5K-l
					VIT_13s0019g05070	1.64408	Nodulin family protein
					VIT_10s0003g04540	1.64276	Cationic amino acid transporter 1
					VIT_17s0000g03420	1.64268	Unknown protein
					VIT_14s0066g01820	1.64152	SAG101 (senescence-associated gene 101)
					VIT_00s0265g00110	1.64136	Lectin-receptor like protein kinase 3
					VIT_02s0033g01320	1.64128	Amino acid permease
					VIT_14s0068g01250	1.63942	Mitochondrial phosphate transporter
					VIT_03s0063g00550	1.63776	Fw2.2 ORFX
					VIT_18s0001g02030	1.63648	Signal peptidase 1
					VIT_04s0008g04180	1.63594	Arsenite transport protein (ArsB)
					VIT_14s0068g01300	1.63589	Serine palmitoyltransferase
					VIT_00s0262g00010	1.63548	Receptor kinase RK20-1
					VIT_13s0067g03430	1.63249	ARR9 typeA
					VIT_06s0009g02230	1.62843	Cysteine protease inhibitor
					VIT_04s0044g00750	1.62831	S-receptor kinase
					VIT_06s0004g05070	1.62759	Zinc transporter (ZIP2)
					VIT_19s0135g00230	1.6233	CYP72A1
					VIT_07s0005g03140	1.62292	Aspartyl protease
					VIT_16s0022g00080	1.62183	HcrVf2 protein
					VIT_01s0010g02440	1.62028	ABC transporter C member 9
					VIT_11s0016g03400	1.61975	MSS1 (sugar transport protein 13)
					VIT_04s0008g06210	1.61915	Nodulin
					VIT_13s0067g03260	1.61911	Pheophorbidase
					VIT_00s0340g00060	1.61797	Endo-1,4-beta-glucanase korrigan (KOR)
					VIT_11s0016g04670	1.61495	No hit
					VIT_14s0066g01810	1.61371	SAG101 (senescence-associated gene 101)
					VIT_08s0007g08350	1.61054	Cyclin-related
					VIT_08s0007g06220	1.6094	No hit
					VIT_18s0072g01010	1.60898	Peptide chain release factor eRF subunit 1
					VIT_06s0080g00040	1.60883	ABC transporter G member 22
					VIT_01s0010g03750	1.60822	Unknown protein
					VIT_12s0035g01650	1.60774	NtPRp27 secretory protein
					VIT_00s0471g00020	1.60327	Unknown
					VIT_08s0040g01520	1.60086	Indole-3-acetate beta-glucosyltransferase
					VIT_01s0026g00900	1.59834	Metalloendoproteinase 1 precursor
					VIT_05s0077g00120	1.5981	DNA replication protein
					VIT_04s0210g00050	1.59762	Strictosidine synthase
					VIT_04s0023g00430	1.59583	Tyrosine specific protein phosphatase
					VIT_11s0052g00150	1.59383	Mannosyl-oligosaccharide 1,2-alpha-mannosidase
					VIT_08s0058g00470	1.58746	Abscisic acid receptor PYL4 RCAR10
					VIT_00s0226g00080	1.58563	R protein PRF disease resistance protein
					VIT_08s0105g00400	1.58178	GT-1-like transcription factor
					VIT_03s0038g02910	1.57656	F-box family protein
					VIT_08s0007g02100	1.57425	Alpha-1,4-glycosyltransferase
					VIT_14s0083g00460	1.57416	Tryptophan synthase beta chain 2
					VIT_04s0008g02510	1.57308	Receptor kinase homolog LRK10
					VIT_12s0178g00160	1.57305	Unknown
					VIT_14s0108g01000	1.57133	Calcium-binding EF hand
					VIT_09s0070g00490	1.57022	Protein phosphatase 2C
					VIT_01s0010g01180	1.56624	Unknown protein
					VIT_08s0007g03260	1.56485	Unknown protein
					VIT_12s0034g01310	1.56059	R protein L6
					VIT_19s0014g00520	1.55839	RKF1 (receptor-like kinase in flowers 1)
					VIT_01s0011g06500	1.55609	NADPH-dependent codeinone reductase
					VIT_05s0077g00500	1.55577	Myb domain protein 108
					VIT_02s0025g01780	1.55422	Cellulose synthase CSLG3
					VIT_12s0035g01220	1.5531	Unknown protein
					VIT_12s0059g02600	1.55123	Receptor protein kinase RK20-1
					VIT_19s0085g00650	1.54676	Cation efflux family
					VIT_16s0013g00890	1.54608	Ethylene-responsive element binding factor
					VIT_02s0025g03710	1.54551	DTA2 (downstream target of AGL15 2)
					VIT_07s0095g00660	1.54284	Curculin (mannose-binding) lectin
					VIT_17s0053g00810	1.54183	Cyclic nucleotide-binding transporter 1
					VIT_08s0040g01860	1.5413	Unknown protein
					VIT_11s0016g02520	1.54019	Unknown protein
					VIT_12s0028g03520	1.54008	S-receptor kinase
					VIT_05s0020g04390	1.53772	Ca2+-ATPase 13 ACA13, plasma membrane
					VIT_17s0000g05320	1.53439	IFA binding protein
					VIT_09s0018g01660	1.53432	Biopterin transport-related protein BT1
					VIT_07s0031g03090	1.53404	Avr9 elicitor response protein
					VIT_07s0191g00110	1.5336	Unknown protein
					VIT_17s0119g00110	1.53213	GRAM domain-containing protein / ABA-responsive
					VIT_19s0014g01800	1.52975	Homogentisate 1,2-dioxygenase
					VIT_15s0046g00980	1.52965	Cyclic nucleotide-regulated ion channel 1
					VIT_19s0090g01490	1.52909	Glycerophosphoryl diester phosphodiesterase
					VIT_12s0028g01410	1.52766	Heat shock transcription factor A4A
					VIT_02s0012g02060	1.52687	Calmodulin
					VIT_00s0283g00030	1.52442	Calnexin 1 (CNX1)
					VIT_08s0058g00860	1.52322	Unknown protein
					VIT_17s0000g03340	1.52307	Wall-associated kinase 4
					VIT_04s0069g00860	1.51959	Sarcosine oxidase
					VIT_13s0067g00700	1.517	Hydrolase, alpha/beta fold
					VIT_06s0009g03540	1.51591	No hit
					VIT_11s0037g00660	1.51474	CF2
					VIT_19s0090g00100	1.51427	Unknown protein
					VIT_01s0011g02080	1.51395	Ribosomal protein L36a/L44 (RPL36aB) 60S
					VIT_11s0016g05550	1.51332	Plastocyanin domain-containing protein
					VIT_18s0001g12170	1.51156	CYP72A1
					VIT_12s0057g00420	1.51043	Auxin-responsive protein AIR12
					VIT_03s0017g01940	1.50809	Unknown
					VIT_13s0067g01890	1.50731	Glycosyl hydrolase family 85
					VIT_11s0016g05130	1.50662	Signal peptidase, endoplasmic reticulum-type
					VIT_16s0050g01980	1.50557	EIX receptor 2
					VIT_10s0092g00570	1.50053	Leucine-rich repeat family
					VIT_13s0156g00260	1.50028	Homeobox-leucine zipper protein HAT14
					VIT_06s0004g01400	1.49711	S-receptor kinase
					VIT_00s1679g00010	1.49706	Avr9/Cf-9 rapidly elicited protein 75
					VIT_00s0125g00190	1.49604	Potassium transporter (KUP1)
					VIT_16s0050g01250	1.49573	Heavy-metal-associated domain-containing protein
					VIT_06s0004g03100	1.49536	MLO1
					VIT_10s0003g00980	1.49517	Unknown protein
					VIT_04s0044g01430	1.49446	Unknown protein
					VIT_13s0019g04070	1.49435	MLO1
					VIT_17s0000g04380	1.4918	Wall-associated kinase 1 (WAK1)
					VIT_05s0077g00510	1.49146	Beta-fructofuranosidase
					VIT_03s0038g02450	1.49131	Constans interacting protein 4
					VIT_06s0061g01490	1.4908	ABC transporter G member 22
					VIT_03s0091g00670	1.49003	Lateral organ boundaries protein 38
					VIT_01s0011g01140	1.48894	Cationic amino acid transporter 5
					VIT_00s0218g00200	1.48735	UDP-glucuronosyl/UDP-glucosyltransferase
					VIT_18s0122g01260	1.48696	Protein kinase 1B
					VIT_16s0039g02290	1.48632	Unknown
					VIT_05s0020g03870	1.48624	MLK/Raf-related protein kinase 1
					VIT_00s0340g00050	1.48562	Endo-1,4-beta-glucanase korrigan (KOR)
					VIT_02s0025g04200	1.48454	Unknown
					VIT_18s0122g01270	1.48334	Protein kinase APK1B
					VIT_08s0007g02110	1.48311	EFR (EF-TU receptor)
					VIT_07s0104g00850	1.48296	Pto kinase interactor
					VIT_11s0037g00560	1.48231	Unknown protein
					VIT_00s0317g00140	1.48153	Exocyst subunit EXO70 H2
					VIT_00s0515g00020	1.48118	R protein MLA10
					VIT_17s0000g01400	1.48047	Nucleotide pyrophosphatase
					VIT_16s0148g00320	1.48019	Ser/Thr receptor-like kinase1
					VIT_09s0002g02320	1.47799	Cell wall apoplastic invertase
					VIT_16s0022g00440	1.47693	Dynein light chain LC8-type
					VIT_06s0009g00680	1.47427	Pyridine nucleotide-disulphide oxidoreductase
					VIT_12s0059g01380	1.47377	1-aminocyclopropane-1-carboxylate oxidase 1
					VIT_12s0035g00330	1.47336	AAA-type ATPase
					VIT_18s0001g10180	1.47236	N-hydroxycinnamoyl/benzoyltransferase 3
					VIT_19s0027g00390	1.47202	Protein kinase
					VIT_07s0031g01320	1.47048	TGA-type basic leucine zipper protein TGA1.1
					VIT_00s0780g00030	1.46775	No hit
					VIT_03s0132g00340	1.46276	Wall-associated receptor kinase-like 10
					VIT_14s0060g02320	1.4622	Respiratory burst oxidase protein B (ATRBOHB)
					VIT_00s0194g00240	1.45904	No hit
					VIT_11s0118g00580	1.45879	Unknown
					VIT_00s0415g00040	1.45756	Glycine-rich protein
					VIT_17s0000g02140	1.45545	3-hydroxyisobutyrate dehydrogenase
					VIT_06s0009g00370	1.45524	U-box domain-containing protein
					VIT_08s0007g07120	1.45477	Kelch-like protein 18
					VIT_15s0021g00320	1.45449	No hit
					VIT_05s0077g01280	1.45434	Glycosyl hydrolase family 3 beta xylosidase BXL1
					VIT_12s0034g01320	1.45353	TIR-NBS-LRR disease resistance
					VIT_16s0039g01880	1.45162	Calmodulin
					VIT_01s0010g02580	1.4419	Acid phosphatase/vanadium-dependent haloperoxidase
					VIT_12s0028g00980	1.43916	Myb family
					VIT_17s0000g02950	1.43837	Glutathione S-transferase 25 GSTU7
					VIT_17s0000g09710	1.43797	Leucine-rich repeat transmembrane protein kinase
					VIT_04s0008g00120	1.43796	Chitinase precursor
					VIT_19s0014g02650	1.43772	Glycosyl transferase family 14 protein
					VIT_02s0025g04620	1.4377	Phospholipase D beta 1
					VIT_07s0129g00660	1.43702	Indole-3-acetic acid-amido synthetase GH3.2
					VIT_06s0061g01480	1.43604	ABC transporter G member 22
					VIT_01s0010g03930	1.4323	WRKY DNA-binding protein 75
					VIT_00s2536g00010	1.43148	Aspartic proteinase nepenthesin-1 precursor
					VIT_14s0030g01490	1.42986	Cysteine synthase
					VIT_08s0105g00190	1.42934	U-box domain-containing protein
					VIT_17s0000g05850	1.42668	ATATH1 (ABC2 homolog1)
					VIT_16s0148g00330	1.42656	Receptor kinase LRK10
					VIT_03s0017g00650	1.42452	GTP cyclohydrolase II
					VIT_03s0091g00690	1.42426	Salt tolerance zinc finger
					VIT_04s0008g07250	1.42402	Aspartyl protease
					VIT_18s0072g00990	1.42377	Leucine-rich repeat protein kinase
					VIT_17s0000g07400	1.41999	Disease resistance protein (EDS1)
					VIT_03s0038g03960	1.41843	Calcium-dependent protein kinase 6 CPK6
					VIT_09s0002g04160	1.4168	Thioesterase family
					VIT_10s0116g00960	1.40985	Transcription factor jumonji (jmjC) domain-containing protein
					VIT_07s0031g00670	1.40944	Heat shock transcription factor 4
					VIT_02s0025g04320	1.40854	Thaumatin
					VIT_17s0000g03200	1.40818	Unknown protein
					VIT_05s0094g00500	1.40577	C2 domain-containing protein
					VIT_07s0005g03370	1.40041	Unknown
					VIT_14s0066g02180	1.39876	Myb domain protein 35
					VIT_18s0157g00190	1.39864	Choline kinase
					VIT_08s0007g08520	1.39669	Unknown protein
					VIT_02s0012g02340	1.39639	CYP76C4
					VIT_13s0158g00090	1.39582	Unknown
					VIT_06s0009g01810	1.39514	APK2A (protein kinase 2A)
					VIT_02s0033g00800	1.39487	Nitrilase 4 (NIT4)
					VIT_14s0068g02150	1.39419	Kelch repeat-containing F-box family protein
					VIT_19s0014g00710	1.39013	RKF1 (receptor-like kinase in flowers 1)
					VIT_16s0050g00370	1.38782	Receptor Like Protein 47
					VIT_08s0040g02600	1.38751	F-box protein
					VIT_19s0014g00280	1.38744	Nodulin MtN3 family
					VIT_18s0001g11630	1.38546	Allene oxide synthase
					VIT_01s0026g00220	1.38398	Aldehyde dehydrogenase 1 precursor
					VIT_01s0127g00360	1.38347	S-ribonuclease binding protein SBP1
					VIT_15s0048g01530	1.37696	Geraniol 10-hydroxylase
					VIT_00s0214g00090	1.37553	F-box protein PP2-B10 (Protein phloem protein 2-like B10)
					VIT_04s0008g00320	1.37375	Leucine-rich repeat family protein
					VIT_14s0030g01520	1.37205	Cysteine synthase [Vitis pseudoreticulata]
					VIT_03s0091g00100	1.37203	Methylthioribose kinase
					VIT_19s0138g00140	1.37198	ATSYTE/NTMC2T6.1/NTMC2TYPE6.1/SYTE
					VIT_10s0003g00990	1.37136	Pyruvate decarboxylase isozyme 2
					VIT_12s0035g01000	1.37106	Serine protease inhibitor, serine-type
					VIT_10s0003g00480	1.36995	Isoflavone methyltransferase/ Orcinol O-methyltransferase 1 oomt1
					VIT_18s0001g14390	1.36963	Transducin protein
					VIT_06s0080g00910	1.36946	F-box family protein
					VIT_14s0006g01660	1.36926	Pyridoxal kinase
					VIT_07s0005g02800	1.36915	ADP-glucose pyrophosphorylase large subunit 2
					VIT_03s0038g00250	1.36715	Purple acid phosphatase 10 ATPAP10/PAP10
					VIT_08s0007g07370	1.36514	Adenylyl-sulfate kinase, chloroplast precursor
					VIT_08s0007g07880	1.36496	Polygalacturonase GH28
					VIT_01s0146g00480	1.36336	TIFY 9 (Jasmonate ZIM domain-containing protein 10)
					VIT_05s0077g01730	1.36291	Unknown
					VIT_07s0031g00340	1.36224	F-box domain containing protein
					VIT_11s0118g00360	1.36086	Leucoanthocyanidin dioxygenase
					VIT_00s1916g00010	1.36	DNA binding
					VIT_14s0060g02300	1.35912	Hypoxia-responsive
					VIT_10s0003g02060	1.35798	Ankyrin protein kinase
					VIT_11s0016g01450	1.357	Unknown protein
					VIT_04s0023g01100	1.35596	Calmodulin
					VIT_03s0091g00450	1.35455	Progesterone 5-beta-reductase
					VIT_03s0063g00060	1.35313	IMP dehydrogenase
					VIT_10s0003g05640	1.35215	UDP-arabinose 4-epimerase 3
					VIT_12s0055g00420	1.35176	BZIP transcription factor
					VIT_01s0011g03800	1.35021	Protein kinase
					VIT_07s0031g00490	1.34949	MAP3K protein kinase
					VIT_02s0025g01280	1.34924	WRKY DNA-binding protein 53
					VIT_14s0006g01600	1.34866	Unknown
					VIT_03s0167g00190	1.34816	CYP714A1
					VIT_13s0019g03060	1.34792	Glucosyltransferase-2
					VIT_02s0025g01640	1.34637	Calcineurin B 4-1
					VIT_18s0001g08820	1.3458	Unknown protein
					VIT_06s0061g01030	1.34548	Aspartic proteinase nepenthesin-2 precursor
					VIT_05s0077g01150	1.34161	Beta-1,3-glucanase
					VIT_00s0662g00010	1.33867	Acyl-CoA oxidase (ACX2)
					VIT_19s0093g00320	1.33813	Glutathione S-transferase 25 GSTU25
					VIT_19s0014g00700	1.33681	Leucine-rich repeat protein kinase
					VIT_16s0100g00010	1.33559	Carboxyesterase 20 CXE20
					VIT_03s0088g01180	1.33509	Proline iminopeptidase
					VIT_14s0060g01970	1.33248	F-box domain containing protein
					VIT_14s0068g00070	1.33105	feronia receptor-like kinase
					VIT_17s0000g07560	1.3308	EDS1 (Enhanced disease susceptibility 1)
					VIT_04s0044g01420	1.32924	Polygalacturonase GH28
					VIT_00s0540g00020	1.32798	Chitinase, class V
					VIT_08s0040g02090	1.32793	DnaJ homolog, subfamily C, member 3
					VIT_15s0048g02300	1.32536	NAC transcription factor-like 9
					VIT_07s0005g02570	1.32455	WRKY DNA-binding protein 47
					VIT_13s0074g00770	1.32354	Copper chaperone ATX1
					VIT_12s0028g00920	1.32332	Glutathione S-transferase 9 GSTF9
					VIT_14s0219g00110	1.32234	Unknown protein
					VIT_04s0008g01070	1.32222	Calmodulin-binding region IQD6
					VIT_12s0057g01100	1.32031	Nudix hydrolase 2
					VIT_02s0025g01790	1.31954	Cellulose synthase CSLG3
					VIT_12s0028g01650	1.31885	S-receptor kinase
					VIT_01s0010g01680	1.31307	Glutaredoxin
					VIT_07s0005g01680	1.308	Stachyose synthase
					VIT_11s0016g02890	1.30495	Dual specificity protein phosphatase
					VIT_18s0166g00190	1.30218	U-box domain-containing protein
					VIT_17s0000g08770	1.30147	Cysteine-rich receptor-like protein kinase 2
					VIT_01s0150g00410	1.30139	Unknown protein
					VIT_13s0067g01020	1.30057	Leucoanthocyanidin dioxygenase
					VIT_13s0019g01490	1.29789	C2 domain-containing protein
					VIT_04s0044g01620	1.29755	RGLG1 (ring Domain LIGASE1)
					VIT_00s0225g00120	1.29426	Unknown protein
					VIT_08s0007g06030	1.29309	Beta 1-3 glucanase [Vitis vinifera]
					VIT_02s0109g00430	1.29233	Nitrilase 4 (NIT4)
					VIT_00s0375g00060	1.29215	Ent-kaurene synthase
					VIT_04s0008g02830	1.29181	Galactokinase like protein
					VIT_02s0012g00170	1.28996	1,4-alpha-D-glucan maltohydrolase
					VIT_01s0026g02710	1.28846	NAC domain-containing protein 29
					VIT_01s0011g00720	1.28805	WRKY DNA-binding protein 57
					VIT_07s0031g03060	1.28765	NSL1 (necrotic spotted lesions 1)
					VIT_16s0022g00310	1.28613	EIX receptor 2
					VIT_08s0058g00150	1.28501	Ammonium transporter 2
					VIT_06s0009g02590	1.28411	Pectinesterase family
					VIT_16s0050g00170	1.28259	HcrVf3 protein
					VIT_02s0025g02500	1.2817	Metal-nicotianamine transporter YSL1
					VIT_17s0000g06710	1.28152	Leucine-rich repeat transmembrane protein kinase
					VIT_18s0041g00740	1.28128	UDP-glucose: anthocyanidin 5,3-O-glucosyltransferase
					VIT_07s0141g00020	1.2796	Sensitive to proton rhizotoxicity 1
					VIT_19s0014g04960	1.27941	Nodulation receptor kinase
					VIT_17s0000g03510	1.27848	Serine/threonine kinase BRLK
					VIT_08s0007g08410	1.27704	4,5-DOPA dioxygenase extradiol
					VIT_02s0025g05120	1.277	ACT domain-containing protein (ACR8)
					VIT_14s0108g00340	1.27433	Leucine Rich Repeat receptor-like kinase
					VIT_12s0057g00800	1.27245	Receptor Like Protein 27
					VIT_07s0031g02970	1.26979	Unknown protein
					VIT_05s0077g01720	1.26951	SAG101 (senescence-associated gene 101)
					VIT_09s0002g00530	1.26809	Lipase GDSL 2
					VIT_03s0017g02170	1.26689	Zinc transporter ZIP5
					VIT_10s0003g05450	1.25928	Reticuline oxidase precursor
					VIT_16s0050g00930	1.25544	AnthoMATE1, anthocyanin permease AM1
					VIT_07s0104g01220	1.25517	Unknown protein
					VIT_06s0004g04820	1.25326	Salt stress-inducible protein kinase
					VIT_18s0001g12180	1.25326	CYP721A1
					VIT_02s0012g01160	1.25319	Proton-dependent oligopeptide transport (POT) family protein
					VIT_00s0214g00150	1.24822	F-box protein PP2-B1 (Protein phloem protein 2-like B1)
					VIT_06s0004g04150	1.24746	Auxin-regulated protein
					VIT_09s0002g00700	1.24654	Dormancy/auxin associated protein
					VIT_14s0006g01250	1.24642	GTPase activating protein
					VIT_03s0063g01780	1.2453	Extra-large G-protein (XLG1)
					VIT_08s0007g02370	1.2442	Unknown
					VIT_13s0019g04440	1.24409	Zinc finger (C3HC4-type ring finger)
					VIT_00s0179g00370	1.24233	ESCRT-I complex subunit TSG101
					VIT_15s0046g03360	1.24177	Unknown protein
					VIT_05s0020g01830	1.24134	UPF0497 family
					VIT_02s0025g04580	1.24108	Hydroxymethylglutaryl-CoA synthase
					VIT_10s0003g01130	1.23587	Armadillo/beta-catenin repeat
					VIT_17s0000g00800	1.23226	Zinc finger (DHHC type)
					VIT_08s0007g08480	1.22802	Zinc proteinase
					VIT_10s0523g00020	1.22492	Tyrosine specific protein phosphatase
					VIT_13s0101g00060	1.22489	No hit
					VIT_19s0015g00730	1.22419	Cellulose synthase CSLE1
					VIT_05s0049g00410	1.22409	1-aminocyclopropane-1-carboxylate oxidase
					VIT_08s0007g01810	1.2236	ANTR2 (anion transporter 2
					VIT_10s0597g00050	1.22166	Heat shock transcription factor B2A
					VIT_07s0005g02730	1.2197	Myb Radialis
					VIT_17s0000g04750	1.2191	UDP-glycosyltransferase 89B2
					VIT_00s0174g00070	1.21465	Ankyrin repeat protein
					VIT_04s0008g03770	1.21384	Aspartate aminotransferase P1
					VIT_11s0206g00070	1.21136	Calmodulin-binding protein
					VIT_00s0160g00110	1.21105	TIR-NBS-TIR type disease resistance protein
					VIT_08s0040g01580	1.21023	Protein kinase APK1A, chloroplast precursor
					VIT_15s0021g02470	1.20905	Epoxide hydrolase-like protein
					VIT_05s0049g00430	1.20776	1-aminocyclopropane-1-carboxylate oxidase homolog 1
					VIT_05s0062g00740	1.20615	UDP-glucoronosyl/UDP-glucosyl transferase UGT75C1
					VIT_05s0077g02350	1.20558	No hit
					VIT_06s0004g04650	1.20505	Metallothionein
					VIT_13s0019g02130	1.20377	Tropinone reductase
					VIT_02s0025g01720	1.20304	GDA2
					VIT_18s0072g00260	1.20261	Ethylene-responsive transcription factor related to APETALA2 6
					VIT_08s0007g02940	1.20231	NAC domain containing protein 90
					VIT_00s0179g00140	1.20192	Protein phosphatase 2C / PP2C
					VIT_14s0036g00520	1.20166	L-allo-threonine aldolase
					VIT_00s0264g00020	1.20162	Zinc finger (C3HC4-type ring finger)
					VIT_05s0102g00210	1.2011	Unknown protein
					VIT_08s0007g07730	1.20074	CYP93A1 2-hydroxyisoflavanone synthase
					VIT_02s0012g01130	1.20061	No hit
					VIT_08s0040g00960	1.20008	CXE carboxylesterase
					VIT_13s0047g00260	1.19754	Calcium/calmodulin-dependent protein kinase (CaM kinase) II
					VIT_04s0044g00870	1.19653	U-box domain containing protein
					VIT_15s0046g01830	1.19651	Pentatricopeptide (PPR) repeat-containing protein
					VIT_01s0026g01190	1.1955	CW14
					VIT_17s0000g05860	1.19543	ATATH6 (ABC2 homolog 6)
					VIT_09s0002g01750	1.19381	Unknown protein
					VIT_19s0014g00830	1.19068	RKF1 (receptor-like kinase in flowers 1)
					VIT_07s0104g00220	1.18792	Phenazine biosynthesis PhzC/PhzF
					VIT_16s0098g01140	1.18556	CRK (CDPK-related kinase)
					VIT_14s0108g00270	1.18546	Aldose 1-epimerase
					VIT_13s0084g00830	1.18214	Unknown protein
					VIT_06s0004g03540	1.18137	MAPK (MPK3)
					VIT_18s0001g12430	1.17897	Unknown protein
					VIT_03s0063g00880	1.17846	Calmodulin-binding protein
					VIT_06s0004g04590	1.1778	Epsin N-terminal homology (ENTH) domain-containing
					VIT_01s0011g03650	1.1775	Map kinase substrate 1 MKS1
					VIT_02s0012g00730	1.17684	Purine permease 10 PUP10
					VIT_19s0085g00850	1.17404	LEM3 (ligand-effect modulator 3)
					VIT_13s0156g00550	1.17295	S-receptor kinase
					VIT_02s0025g04340	1.17239	Osmotin
					VIT_16s0098g01150	1.17195	Auxin-responsive SAUR29
					VIT_01s0010g01840	1.17192	GEM-like protein 5
					VIT_02s0025g02510	1.1704	Metal-nicotianamine transporter YSL1
					VIT_14s0006g02600	1.17028	Wall-associated kinase 4
					VIT_04s0008g00440	1.17021	Clavata1 receptor kinase (CLV1)
					VIT_03s0038g04510	1.16975	Chaperone BCS1 mitochondrial
					VIT_03s0180g00030	1.16732	Calcium-binding protein
					VIT_11s0016g04160	1.16532	Sulfate transporter 3.5
					VIT_16s0100g00270	1.16326	Peptidoglycan-binding LysM domain-containing protein
					VIT_07s0031g02540	1.16133	Emb2170 (embryo defective 2170)
					VIT_18s0001g05310	1.16034	F-box domain containing protein
					VIT_19s0090g00330	1.15975	1-acyl-sn-glycerol-3-phosphate acyltransferase
					VIT_14s0030g02200	1.15702	BZIP transcription factor BZO2H1
					VIT_18s0122g00180	1.15247	Calmodulin CML37
					VIT_04s0023g02610	1.1514	Epoxide hydrolase 2
					VIT_17s0000g02500	1.14834	RAB GTPase RABA6B
					VIT_17s0000g03440	1.1477	EMB2454 (embryo defective 2454)
					VIT_02s0025g04490	1.14678	UDP-galactose transporter 2 ATUTR2/UTR2
					VIT_11s0016g03420	1.14446	Ring-H2 finger protein ATL4J
					VIT_07s0141g00640	1.14277	ProT1 (PROLINE transporter 1)
					VIT_01s0011g05470	1.14214	PGPS/D12
					VIT_14s0066g02350	1.14212	Galactinol synthase
					VIT_16s0050g01550	1.14137	HcrVf2 protein
					VIT_02s0154g00350	1.13988	L-lactate dehydrogenase A
					VIT_14s0066g00750	1.13692	Disease resistance protein (NBS-LRR class)
					VIT_02s0025g00330	1.13608	Unknown protein
					VIT_12s0057g00950	1.13515	No hit
					VIT_18s0001g12190	1.13442	CYP721A1
					VIT_06s0004g01670	1.13249	UDP-glucoronosyl and UDP-glucosyl transferase
					VIT_02s0087g01020	1.13245	CRK10 (cysteine-rich RLK10)
					VIT_01s0011g04900	1.13237	Serine carboxypeptidase-like 50 SCPL50 (
					VIT_01s0011g04550	1.13126	Unknown protein
					VIT_12s0142g00610	1.13066	Citrate synthase, glyoxysomal precursor
					VIT_05s0020g04610	1.12829	SYM10 protein
					VIT_02s0025g04350	1.1275	C2 domain protein
					VIT_16s0098g01580	1.12616	Heat shock protein 70
					VIT_08s0056g00100	1.12615	Protein kinase
					VIT_12s0134g00550	1.12611	Equilibrative nucleoside transporter (ENT3)
					VIT_17s0000g09640	1.12596	RGLG2 (ring Domain LIGASE2)
					VIT_10s0003g00150	1.1258	NSL1 (necrotic spotted lesions 1)
					VIT_01s0011g05950	1.12578	NSL1 (necrotic spotted lesions 1)
					VIT_11s0016g01060	1.12528	Avr9/Cf-9 induced kinase 1
					VIT_15s0048g01390	1.12374	Gibberellin receptor GID1L3
					VIT_09s0002g01730	1.12371	Phospholipid-transporting ATPase
					VIT_11s0016g04770	1.12321	Unknown
					VIT_03s0017g02000	1.12248	Anthocyanidin 3-O-glucosyltransferase
					VIT_05s0049g00400	1.12158	Desacetoxyvindoline 4-hydroxylase
					VIT_13s0019g00870	1.12037	Unknown protein
					VIT_04s0023g03420	1.11947	Alcium-dependent protein kinase 16 CPK16
					VIT_16s0050g01690	1.11877	Receptor kinase homolog LRK10
					VIT_07s0005g00660	1.11596	Late embryogenis abundant protein 5
					VIT_16s0050g01780	1.1159	Unknown protein
					VIT_09s0002g00410	1.11488	No hit
					VIT_18s0001g12520	1.11475	ATP binding
					VIT_16s0098g00970	1.11468	Subtilisin serine protease
					VIT_05s0094g00950	1.11414	BT3 (BTB and TAZ domain protein 3)
					VIT_17s0053g00850	1.11239	Cyclic nucleotide-binding transporter 1
					VIT_01s0026g00280	1.11177	Trehalose 6-phosphate synthase
					VIT_08s0032g01150	1.11124	Syntaxin 1B/2/3/4
					VIT_09s0002g03610	1.10966	MYB divaricata
					VIT_19s0140g00230	1.10666	No hit
					VIT_11s0016g05530	1.10567	Plastocyanin domain-containing protein
					VIT_13s0067g03200	1.10321	Proton-dependent oligopeptide transport (POT) family protein
					VIT_01s0026g01890	1.1017	UDP-galactose transporter 3
					VIT_09s0018g00240	1.10069	WRKY DNA-binding protein 40
					VIT_07s0129g00520	1.09939	Protein phosphatase 2C
					VIT_18s0001g12450	1.09816	No hit
					VIT_00s1665g00010	1.09526	Bax inhibitor
					VIT_05s0049g00310	1.09507	E8 protein
					VIT_02s0154g00170	1.09457	flavin-containing monooxygenase 3
					VIT_01s0026g01640	1.09431	Band 7 family
					VIT_14s0006g02910	1.09401	Unknown protein
					VIT_01s0127g00700	1.09376	Unknown protein
					VIT_06s0004g04140	1.0935	Myb domain protein 59
					VIT_16s0098g00190	1.09272	Receptor kinase homolog LRK10
					VIT_11s0103g00490	1.09188	Unknown protein
					VIT_09s0002g01080	1.09187	Lipoxygenase
					VIT_13s0074g00570	1.09139	Gamma-aminobutyric acid transporter
					VIT_05s0062g00790	1.08925	NSL1 (necrotic spotted lesions 1)
					VIT_04s0044g00040	1.0869	Dirigent
					VIT_03s0091g01140	1.08467	Meprin and TRAF homology domain-containing protein
					VIT_11s0016g05420	1.08335	SOS2 (salt overly sensitive 2)
					VIT_12s0055g01150	1.08334	Brassinosteroid insensitive 1-associated receptor kinase 1
					VIT_13s0019g02180	1.07996	Tropinone reductase
					VIT_15s0048g00710	1.07624	Zinc finger (DHHC type)
					VIT_09s0002g06360	1.07579	Unknown protein
					VIT_17s0000g08370	1.0755	RCD one 2 (SRO2)
					VIT_19s0014g00810	1.07357	RKF1 (receptor-like kinase in flowers 1)
					VIT_01s0011g05930	1.0734	S-adenosyl-L-methionine:carboxyl methyltransferase
					VIT_05s0094g01570	1.07268	MLO1
					VIT_18s0001g10250	1.07262	NAC domain containing protein 19
					VIT_15s0046g01140	1.07215	WRKY DNA-binding protein 53
					VIT_18s0001g09510	1.07101	CYP81B2v1
					VIT_17s0000g04910	1.07096	L-asparaginase
					VIT_00s0181g00010	1.07076	Sugar transporter 1
					VIT_19s0015g01440	1.06852	Unknown protein
					VIT_04s0008g02090	1.06711	Copper transporter 5
					VIT_11s0016g03690	1.06428	Peroxisomal fatty acid beta-oxidation multifunctional protein (aim1)
					VIT_15s0048g00530	1.06416	Auxin-responsive SAUR11
					VIT_08s0007g05720	1.0632	No hit
					VIT_11s0016g04340	1.06003	Unknown protein
					VIT_17s0053g00860	1.05967	Cyclic nucleotide-binding transporter 1
					VIT_19s0014g00620	1.05953	Receptor kinase 2
					VIT_02s0012g01380	1.05691	No hit
					VIT_00s0510g00050	1.05641	Aspartyl protease
					VIT_12s0028g03200	1.05601	Rooty/superroot1
					VIT_15s0021g02050	1.05361	PRIB5 protein
					VIT_18s0001g04660	1.05223	No hit
					VIT_11s0118g00510	1.05204	Ubiquitin-associated (UBA)/TS-N domain-containing
					VIT_14s0060g00120	1.05182	Germin-like protein 2 [Vitis vinifera]
					VIT_04s0044g01370	1.05084	SCL1 (scarecrow-like 1)
					VIT_13s0019g03410	1.05007	Peroxisomal membrane protein (PMP36)
					VIT_14s0036g01020	1.04992	Polyubiquitin (UBQ4)
					VIT_13s0073g00680	1.04951	Endonuclease/exonuclease/phosphatase family protein
					VIT_08s0007g08910	1.04797	Cis-zeatin O-beta-D-glucosyltransferase
					VIT_10s0071g01100	1.04588	Alpha-galactosidase precursor
					VIT_18s0001g01180	1.04531	Vacuolar sorting-associated protein (Vps27)
					VIT_05s0020g00720	1.04341	Pto kinase interactor 1
					VIT_13s0084g00130	1.04062	CXE carboxylesterase
					VIT_00s0353g00060	1.03856	ARK3 (Arabidopsis Receptor Kinase 3)
					VIT_18s0072g00160	1.03702	Peroxidase 12
					VIT_19s0014g02190	1.03688	Tyrosine aminotransferase
					VIT_10s0116g00430	1.03515	Unknown protein
					VIT_14s0060g01990	1.03041	ATPP2-B15 (Phloem protein 2-B15)
					VIT_08s0032g00860	1.02868	Unknown protein
					VIT_15s0045g00370	1.02805	Phosphatidylglycerol specific phospholipase C
					VIT_18s0001g08810	1.02668	Unknown protein
					VIT_05s0094g00360	1.02654	Chitinase class IV
					VIT_03s0017g00550	1.02309	Beta-ureidopropionase
					VIT_19s0093g00400	1.02222	Glutathione S-transferase 25 GSTU25
					VIT_09s0002g01090	1.02173	flavonoid 3-monooxygenase
					VIT_01s0150g00140	1.02065	ORTH2/VIM1 (variant in methylation 1)
					VIT_05s0020g01470	1.02041	Aminoacyl-tRNA synthetase
					VIT_11s0016g05380	1.0199	Acidic leucine-rich nuclear phosphoprotein 32 member E
					VIT_14s0066g01190	1.01923	Unknown protein
					VIT_17s0000g05410	1.01911	Galactosyltransferase
					VIT_14s0066g02040	1.01802	Chaperone BCS1 mitochondrial
					VIT_13s0047g01210	1.01783	Phospholipid-translocating ATPase ALA1
					VIT_03s0017g00670	1.01637	Zinc finger (C3HC4-type ring finger)
					VIT_06s0061g01070	1.01524	Oligopeptidase A
					VIT_13s0067g02090	1.0125	Unknown protein
					VIT_08s0007g02300	1.009	VPS60.2 SNF7
					VIT_11s0016g02580	1.00632	MAPK activating protein-like
					VIT_06s0004g06840	1.00587	Protein phosphatase 2C
					VIT_17s0000g02290	1.00519	GTPase activating protein
					VIT_11s0016g02850	1.00399	Phosphofructokinase
					VIT_01s0146g00330	1.0018	Hydroxyproline-rich glycoprotein family protein
					VIT_08s0007g05270	1.00026	No hit
					VIT_10s0003g04270	-1.00012	BCL2 binding anthogene
					VIT_08s0040g00440	-1.00188	Unknown protein
					VIT_17s0000g08900	-1.00238	LRR receptor-like kinase 2
					VIT_03s0038g04250	-1.00329	Cellulose synthase CESA2
					VIT_05s0094g00150	-1.00392	Membrane-associated 30 kDa protein, chloroplast precursor (M30)
					VIT_18s0001g07290	-1.0043	Unknown protein
					VIT_19s0014g03200	-1.00562	COP1-interacting protein 7
					VIT_17s0000g01700	-1.00678	Leucine-rich repeat transmembrane protein kinase
					VIT_17s0000g07850	-1.00746	Nucleobase-ascorbate transporter 6 (NAT6)
					VIT_05s0102g00310	-1.01023	GUN4
					VIT_10s0116g01830	-1.01086	Unknown protein
					VIT_16s0050g01580	-1.01098	UDP-glucose: anthocyanidin 5,3-O-glucosyltransferase
					VIT_01s0011g03450	-1.0118	Alpha-glucosidase
					VIT_11s0037g00840	-1.01677	Tetratricopeptide repeat (TPR)-containing
					VIT_00s0391g00010	-1.01747	Pentatricopeptide (PPR) repeat-containing
					VIT_01s0011g04760	-1.01786	Myb domain protein 4
					VIT_18s0122g00610	-1.01871	3-hydroxy-3-methylglutaryl-coenzyme A reductase 3
					VIT_15s0046g01470	-1.01896	Unknown protein
					VIT_02s0025g04830	-1.01983	Copper chaperone for superoxide dismutase
					VIT_10s0003g01990	-1.0214	RKF1 (receptor-like kinase in flowers 1)
					VIT_02s0012g01660	-1.02486	ATPase PGP2 (P-glycoprotein 2)
					VIT_15s0048g00370	-1.02603	Transketolase, chloroplast precursor
					VIT_14s0068g00360	-1.02947	LNG1 (LONGIFOLIA1)
					VIT_08s0040g02380	-1.03042	Hydrolase, alpha/beta fold
					VIT_07s0191g00220	-1.0321	Unknown protein
					VIT_00s0179g00320	-1.03225	Unknown protein
					VIT_13s0019g04460	-1.03476	Phenylalanine ammonia-lyase 2 (PAL2)
					VIT_16s0022g01770	-1.03509	Phosphopyruvate hydratase.
					VIT_07s0129g00490	-1.03917	Hydrogenobyrinic acid a,c-diamide synthase
					VIT_15s0046g01350	-1.03928	Tubulin gamma-2 chain
					VIT_08s0007g06450	-1.03962	Omega-6 fatty acid desaturase, endoplasmic reticulum (FAD2)
					VIT_11s0016g01850	-1.04036	Anthocyanidin-3-glucoside rhamnosyltransferase
					VIT_12s0059g00570	-1.04099	fasciclin arabinogalactan-protein (FLA7)
					VIT_07s0005g02480	-1.04219	Myb domain protein 61
					VIT_02s0025g00210	-1.04236	fringe protein
					VIT_02s0012g00580	-1.04287	Ankyrin protein kinase
					VIT_14s0006g00630	-1.04294	Dehydroascorbate reductase
					VIT_11s0016g01480	-1.04466	Nuclear transcription factor Y subunit A-3
					VIT_04s0008g00180	-1.04501	NADP-dependent malic enzyme
					VIT_09s0054g01750	-1.0498	Unknown protein
					VIT_02s0025g02190	-1.05157	Short-chain dehydrogenase/reductase
					VIT_10s0116g01880	-1.05221	MATE efflux family protein
					VIT_13s0084g00820	-1.05376	Pepsin A
					VIT_01s0011g02740	-1.05429	Phosphoenolpyruvate carboxylase
					VIT_18s0072g01170	-1.05526	Phosphoribosylanthranilate transferase
					VIT_01s0011g06330	-1.05724	Microtubule associated protein (MAP65-6)
					VIT_04s0008g01230	-1.05791	Harpin-induced protein
					VIT_12s0028g03350	-1.06559	Squamosa promoter-binding protein 4 (SPL4)
					VIT_14s0081g00420	-1.06726	Ankyrin repeat
					VIT_18s0001g04680	-1.06806	RPG related protein 1 RR1
					VIT_15s0048g02980	-1.0708	Unknown protein
					VIT_18s0001g02730	-1.07087	Unknown
					VIT_12s0057g01330	-1.07218	Zinc finger (C3HC4-type ring finger)
					VIT_17s0000g10060	-1.07252	Lipase GDSL
					VIT_10s0003g01310	-1.07437	Unknown protein
					VIT_04s0008g01210	-1.07449	Delta-8 sphingolipid desaturase
					VIT_05s0049g00740	-1.07504	No hit
					VIT_11s0037g00800	-1.07794	Serine carboxypeptidase II
					VIT_17s0000g00920	-1.07892	Glutamate decarboxylase 1 (GAD 1)
					VIT_15s0048g01090	-1.0807	SPX (SYG1/Pho81/XPR1) domain-containing protein
					VIT_04s0044g01740	-1.08169	3-hydroxy-3-methylglutaryl-coenzyme A reductase 3
					VIT_18s0001g11860	-1.08273	Polygalacturonate 4-alpha-galacturonosyltransferase
					VIT_17s0000g05550	-1.08356	Proton-dependent oligopeptide transport (POT) family protein
					VIT_02s0241g00050	-1.08472	Unknown protein
					VIT_19s0090g00510	-1.08487	Unknown protein
					VIT_07s0104g01460	-1.08591	Zinc finger (CCCH-type) family protein
					VIT_18s0001g12390	-1.08672	Glucan endo-1,3-beta-glucosidase 7 precursor
					VIT_13s0064g00460	-1.08766	Unknown protein
					VIT_08s0007g02560	-1.08799	Ovate family protein 13 OFP13
					VIT_17s0053g00990	-1.08818	Alpha-expansin 1 precursor
					VIT_08s0007g07920	-1.0886	Unknown protein
					VIT_18s0001g02590	-1.09015	LRR receptor-like kinase 2
					VIT_04s0023g00700	-1.09051	Serine carboxypeptidase S10
					VIT_18s0001g04790	-1.09169	Aspartyl protease
					VIT_19s0014g02240	-1.09279	Ethylene responsive element binding factor 4
					VIT_05s0020g02690	-1.09281	Copper-binding family protein
					VIT_17s0000g01640	-1.09402	Metallo-beta-lactamase EMB2746
					VIT_00s0389g00040	-1.09589	CYP72A1
					VIT_00s0455g00040	-1.0964	Glycosyl transferase family 8 protein
					VIT_08s0007g02350	-1.09734	Harpin-induced protein
					VIT_17s0000g08850	-1.09931	SEC14 cytosolic factor
					VIT_17s0000g04850	-1.10024	OBF binding protein 4
					VIT_08s0058g00450	-1.10179	Substrate carrier, Mitochondrial
					VIT_07s0151g00340	-1.10249	Sulfate transporter 3.1 (AST12) (AtST1)
					VIT_02s0025g00150	-1.10941	PRLI-interacting factor G
					VIT_06s0009g02500	-1.1106	Plastocyanin domain-containing protein
					VIT_11s0016g00730	-1.11163	LHCA6 (Photosystem I light harvesting complex gene 6)
					VIT_02s0025g00700	-1.11284	Aluminum-activated malate transporter 9
					VIT_19s0027g00500	-1.11363	GTP-binding protein YchF
					VIT_01s0011g04180	-1.11491	Phosphatidic acid phosphatase / PAP2
					VIT_00s0475g00020	-1.11494	Zinc finger (C3HC4-type ring finger)
					VIT_14s0108g00150	-1.11521	Calmodulin-binding region IQD28
					VIT_05s0020g03890	-1.11862	Kinase interacting
					VIT_07s0005g02470	-1.11881	Cellulose synthase CESA3
					VIT_02s0025g03960	-1.11964	TET10 (tetraspanin10)
					VIT_09s0002g01550	-1.1198	Lecithine cholesterol acyltransferase
					VIT_09s0002g00130	-1.12059	H(+)-ATPase AHA10 (autoinhibited H(+)-ATPase isoform 10)
					VIT_18s0041g02110	-1.12119	Unknown protein
					VIT_12s0035g01900	-1.12282	Pectinesterase family
					VIT_02s0012g01680	-1.12472	Trehalose phosphatase 5
					VIT_02s0087g00460	-1.12505	Oxidoreductase, 2OG-Fe(II) oxygenase
					VIT_15s0048g01210	-1.12737	Subtilisin serine endopeptidase (XSP1)
					VIT_14s0030g00870	-1.12867	CC-NBS-LRR class
					VIT_14s0036g01060	-1.13026	Unknown protein
					VIT_08s0007g07550	-1.13057	GATA transcription factor 11
					VIT_14s0171g00170	-1.13259	Unknown protein
					VIT_09s0018g02110	-1.1327	Unknown protein
					VIT_08s0007g00920	-1.1328	Tropinone reductase
					VIT_07s0005g01040	-1.13429	Glycosyl transferase family 8 protein
					VIT_02s0025g02020	-1.1352	Abl interactor 3 (ABIL3)
					VIT_19s0014g03190	-1.13527	Unknown protein
					VIT_08s0007g03600	-1.13741	KCBP- interacting protein kinase
					VIT_18s0001g06370	-1.13956	L-ascorbate peroxidase, chloroplast
					VIT_00s0317g00020	-1.13959	Unknown protein
					VIT_00s0583g00030	-1.14082	Sphingolipid delta 4 desaturase DES-1
					VIT_02s0025g02880	-1.14227	Subtilase
					VIT_09s0002g04080	-1.14264	IAA9
					VIT_07s0005g02710	-1.14296	Unknown protein
					VIT_03s0063g02020	-1.14514	Tic Complex Tic62 Subunit
					VIT_17s0000g03280	-1.14517	Alcohol dehydrogenase 7
					VIT_14s0006g02990	-1.14617	3-ketoacyl-CoA synthase
					VIT_12s0134g00160	-1.14624	Xyloglucan endotransglycosylase/hydrolase 16
					VIT_16s0050g01680	-1.14951	UDP-glucose: anthocyanidin 5,3-O-glucosyltransferase
					VIT_09s0002g02080	-1.15193	CYP90D2
					VIT_05s0020g04510	-1.15321	GDP-mannose 3,5-epimerase 1
					VIT_18s0001g15720	-1.15347	Leucine Rich Repeat receptor-like kinase
					VIT_17s0000g03740	-1.15392	Constans-like 16
					VIT_04s0023g02840	-1.15402	Leucine-rich repeat disease resistance protein
					VIT_10s0003g04990	-1.15463	feronia receptor-like kinase
					VIT_04s0008g06640	-1.15499	Endomembrane protein 70, TM4 ;
					VIT_15s0024g01440	-1.15663	Glucose 6 phosphate/phosphate translocator-like protein
					VIT_05s0020g00840	-1.15907	No hit
					VIT_07s0031g02720	-1.16893	Myosin heavy chain
					VIT_04s0023g02700	-1.17457	Thioredoxin H
					VIT_05s0020g04130	-1.17578	Perakine reductase aldo/keto reductase
					VIT_09s0002g00450	-1.17581	Subtilase
					VIT_12s0034g02560	-1.17627	DNA (cytosine-5)-methyltransferase (ATHIM)
					VIT_02s0025g00720	-1.17796	Transmembrane protein FT27/PFT27
					VIT_04s0044g00130	-1.17801	Unknown protein
					VIT_13s0067g02570	-1.18069	Potassium transporter 2
					VIT_10s0003g03490	-1.18218	GA 2-oxidase
					VIT_00s0878g00020	-1.18237	Stachyose synthase precursor
					VIT_12s0134g00560	-1.18384	Unknown protein
					VIT_16s0039g00990	-1.18407	Glutathione S-transferase 8 GSTU8
					VIT_00s0203g00070	-1.18526	Myb domain protein 102
					VIT_02s0012g01370	-1.18538	No hit
					VIT_18s0117g00040	-1.18818	No hit
					VIT_17s0000g07260	-1.1891	Glucan endo-1,3-beta-glucosidase 3 precursor
					VIT_11s0016g05460	-1.19452	BRI1-KD interacting protein
					VIT_15s0045g00710	-1.19698	R protein disease resistance protein
					VIT_04s0008g04920	-1.19706	2-oxoglutarate-dependent dioxygenase
					VIT_06s0004g03050	-1.20004	fasciclin arabinogalactan-protein (FLA11)
					VIT_01s0127g00230	-1.20225	NIK3 (NSP- interacting kinase 3)
					VIT_03s0038g04700	-1.20279	Isoflavone reductase
					VIT_09s0002g03710	-1.20437	Unknown protein
					VIT_07s0104g01800	-1.20542	Glutathione S-transferase 13 GSTF13
					VIT_03s0088g01150	-1.20555	Squalene monooxygenase
					VIT_15s0024g01010	-1.20744	Amidase
					VIT_13s0019g01830	-1.20758	Calmodulin binding protein
					VIT_11s0118g00590	-1.20819	Unknown protein
					VIT_06s0004g01550	-1.20979	Phosphoribosylanthranilate transferase
					VIT_13s0019g03040	-1.21849	Indole-3-acetate beta-glucosyltransferase
					VIT_15s0046g00170	-1.22317	MYBPA1 protein [Vitis vinifera]
					VIT_18s0001g10550	-1.22374	LHCA5 (Photosystem I light harvesting complex gene 5)
					VIT_19s0090g01230	-1.2241	Microtubule associated protein (MAP65-1a)
					VIT_15s0046g00290	-1.22503	Auxin response factor 18
					VIT_05s0020g01740	-1.22665	RanGAP1 interacting protein
					VIT_14s0083g00080	-1.22672	Unknown protein
					VIT_19s0014g03210	-1.22728	COP1-interacting protein 7
					VIT_03s0038g03920	-1.22935	Glutamate receptor 2 GLUR2
					VIT_05s0020g00440	-1.23009	Boron transporter-like protein 1
					VIT_12s0121g00230	-1.23146	Beta-D-xylosidase
					VIT_06s0004g06110	-1.23227	Exo-1,3-beta-glucanase
					VIT_06s0009g02020	-1.23503	Tubulin beta-4 chain
					VIT_17s0000g03910	-1.23662	flavonoid 3-monooxygenase
					VIT_01s0137g00290	-1.23735	Oxysterol binding protein
					VIT_13s0019g02630	-1.23782	Photosystem II PsbA
					VIT_14s0060g00900	-1.23868	Unknown protein
					VIT_08s0032g00890	-1.24682	Alpha-L-arabinosidase
					VIT_13s0064g00160	-1.24851	Unknown protein
					VIT_08s0007g06870	-1.24897	Zinc finger protein 8
					VIT_06s0004g01770	-1.25366	Acetyl-CoA carboxylase, biotin carboxylase
					VIT_14s0083g00320	-1.2556	Cinnamoyl-CoA reductase
					VIT_12s0059g01000	-1.26006	Cellulose synthase CSLB04
					VIT_14s0068g00930	-1.2611	Chalcone synthase
					VIT_02s0087g00400	-1.26328	Pectinacetylesterase
					VIT_08s0007g00020	-1.26556	Cation/hydrogen exchanger 20 (CHX20)
					VIT_04s0008g01850	-1.26559	Trihelix DNA-binding protein (GT2)
					VIT_01s0011g03910	-1.26616	Protein phosphatase 2C
					VIT_01s0182g00130	-1.26691	PHO1-like protein
					VIT_00s0229g00100	-1.27026	Unknown
					VIT_08s0007g02920	-1.27662	ATAN11 (ANTHOCYANIN11)
					VIT_08s0007g08450	-1.28077	LRR receptor-like kinase 2
					VIT_17s0000g00720	-1.28311	DNA-binding protein
					VIT_15s0048g01590	-1.2855	CYP76B1
					VIT_16s0022g00670	-1.28609	Vacuolar invertase 1, GIN1
					VIT_16s0100g00480	-1.28722	Dihydrodipicolinate reductase
					VIT_07s0031g00540	-1.28831	Rapid ALkalinization Factor RALFL34
					VIT_15s0024g00700	-1.29095	Lysyl-tRNA synthetase
					VIT_18s0001g09980	-1.29137	Unknown protein
					VIT_11s0016g00290	-1.29151	Pectinesterase PME3
					VIT_16s0050g00240	-1.29349	UDP-glycosyltransferase 88A4
					VIT_19s0014g02670	-1.29424	Protein kinase CRK1 CRK1 protein(Cdc2-related kinase 1)
					VIT_09s0002g02050	-1.29433	1-deoxy-D-xylulose 5-phosphate synthase
					VIT_00s0480g00070	-1.29567	Polyphenol oxidase II, chloroplast precursor
					VIT_15s0024g00870	-1.29607	Unknown
					VIT_06s0061g00230	-1.29631	ABC transporter G member 7
					VIT_05s0077g02150	-1.29748	Chalcone reductase
					VIT_14s0171g00180	-1.29768	Leucine-rich repeat transmembrane protein kinase
					VIT_09s0002g02700	-1.29848	Basic helix-loop-helix (bHLH) family
					VIT_17s0000g00710	-1.2995	DNA-binding protein
					VIT_09s0002g02440	-1.29986	ABC transporter C member 12
					VIT_08s0040g00490	-1.30003	Caspase
					VIT_10s0003g04950	-1.30063	Esterase/lipase/thioesterase
					VIT_06s0009g01550	-1.30212	Photosystem II protein K
					VIT_05s0020g03310	-1.30422	Diamine oxidase
					VIT_03s0038g00430	-1.30704	Enhanced disease susceptibility 5 EDS5
					VIT_02s0025g02410	-1.31006	Plastocyanin domain-containing protein
					VIT_17s0000g06920	-1.3108	Remorin
					VIT_06s0004g05790	-1.31085	Unknown protein
					VIT_07s0031g00250	-1.31372	Transporter-related
					VIT_00s0304g00010	-1.31649	Unknown protein
					VIT_18s0001g13970	-1.32122	Myosin-related
					VIT_11s0037g00570	-1.32139	Anthranilate N-benzoyltransferase
					VIT_07s0005g01210	-1.32198	Myb domain protein 12
					VIT_14s0030g00840	-1.32518	R protein disease resistance protein
					VIT_00s0227g00090	-1.32577	No hit
					VIT_04s0023g03550	-1.32787	Thaumatin
					VIT_18s0001g08250	-1.33119	Tubulin alpha-3 chain
					VIT_17s0000g03580	-1.33312	BEE3 (BR Enhanced expression 3)
					VIT_00s0429g00040	-1.33412	Aspartic proteinase nepenthesin-1 precursor
					VIT_04s0008g05520	-1.33423	Unknown protein
					VIT_18s0001g10090	-1.336	Kinesin protein FRA1 (fragile fiber 1)
					VIT_04s0008g07110	-1.33997	Aspartic proteinase nepenthesin-2 precursor
					VIT_15s0021g01880	-1.34127	Arabidopsis thaliana homeobox protein 2
					VIT_02s0025g02670	-1.34344	Unknown protein
					VIT_02s0012g00460	-1.34644	Glycine-rich protein
					VIT_19s0014g03250	-1.34655	Beta-mannosidase 4
					VIT_07s0129g00560	-1.3472	No hit
					VIT_07s0005g02380	-1.34851	Germin-like protein 2 [Vitis vinifera]
					VIT_03s0063g02340	-1.35001	Dehydration-responsive protein (RD22)
					VIT_12s0059g02430	-1.35016	Chloroplast envelope membrane protein [Vitis vinifera]
					VIT_09s0002g05700	-1.35095	Phototropic-responsive NPH3
					VIT_15s0024g00860	-1.35342	Unknown
					VIT_00s0181g00180	-1.35457	LHCB3 (light-harvesting chlorophyll binding protein 3)
					VIT_05s0051g00590	-1.35528	Pectate lyase
					VIT_13s0067g02580	-1.35638	R protein MLA10
					VIT_02s0025g04930	-1.35664	CDI3/OZS1/RCD3/SLAC1 (slow anion channel-associated 1)
					VIT_17s0000g06880	-1.35775	Heparanase protein 2 precursor
					VIT_13s0067g02600	-1.35852	No hit
					VIT_06s0004g05400	-1.35952	Tropinone reductase
					VIT_16s0098g01910	-1.36154	Germin-like protein subfamily 3 member 4
					VIT_15s0048g02820	-1.36365	Basic helix-loop-helix (bHLH) family
					VIT_10s0003g01630	-1.36448	Unknown
					VIT_08s0040g03170	-1.36649	No hit
					VIT_00s0181g00200	-1.36896	LHCB3 (light-harvesting chlorophyll binding protein 3)
					VIT_00s0404g00010	-1.36976	Beta-galactosidase
					VIT_04s0023g02690	-1.37049	Beta-galactosidase
					VIT_03s0038g00470	-1.37054	Subtilase family protein
					VIT_16s0098g00410	-1.3732	Receptor kinase homolog LRK10
					VIT_14s0128g00080	-1.37327	Lipase GDSL
					VIT_03s0091g00230	-1.38088	Unknown protein
					VIT_15s0024g00040	-1.38472	LHCA3 (Photosystem I light harvesting complex gene 3)
					VIT_03s0180g00070	-1.38894	Cyclase
					VIT_17s0000g07470	-1.38921	Binding
					VIT_14s0108g00110	-1.38982	Serine carboxypeptidase S10
					VIT_07s0005g02060	-1.3903	Boron transporter-like protein 1
					VIT_03s0091g01060	-1.39037	Cyclin delta-2
					VIT_03s0038g03180	-1.39077	flavin-containing monooxygenase 1
					VIT_01s0150g00480	-1.39113	Protein binding protein
					VIT_12s0059g00750	-1.39139	Prephenate dehydratase
					VIT_00s0313g00030	-1.3918	Auxin-independent growth promoter
					VIT_10s0116g00940	-1.39353	Early-responsive to dehydration protein / ERD protein
					VIT_01s0127g00870	-1.39527	Polygalacturonase JP630
					VIT_04s0023g03710	-1.39566	Myb domain protein 4
					VIT_15s0046g01340	-1.3973	Unknown protein
					VIT_19s0014g02320	-1.39839	Unknown protein
					VIT_17s0000g00830	-1.39853	Nodulin MtN3 family
					VIT_18s0001g14360	-1.39901	Tubulin beta-1 chain
					VIT_05s0020g04220	-1.40303	Calcium-transporting ATPase 13 ACA13
					VIT_07s0031g00480	-1.40352	Protein kinase family
					VIT_06s0004g03980	-1.40687	Ankyrin
					VIT_01s0010g00510	-1.40806	Unknown protein
					VIT_11s0016g04810	-1.40925	BAS1 (PHYB activation tagged suppressor 1)
					VIT_00s0218g00110	-1.40958	1-deoxy-D-xylulose-5-phosphate synthase, chloroplast precursor
					VIT_04s0023g01930	-1.41164	Basic helix-loop-helix (bHLH) family
					VIT_11s0118g00180	-1.41267	HHP1 (heptahelical protein 1)
					VIT_04s0023g03370	-1.41405	Flavonone- 3-hydroxylase
					VIT_08s0007g08580	-1.41608	AP2-like ethylene-responsive transcription factor
					VIT_08s0007g04350	-1.41639	Protein kinase
					VIT_17s0000g01930	-1.41797	Potassium transporter 2
					VIT_05s0077g01250	-1.4226	Endochitinase A2 precursor
					VIT_07s0005g01180	-1.42398	Unknown protein
					VIT_00s1206g00010	-1.42411	Aspartic proteinase nepenthesin-1 precursor
					VIT_18s0001g05040	-1.42461	Pollen Ole e 1 allergen and extensin
					VIT_11s0016g04930	-1.42547	Binding / zinc ion binding
					VIT_00s0181g00020	-1.42577	Armadillo/beta-catenin repeat
					VIT_18s0001g12800	-1.42745	Dihydroflavonol 4-reductase
					VIT_17s0000g05840	-1.4338	Calmodulin binding IQD31 (IQ-domain 31)
					VIT_08s0056g00050	-1.43784	Scarecrow transcription factor 23 (SCL23)
					VIT_07s0005g04110	-1.43918	Cellulose synthase CESA4
					VIT_12s0059g01320	-1.43933	Glucan endo-1,3-beta-glucosidase 7 precursor
					VIT_12s0055g00310	-1.44315	UDP-glucose glucosyltransferase
					VIT_18s0001g06140	-1.44416	Phosphate-induced protein 1
					VIT_02s0025g03070	-1.4443	Zinc finger (C3HC4-type ring finger)
					VIT_18s0001g10040	-1.44527	LRX1 (leucine-rich repeat/extensin 1)
					VIT_06s0004g03400	-1.4479	Myosin heavy chain
					VIT_12s0057g00210	-1.44798	No hit
					VIT_17s0000g02230	-1.44883	Jasmonate ZIM domain-containing protein 3
					VIT_05s0094g00960	-1.45115	UDP-xylose phenolic glycosyltransferase
					VIT_10s0116g00100	-1.45335	Strubbelig receptor family 8
					VIT_09s0002g03780	-1.45386	Integral membrane family protein UPF0497
					VIT_07s0141g00590	-1.4569	Magnesium transporter CorA-like family protein (MRS2-2)
					VIT_06s0009g00690	-1.45833	NIMA-related kinase NEK6
					VIT_03s0038g01480	-1.46027	Beta-fructofuranosidase
					VIT_04s0008g01220	-1.46061	RKL1 (Receptor-like kinase 1)
					VIT_05s0094g00920	-1.46255	formin protein AHF1
					VIT_06s0004g05460	-1.46724	Protein phosphatase 2C DBP
					VIT_18s0001g14980	-1.46899	3-methyl-2-oxobutanoate dehydrogenase
					VIT_18s0001g11390	-1.47003	Aberrant testa shape
					VIT_08s0007g03780	-1.47096	Unknown protein
					VIT_18s0001g14310	-1.47389	Flavonone- 3-hydroxylase
					VIT_05s0062g00250	-1.47645	Xyloglucan endotransglucosylase/hydrolase 15
					VIT_13s0067g02340	-1.47794	Proton-dependent oligopeptide transport (POT) family protein
					VIT_15s0046g03600	-1.48163	(+)-neomenthol dehydrogenase
					VIT_08s0007g00410	-1.48216	Myb domain protein 91
					VIT_08s0058g01010	-1.48262	Unknown
					VIT_10s0003g05030	-1.48624	Leucine-rich repeat family protein
					VIT_08s0007g08680	-1.48703	Unknown protein
					VIT_16s0039g01910	-1.48714	Vegetative storage protein win4.5
					VIT_14s0108g01130	-1.48747	EXS family protein / ERD1/XPR1/SYG1
					VIT_11s0016g01020	-1.48851	flavonoid 3-monooxygenase
					VIT_19s0093g00550	-1.48992	9-cis-epoxycarotenoid dioxygenase 2
					VIT_14s0083g00620	-1.49271	NIK1 (NSP- interacting kinase 1)
					VIT_11s0016g04620	-1.49513	PINHEAD (Protein ZWILLE)
					VIT_04s0008g01120	-1.49915	Glutaredoxin
					VIT_15s0046g00100	-1.50063	WNK kinase 6
					VIT_15s0024g00070	-1.50304	Methylenetetrahydrofolate reductase 1 (AtMTHFR1)
					VIT_18s0001g09400	-1.50639	Cytochrome b5 DIF-F
					VIT_00s0220g00070	-1.50924	Latex cyanogenic beta glucosidase
					VIT_09s0002g03750	-1.50974	GATA transcription factor 11
					VIT_12s0028g01150	-1.51079	Transparent testa 12 protein
					VIT_17s0000g01980	-1.51149	Potassium channel SKOR
					VIT_18s0122g00330	-1.51224	Unknown protein
					VIT_05s0094g00880	-1.51582	Unknown
					VIT_04s0023g01800	-1.51659	Maf, septum formation protein
					VIT_12s0057g01020	-1.5241	fasciclin-like arabinogalactan protein FLA2
					VIT_01s0011g04080	-1.52477	Zinc finger (C3HC4-type ring finger)
					VIT_01s0026g01950	-1.5249	Homeobox-leucine zipper protein HB13
					VIT_06s0009g02830	-1.52938	Flavonoid 3',5'-hydroxylase
					VIT_06s0004g02060	-1.53847	Aldehyde dehydrogenase 3B1
					VIT_09s0002g05290	-1.54108	2-oxoglutarate-dependent dioxygenase
					VIT_09s0018g01900	-1.54246	PEPR1 (PEP1 receptor 1)
					VIT_14s0068g00260	-1.54372	Serine carboxypeptidase S10
					VIT_06s0004g02640	-1.54811	Receptor protein kinase PERK1
					VIT_18s0001g15330	-1.54895	Nodulin MtN3 family
					VIT_10s0116g00560	-1.54903	Polyphenol oxidase II, chloroplast precursor
					VIT_00s0304g00080	-1.54965	Trehalose-6-phosphate phosphatase
					VIT_03s0038g03980	-1.55094	Unknown protein
					VIT_11s0016g00890	-1.55153	Unknown protein
					VIT_13s0067g00490	-1.55264	Protein kinase Xa21
					VIT_18s0001g11360	-1.55305	VRN1 (reduced vernalization response 1)
					VIT_09s0002g01030	-1.55398	Subtilisin serine proteinase
					VIT_08s0007g02600	-1.55474	Unknown protein
					VIT_18s0001g00470	-1.55805	Monocopper oxidase SKS5 (SKU5 Similar 5)
					VIT_13s0067g02870	-1.55846	Chalcone-flavanone isomerase
					VIT_08s0007g01270	-1.55979	Dynein light chain LC6, flagellar outer arm
					VIT_07s0104g00610	-1.56295	Glutamine synthetase
					VIT_08s0040g00680	-1.56403	Phosphatidylinositol 4-kinase type-II
					VIT_05s0020g03130	-1.56492	Plastocyanin domain-containing protein
					VIT_13s0064g00900	-1.56631	Unknown protein
					VIT_05s0049g00730	-1.56975	No hit
					VIT_07s0031g02900	-1.57003	Aspartyl protease
					VIT_17s0000g02680	-1.57015	ABA glucosidase
					VIT_15s0046g02420	-1.57279	Aquaporin TMP-C
					VIT_11s0016g00560	-1.5728	Peroxiredoxin bcp
					VIT_15s0048g02600	-1.57703	Starch synthase
					VIT_07s0104g00410	-1.5845	Endo-1,3;1,4-beta-D-glucanase precursor
					VIT_04s0023g02730	-1.58538	Nodulin MtN21 family
					VIT_00s0480g00100	-1.58837	Catechol oxidase (EC 1.10.3.1) precursor - grape
					VIT_06s0004g05340	-1.58969	Tropinone reductase
					VIT_08s0040g01890	-1.59158	Aquaporin PIP2;4
					VIT_15s0024g00240	-1.59431	C-5 cytosine-specific DNA methylase
					VIT_19s0027g01890	-1.59686	Amino acid permease
					VIT_18s0001g14660	-1.59703	P-glycoprotein 13
					VIT_15s0107g00270	-1.60168	Mechanosensitive ion channel
					VIT_08s0007g05000	-1.60615	S-adenosylmethionine synthetase
					VIT_02s0025g03760	-1.60771	Myosin-related
					VIT_12s0034g02240	-1.6079	Potassium channel AKT2/3
					VIT_14s0068g01710	-1.60835	Metal-nicotianamine transporter YSL6
					VIT_00s0567g00060	-1.60892	Patatin
					VIT_11s0037g00590	-1.60997	Anthranilate N-hydroxycinnamoyl/benzoyltransferase
					VIT_12s0034g02570	-1.61078	Leucine Rich Repeat receptor-like kinase
					VIT_18s0089g00410	-1.61314	Sucrose-phosphate synthase 1
					VIT_09s0002g01400	-1.61365	Myb domain protein 7
					VIT_04s0043g00160	-1.61436	Receptor protein kinase
					VIT_08s0007g04340	-1.61644	Peptidylprolyl isomerase
					VIT_01s0011g02720	-1.61696	No hit
					VIT_07s0141g00290	-1.61763	IAA16
					VIT_06s0004g06790	-1.61956	Gibberellin 2-beta-dioxygenase 7
					VIT_18s0086g00200	-1.62674	Lectin protein kinase family
					VIT_04s0008g04160	-1.63354	Dehydration-responsive protein (RD22)
					VIT_00s1356g00010	-1.63434	Zinc finger (C2H2 type) family
					VIT_00s0515g00050	-1.63563	Serine/threonine-protein kinase HT1
					VIT_15s0024g00660	-1.64048	Esterase
					VIT_15s0046g02400	-1.64072	Glycerol-3-phosphate acyltransferase 8
					VIT_06s0004g03810	-1.64315	Kinesin motor protein
					VIT_09s0002g02660	-1.64695	Unknown protein
					VIT_10s0003g03750	-1.6519	9-cis-epoxycarotenoid dioxygenase 2
					VIT_12s0035g01340	-1.6527	Unknown protein
					VIT_02s0154g00320	-1.65395	Protease inhibitor/seed storage/lipid transfer protein (LTP)
					VIT_05s0020g04690	-1.65936	IAA7
					VIT_08s0007g07930	-1.663	Clavata1 receptor kinase (CLV1)
					VIT_05s0051g00660	-1.66795	Octicosapeptide/Phox/Bem1p; Protein kinase
					VIT_15s0046g01450	-1.6768	Alpha-L-fucosidase
					VIT_08s0056g00590	-1.67762	Chloroplast envelope membrane protein [Vitis vinifera]
					VIT_04s0023g02570	-1.67803	Peroxidase 72
					VIT_17s0000g02660	-1.67988	Myb domain protein 6
					VIT_04s0008g03560	-1.68034	Lactoylglutathione lyase
					VIT_17s0000g06290	-1.6805	Lipase GDSL
					VIT_01s0011g01280	-1.68137	Zinc transporter ZIP5
					VIT_10s0003g01720	-1.6817	Nucleoside triphosphatase
					VIT_19s0090g01280	-1.68193	Lipid-binding serum glycoprotein family protein
					VIT_05s0102g00800	-1.68197	DEAH (Asp-Glu-Ala-His) box polypeptide 16
					VIT_07s0104g00890	-1.6869	IMK2 (inflorescence meristem receptor-like kinase 2)
					VIT_08s0058g01460	-1.68973	1,4-beta-mannan endohydrolase
					VIT_06s0009g03350	-1.69657	Phosphatidylglycerol specific phospholipase C
					VIT_10s0003g01560	-1.70006	Cellulose synthase CESA8
					VIT_19s0090g01390	-1.70048	Acyltransferase
					VIT_15s0024g01530	-1.7005	No hit
					VIT_13s0019g02210	-1.70187	Sterol 4-alpha-methyl-oxidase 1 (SMO1)
					VIT_18s0001g14040	-1.70294	Endo-1,4-beta-glucanase
					VIT_06s0009g00310	-1.70493	Unknown protein
					VIT_05s0102g00830	-1.70728	Unknown protein
					VIT_09s0018g01950	-1.70877	Cellulose synthase CSLC05
					VIT_05s0102g00370	-1.71347	Receptor protein kinase (ACR4)
					VIT_00s0386g00050	-1.71447	Xyloglucan endotransglucosylase/hydrolase precursor
					VIT_04s0008g01910	-1.71493	ferredoxin-related
					VIT_15s0024g00090	-1.71601	Vacuolar protein sorting-associated protein vps13
					VIT_19s0014g02290	-1.71921	Ribosomal protein L11 methyltransferase
					VIT_11s0037g00530	-1.72137	Cellulose synthase IRX3
					VIT_05s0136g00260	-1.72292	Chalcone synthase
					VIT_10s0116g01780	-1.72358	Cationic peroxidase
					VIT_14s0068g00300	-1.72386	ABRC5
					VIT_14s0081g00360	-1.72501	Ankyrin repeat
					VIT_11s0016g03350	-1.72859	AP2/EREBP transcription factor TINY2
					VIT_05s0049g00060	-1.72872	Oxidative-stress responsive 1
					VIT_13s0019g05190	-1.73571	RAB GTPase RAB_ALPHA
					VIT_01s0010g01570	-1.73581	Pentatricopeptide (PPR) repeat-containing
					VIT_15s0046g01230	-1.73669	Leaf senescence protein-like
					VIT_01s0011g03210	-1.73733	Aspartyl protease
					VIT_17s0000g08680	-1.73917	IMP dehydrogenase/GMP reductase
					VIT_17s0000g01050	-1.73931	Corticosteroid 11-beta-dehydrogenase isozyme 1
					VIT_14s0030g00300	-1.7406	Sugar transporter ERD6-like 3
					VIT_14s0036g01310	-1.74277	Disease resistance protein RPS2
					VIT_11s0052g01150	-1.74485	Nicotianamine synthase
					VIT_16s0050g00100	-1.74702	Myosin-related
					VIT_18s0001g01390	-1.74848	GA 20-oxidase
					VIT_16s0022g02200	-1.74928	Subtilase
					VIT_17s0000g03990	-1.74938	Aspartyl protease
					VIT_02s0025g00650	-1.75077	AAA-type ATPase
					VIT_15s0048g00910	-1.75157	Unknown protein
					VIT_10s0116g00050	-1.75351	Receptor protein kinase
					VIT_13s0019g03650	-1.75625	RARE-cold-inducible 2A
					VIT_02s0012g01450	-1.7567	Basic helix-loop-helix BHLH071
					VIT_05s0077g02100	-1.75779	Senescence-associated protein
					VIT_16s0050g00110	-1.75841	Unknown protein
					VIT_08s0007g02470	-1.75982	Aspartyl protease
					VIT_18s0001g09920	-1.76003	Cyclin delta-3 (CYCD3_1)
					VIT_02s0025g03540	-1.76048	Tubulin beta-6 chain
					VIT_14s0068g00920	-1.76066	Chalcone synthase (CHS)
					VIT_03s0063g00010	-1.76506	LRX2 (leucine-rich repeat/extensin 2)
					VIT_08s0007g00680	-1.76714	Laccase
					VIT_02s0087g00630	-1.7676	Alcohol oxidase
					VIT_15s0048g02690	-1.76767	FAD-binding domain-containing protein
					VIT_15s0024g01960	-1.76977	DNA-directed RNA polymerase subunit beta'
					VIT_14s0066g01050	-1.77083	Glycogen synthase kinase 3 beta
					VIT_02s0025g04550	-1.77254	Glucose-methanol-choline (GMC) oxidoreductase
					VIT_16s0050g00990	-1.77482	ferric reduction oxidase 4
					VIT_14s0066g00300	-1.77662	Unknown
					VIT_17s0000g08960	-1.78275	Raffinose synthase
					VIT_14s0128g00160	-1.78471	Protein kinase CDG1
					VIT_07s0255g00110	-1.7859	WD40
					VIT_12s0028g03300	-1.79037	Zinc finger (CCCH-type) family protein
					VIT_01s0010g01660	-1.79071	Receptor protein kinase
					VIT_01s0011g05450	-1.79298	Unknown protein
					VIT_17s0000g06040	-1.79543	Phytochrome kinase substrate 1
					VIT_06s0004g03110	-1.80304	Unknown
					VIT_06s0004g03130	-1.80327	Auxin response factor 4
					VIT_02s0087g00910	-1.81479	9-cis-epoxycarotenoid dioxygenase
					VIT_18s0001g01730	-1.81745	Shikimate kinase
					VIT_09s0002g03940	-1.81774	AP2/EREBP transcription factor
					VIT_09s0002g05280	-1.8212	2-oxoglutarate-dependent dioxygenase
					VIT_18s0076g00340	-1.82694	CYP707A3
					VIT_18s0001g14320	-1.8295	Unknown protein
					VIT_18s0001g06360	-1.83563	Alcohol dehydrogenase
					VIT_01s0011g00280	-1.83903	feronia receptor-like kinase
					VIT_06s0004g07770	-1.84509	Peroxidase
					VIT_02s0025g04720	-1.84583	Leucoanthocyanidin dioxgenase
					VIT_03s0038g04210	-1.84818	Phototropin-2
					VIT_06s0004g06910	-1.8486	Unknown protein
					VIT_11s0016g04540	-1.85043	ABC transporter G member 22
					VIT_00s0218g00220	-1.85354	UDP-glucoronosyl/UDP-glucosyl transferase
					VIT_17s0000g00430	-1.85538	Basic helix-loop-helix (bHLH) family
					VIT_06s0061g01380	-1.85794	Pop3 peptide
					VIT_01s0026g01490	-1.86213	Proton-dependent oligopeptide transport (POT) family protein
					VIT_04s0023g03060	-1.86269	Kinesin motor protein
					VIT_15s0024g01470	-1.8642	Nuclear matrix protein 1
					VIT_00s0494g00010	-1.87282	Growth-regulating factor 1
					VIT_00s0632g00010	-1.87776	AP2 domain-containing transcription factor TINY
					VIT_15s0046g00310	-1.87778	Transcription factor TINY
					VIT_19s0015g01620	-1.87816	Phenylalanine-tRNA ligase
					VIT_14s0128g00210	-1.87869	Xyloglucanase inhibitor
					VIT_03s0063g01790	-1.88188	Transducin protein
					VIT_06s0009g02840	-1.88294	Flavonoid 3',5'-hydroxylase
					VIT_01s0127g00890	-1.88307	Dual-specific kinase DSK1
					VIT_19s0014g03720	-1.88355	Unknown protein
					VIT_17s0000g09210	-1.88984	No pollen (Osnop)
					VIT_10s0003g04560	-1.89159	Auxin-Induced in Root cultures 9 AIR9
					VIT_18s0001g15510	-1.89266	Unknown
					VIT_08s0007g03990	-1.89308	Cellulose synthase CSLA09
					VIT_01s0011g05210	-1.9044	Phosphoglucomutase
					VIT_01s0011g01320	-1.90552	Cholinephosphate cytidylyltransferase
					VIT_01s0010g03530	-1.90581	Phagocytosis and cell motility protein ELMO1
					VIT_08s0040g00980	-1.90595	Tubulin beta-1 chain
					VIT_13s0064g01030	-1.91711	Zinc finger (C3HC4-type ring finger)BIG BROTHER
					VIT_03s0038g02780	-1.92296	Ribosomal protein L23
					VIT_09s0002g00550	-1.92427	Lipase GDSL 1
					VIT_06s0009g01640	-1.92751	Receptor protein kinase
					VIT_05s0020g03350	-1.92816	SEC14 cytosolic factor
					VIT_02s0012g00990	-1.93322	LOL1 (LSD ONE like 1)
					VIT_00s0332g00170	-1.93369	NADH dehydrogenase subunit 7
					VIT_15s0024g00640	-1.93491	SIGB (SIGMA factor B)
					VIT_09s0002g02390	-1.93715	Phospholipase D epsilon
					VIT_08s0040g02790	-1.9439	Unknown protein
					VIT_17s0000g00460	-1.94671	V-type H+-transporting ATPase subunit C
					VIT_07s0151g00590	-1.9468	Inositol-1,4,5-trisphosphate 5-phosphatase CVP2, type I
					VIT_02s0154g00500	-1.95011	VAP27-1 (VAMP/synaptobrevin-associated protein 27-1)
					VIT_01s0026g00080	-1.95233	Metal-dependent phosphohydrolase HD domain-containing protein
					VIT_12s0142g00640	-1.95596	FLS2 (flagellin-sensitive 2)
					VIT_06s0004g01750	-1.95939	Polygalacturonase inhibitor protein
					VIT_14s0081g00010	-1.96133	IAA16
					VIT_16s0098g01560	-1.96321	Glucan endo-1,3-beta-D-glucosidase
					VIT_06s0061g00730	-1.96455	Aquaporin GAMMA-TIP3/TIP1;3
					VIT_13s0067g00110	-1.96695	CYP72A1
					VIT_19s0014g05130	-1.9676	Glycosyl transferase family 8 protein
					VIT_17s0000g00130	-1.96802	SEC14 cytosolic factor
					VIT_12s0028g00040	-1.97101	Unknown protein
					VIT_14s0066g01690	-1.97714	Pathogen-inducible alpha-dioxygenase
					VIT_09s0002g04780	-1.97792	Sulfate transporter 3.4
					VIT_15s0046g03240	-1.97964	Unknown protein
					VIT_00s0847g00020	-1.98526	Myrcene synthase
					VIT_02s0033g01000	-1.98665	Anthraniloyal-CoA: methanol anthraniloyal transferase
					VIT_05s0094g01350	-1.98792	Thiol methyltransferase 1
					VIT_04s0008g01810	-1.99299	Myb domain protein 4
					VIT_05s0020g04170	-1.99604	RecA/Rad51/DMC1
					VIT_00s0216g00060	-1.99725	Nuclear transport factor 2 (NTF2)
					VIT_10s0003g02220	-1.99919	Subtilisin
					VIT_04s0023g03260	-1.99995	Cellulase2
					VIT_06s0061g01010	-2.00127	Prolylcarboxypeptidase
					VIT_06s0080g01160	-2.00289	Aspartyl protease
					VIT_14s0083g00850	-2.00321	Lipase GDSL 7
					VIT_00s0361g00040	-2.00395	Anthocyanidin reductase
					VIT_07s0005g01860	-2.00634	Patatin
					VIT_11s0016g05440	-2.00736	Curculin (mannose-binding) lectin
					VIT_19s0015g01120	-2.01189	Clavata-like kinase
					VIT_06s0004g02690	-2.0149	Glycosyl transferase family 2 protein
					VIT_11s0016g03710	-2.01674	Abl interactor protein 1 (ABIL1)
					VIT_15s0024g00930	-2.01982	VRN1 (reduced vernalization response 1)
					VIT_14s0030g00250	-2.02239	Sugar transporter ERD6-like 3
					VIT_13s0067g01970	-2.0251	Laccase
					VIT_12s0028g02450	-2.02738	Cytochrome oxidase, subunit I
					VIT_14s0083g01150	-2.03127	COBRA protein
					VIT_06s0004g02620	-2.03332	Phenylalanine ammonia-lyase
					VIT_01s0011g05380	-2.04263	Pectinesterase family
					VIT_02s0025g00950	-2.04627	Multidrug resistance-associated protein 14
					VIT_01s0026g00550	-2.04646	Nodulin MtN21 family
					VIT_11s0052g01730	-2.04654	1-deoxy-D-xylulose-5-phosphate synthase
					VIT_02s0154g00520	-2.04685	Aspartyl protease
					VIT_13s0101g00210	-2.05641	Unknown
					VIT_16s0039g02820	-2.05929	Unknown
					VIT_14s0006g00520	-2.06121	Glucan endo-1,3-beta-glucosidase 3 precursor
					VIT_05s0029g00480	-2.0631	Eceriferum 2 (CER2)
					VIT_12s0028g03930	-2.06543	Retrotransposon protein, Unclassified
					VIT_18s0001g03170	-2.06801	Nodulin MtN21 family
					VIT_17s0000g06730	-2.08682	No hit
					VIT_03s0038g04220	-2.09969	Dihydroflavonol-4-reductase
					VIT_03s0038g00950	-2.10311	Auxin-responsive SAUR9
					VIT_01s0026g01020	-2.109	Binding
					VIT_00s1241g00010	-2.11474	Myb domain protein 85
					VIT_14s0066g00970	-2.12747	Anthranilate phosphoribosyltransferase, chloroplast precursor
					VIT_05s0020g04140	-2.12847	Unknown protein
					VIT_13s0073g00600	-2.13121	Receptor-like kinase 17
					VIT_14s0060g01940	-2.1481	Epoxide hydrolase
					VIT_01s0026g01380	-2.14923	Glutathione S-transferase 29 GSTU18
					VIT_04s0023g01960	-2.15459	Laccase (diphenol oxidase)-like protein
					VIT_11s0103g00550	-2.15876	Subtilisin-like serine protease 3
					VIT_13s0067g02930	-2.16255	Expansin [Vitis labrusca x Vitis vinifera] EXPA8
					VIT_19s0014g00090	-2.16375	Glucan endo-1,3-beta-glucosidase 4 precursor
					VIT_17s0000g06630	-2.16404	Unknown protein
					VIT_00s0259g00170	-2.16433	Unknown protein
					VIT_19s0014g02520	-2.16627	Ribosomal protein S8, Chloroplast 30S
					VIT_15s0021g02680	-2.16727	Cyclin-U2-1 (CycU2;1) Cyclin-P3.1
					VIT_02s0025g04000	-2.16839	Scarecrow transcription factor 29 (SCL29)
					VIT_04s0008g00280	-2.17084	Amino acid permease 1
					VIT_08s0056g01480	-2.1718	Cation exchanger, CAX7
					VIT_18s0001g03470	-2.17395	Flavonol synthase
					VIT_05s0077g02330	-2.17546	Transducin protein
					VIT_11s0016g04220	-2.17876	Copper-binding family protein
					VIT_01s0113g00500	-2.18046	Argonaute
					VIT_14s0068g00730	-2.1966	Unknown protein
					VIT_11s0016g02760	-2.19672	No hit
					VIT_08s0032g00790	-2.21307	ABC transporter G member 4
					VIT_18s0001g13230	-2.21959	Beta-galactosidase BG1 [Vitis vinifera]
					VIT_18s0122g00280	-2.22277	Unknown protein
					VIT_06s0009g03390	-2.23119	No hit
					VIT_19s0014g05000	-2.23466	Zinc finger (C2H2 type) family
					VIT_04s0008g01700	-2.23614	Unknown protein
					VIT_07s0141g01050	-2.24013	No hit
					VIT_00s0256g00010	-2.24563	Unknown
					VIT_19s0014g00080	-2.25108	Steroid 5alpha-reductase
					VIT_04s0008g03230	-2.27307	Unknown protein
					VIT_11s0016g00300	-2.27404	Pectinesterase family
					VIT_04s0079g00260	-2.28123	Unknown protein
					VIT_07s0005g00730	-2.28123	Pectinesterase family
					VIT_08s0007g01300	-2.28438	Glyoxal oxidase
					VIT_07s0005g01760	-2.2849	Glycerol-3-phosphate acyltransferase 3 (AtGPAT3)
					VIT_04s0008g03630	-2.28914	Binding
					VIT_19s0090g00830	-2.29091	Phytepsin
					VIT_03s0091g00750	-2.29362	Beta-1,4-xylosidase
					VIT_18s0001g11070	-2.29578	No hit
					VIT_17s0000g07200	-2.29942	Flavonoid-3'-hydroxylase
					VIT_17s0000g03750	-2.30062	Chitin elicitor-binding CEBIP LysM domain-containing
					VIT_07s0031g02590	-2.30217	Beta-galactosidase
					VIT_12s0055g00080	-2.30444	Photosystem II PsbD
					VIT_03s0038g01830	-2.30663	Proline-rich protein 4
					VIT_10s0116g01670	-2.32041	Prephenate dehydratase with ACT region
					VIT_01s0011g03490	-2.3222	3-ketoacyl-CoA synthase
					VIT_15s0024g00800	-2.32449	No hit
					VIT_18s0001g11600	-2.32697	Transducin protein
					VIT_06s0009g03010	-2.33068	flavonoid 3',5'-hydroxylase [Vitis vinifera]
					VIT_00s0941g00020	-2.33134	Constans interacting protein 6
					VIT_08s0007g00670	-2.33205	Laccase
					VIT_06s0004g06090	-2.35212	Diphenol oxidase
					VIT_01s0010g00900	-2.35767	Menaquinone biosynthesis protein
					VIT_06s0004g07910	-2.3604	Ovate family protein 3 OFP3
					VIT_07s0031g00130	-2.36295	Kinesin protein FRA1 (fragile fiber 1)
					VIT_12s0028g02280	-2.36535	Calcium-dependent protein kinase 13 CPK13
					VIT_10s0116g00630	-2.36828	Unknown protein
					VIT_07s0031g02480	-2.37149	Beta-galactosidase
					VIT_16s0050g01620	-2.37919	ABC transporter G member 14
					VIT_05s0020g00420	-2.38315	Polygalacturonase GH28
					VIT_13s0067g02360	-2.38392	Peroxidase, class III
					VIT_13s0073g00550	-2.38439	Beta-D-glucosidase
					VIT_14s0171g00360	-2.38816	Unknown protein
					VIT_18s0001g10580	-2.39585	Glycosyl transferase family 8 protein
					VIT_06s0004g00620	-2.3996	Accelerated cell death 1 ACD1
					VIT_01s0011g03870	-2.40302	Delta7 sterol C-5 desaturase
					VIT_16s0022g00840	-2.42202	Invertase/pectin methylesterase inhibitor
					VIT_01s0011g02500	-2.42756	No hit
					VIT_00s0261g00040	-2.42943	Unknown protein
					VIT_01s0010g02730	-2.43556	Chaperone BCS1 mitochondrial
					VIT_06s0004g03760	-2.43651	Laccase
					VIT_08s0058g00410	-2.43943	ferritin 1 (FER1)
					VIT_13s0047g00080	-2.44057	ZIFL1 (Zinc induced facilitator 1)
					VIT_04s0023g00530	-2.44542	Auxin responsive SAUR protein
					VIT_14s0083g00940	-2.45045	Auxin-independent growth promoter
					VIT_14s0108g00420	-2.46566	Basic helix-loop-helix (bHLH) family
					VIT_09s0054g01410	-2.47098	Beta-amyrin synthase
					VIT_15s0048g01130	-2.47459	Subtilase
					VIT_03s0091g01240	-2.48171	Serine carboxypeptidase S10
					VIT_18s0001g08510	-2.4859	Lipase family
					VIT_12s0121g00290	-2.486	Diacylglycerol kinase
					VIT_06s0004g01250	-2.4898	Omega-6 fatty acid desaturase, endoplasmic reticulum (FAD2)
					VIT_14s0171g00210	-2.49169	Ankyrin
					VIT_04s0023g03610	-2.49831	MLO4 (mildew resistance locus O 4)
					VIT_07s0104g00620	-2.50237	Lipase GDSL
					VIT_02s0012g02810	-2.50402	CYP76C4
					VIT_13s0067g02390	-2.50518	Unknown
					VIT_03s0088g00260	-2.52213	Serine carboxypeptidase S10
					VIT_03s0091g01290	-2.52449	Serine carboxypeptidase S10
					VIT_18s0001g07950	-2.52778	Oligopeptide transporter 4
					VIT_01s0011g05190	-2.52801	Bet v I allergen
					VIT_18s0075g00460	-2.53351	TIR-NBS-LRR disease resistance
					VIT_05s0020g01150	-2.54033	Cation/hydrogen exchanger (CHX19)
					VIT_16s0050g02680	-2.54299	Protein phosphatase 2C
					VIT_19s0090g01730	-2.54959	Zinc finger (C2H2 type) family
					VIT_09s0002g06480	-2.55022	CYP81B2v1
					VIT_09s0002g04380	-2.55052	Plastidic glucose transporter 2
					VIT_08s0007g05160	-2.5568	Flavonoid 3',5'-hydroxylase
					VIT_16s0022g00890	-2.56323	Invertase/pectin methylesterase inhibitor
					VIT_03s0038g04570	-2.56614	ADP-glucose pyrophosphorylase large subunit 1
					VIT_10s0003g04290	-2.56768	Myosin heavy chain
					VIT_13s0064g01260	-2.57075	DNA-damage-repair/toleration protein (DRT100)
					VIT_07s0104g01700	-2.57578	Cell cycle protein WEE1
					VIT_14s0066g01210	-2.57596	Carbonic anhydrase, chloroplast precursor
					VIT_01s0182g00140	-2.59134	PHO1-like protein
					VIT_02s0025g04910	-2.59454	Growth-regulating factor 5
					VIT_17s0000g00950	-2.59912	Hydroxycinnamoyl-CoA quinate hydroxycinnamoyltransferase
					VIT_18s0001g14910	-2.60225	Mannitol dehydrogenase
					VIT_14s0030g01550	-2.60836	Cysteine synthase 7, cytosolic
					VIT_08s0007g06950	-2.61495	Disease resistance-responsive
					VIT_15s0048g02900	-2.61687	CYP78A3p
					VIT_18s0001g00720	-2.61754	Protein kinase
					VIT_00s0220g00180	-2.61825	Glycosyl hydrolase family 20 protein
					VIT_15s0024g01170	-2.62085	No hit
					VIT_14s0066g02320	-2.62097	ABC transporter B member 11
					VIT_15s0048g00630	-2.62361	Protease inhibitor/seed storage/lipid transfer protein (LTP)
					VIT_08s0007g00600	-2.6299	Laccase-17 precursor
					VIT_10s0116g00520	-2.63636	Xyloglucan endotransglucosylase/hydrolase 8
					VIT_18s0001g01430	-2.64695	Oxidoreductase N-terminal domain-containing
					VIT_01s0010g00020	-2.6521	DNA-3-methyladenine glycosidase I
					VIT_05s0077g01670	-2.66886	Major cherry allergen Pru av 1.0202
					VIT_19s0014g00250	-2.68518	Bile acid:sodium symporter
					VIT_09s0002g03140	-2.68935	Lipase GDSL
					VIT_04s0008g05170	-2.69313	Unknown protein
					VIT_01s0011g05180	-2.69624	Bet v I allergen
					VIT_08s0040g00640	-2.70318	No hit
					VIT_00s0505g00050	-2.70669	No hit
					VIT_01s0137g00240	-2.70794	Pectate lyase
					VIT_13s0019g02860	-2.71545	UDP-glucoronosyl and UDP-glucosyl transferase
					VIT_03s0091g00040	-2.7159	Limonoid UDP-glucosyltransferase
					VIT_04s0008g03400	-2.72886	DREB sub A-4 of ERF/AP2 transcription factor
					VIT_03s0088g00340	-2.73262	No hit
					VIT_06s0009g02970	-2.74121	Flavonoid 3',5'-hydroxylase
					VIT_17s0000g08480	-2.74173	ATMYB66/WER/WER1 (WEREWOLF 1)
					VIT_08s0007g01260	-2.74188	Unknown protein
					VIT_08s0007g00100	-2.75453	Unknown
					VIT_08s0007g04510	-2.7578	RPG related protein 1 RR1
[truncated: 169 more rows]

## Sheet: Dataset S5_venn_WTinfvsL1inf
common in WTi:WTm and L1i:L1m	log2FC L1i:L1m	log2FC WTi:WTm	Annotation		L1i:L1m_only	log2FC L1i:L1m	Annotation		WTi:WTm_only	log2FC WTi:WTm	Annotation
VIT_18s0164g00010	4.1972	6.2175	protein epidermal patterning factor 2-like		VIT_10s0071g00250	5.96362	strictosidine synthase 1-like		VIT_11s0065g00520	7.58221	uncharacterized rho gtpase-activating protein at5g61530
VIT_04s0023g00240	3.21669	3.43763	gem-like protein 4 isoform x2		VIT_14s0060g01850	4.66257	PREDICTED: uncharacterized protein LOC100247685		VIT_05s0020g00200	7.56085	craniofacial development protein 1
VIT_11s0016g02800	1.45732	3.72832	inositol oxygenase 2-like		VIT_13s0067g00400	3.64892	anthranilate synthase alpha subunit chloroplastic		VIT_10s0071g00370	7.23934	gem-like protein 4 isoform x2
VIT_07s0005g05320	1.40265	2.84503	calcium-dependent protein kinase 13		VIT_12s0059g02720	3.03679	probable terpene synthase 9		VIT_14s0006g01200	6.38417	general transcription factor iie subunit 2
VIT_00s0265g00090	1.37229	2.66741	PREDICTED: uncharacterized protein LOC100261530		VIT_03s0038g01110	2.96899	auxin-induced protein x15		VIT_11s0065g00500	6.23928	uncharacterized rho gtpase-activating protein at5g61530
VIT_19s0014g01180	1.33693	1.33889	pathogen-related protein		VIT_02s0025g04000	2.54442	scarecrow-like protein 28		VIT_14s0006g01940	6.14104	unnamed protein product
VIT_03s0038g02220	1.2726	1.15133	actin-depolymerizing factor 5		VIT_08s0007g02700	2.43573	secoisolariciresinol dehydrogenase-like		VIT_18s0089g00680	5.64315	receptor-like protein 12
VIT_05s0020g03970	-1.07976	-1.55632	sulfate transporter -like		VIT_12s0028g02990	2.40793	fasciclin-like arabinogalactan protein 13		VIT_16s0100g00930	5.25161	stilbene synthase
VIT_06s0004g01010	-1.51898	2.99073	dirigent protein 22		VIT_14s0006g03180	2.12618	probable carboxylesterase 17		VIT_13s0047g00410	5.19833	3-hydroxyisobutyryl- hydrolase 1-like
					VIT_02s0025g02720	2.12454	PREDICTED: uncharacterized protein LOC100246209		VIT_14s0128g00540	4.89812	germin-like protein subfamily 1 member 7
					VIT_09s0002g05270	2.11234	gibberellin 3-beta-dioxygenase 1-like		VIT_11s0016g05010	4.18373	lactoylglutathione lyase glyoxalase i family protein
					VIT_10s0003g01050	1.9311	protein chloroplastic		VIT_16s0050g00480	3.93023	cytokinin hydroxylase-like
					VIT_00s0710g00010	1.62953	lanc-like protein gcl1		VIT_09s0070g00340	3.90979	unnamed protein product
					VIT_13s0073g00140	1.56867	transcription repressor ofp13		VIT_12s0055g00920	3.82915	probable ll-diaminopimelate chloroplastic
					VIT_17s0000g06210	1.56412	gibberellin-regulated protein 6		VIT_10s0003g02490	3.75489	protein srg1
					VIT_13s0064g01260	1.3234	dna-damage-repair toleration protein drt100-like		VIT_18s0001g11180	3.75489	early nodulin-55-2-like
					VIT_15s0048g02510	1.30739	basic helix-loop-helix dna-binding superfamily		VIT_06s0004g00150	3.69136	myb family transcription factor family protein
					VIT_14s0060g00990	1.30213	werner syndrome-like exonuclease		VIT_05s0020g01750	3.66304	monothiol glutaredoxin-s2
					VIT_12s0059g02480	1.11396	cyclin-u1-1		VIT_08s0056g00630	3.53122	acid phosphatase 1-like
					VIT_11s0016g00220	1.08808	glucan endo- -beta-glucosidase 5-like		VIT_19s0014g04820	3.44702	---NA---
					VIT_15s0046g00490	-1.0614	o-acyltransferase wsd1-like		VIT_16s0039g01300	3.43266	phenylalanine ammonia-lyase
					VIT_07s0104g01730	-1.07225	potassium transporter 5-like		VIT_16s0039g01280	3.40382	phenylalanine ammonia-lyase
					VIT_18s0001g14500	-1.1054	endoplasmin homolog		VIT_06s0009g03680	3.30466	f-box protein at4g18380-like
					VIT_06s0061g00120	-1.11076	glucan endo- -beta-glucosidase-like		VIT_07s0129g01010	3.22313	PREDICTED: uncharacterized protein LOC104879917
					VIT_08s0007g07190	-1.13771	calmodulin-binding family protein		VIT_08s0056g01390	3.18036	---NA---
					VIT_02s0025g04720	-1.14142	anthocyanidin synthase		VIT_09s0002g03730	3.1517	PREDICTED: uncharacterized protein LOC104880235
					VIT_11s0037g00290	-1.15276	early nodulin-like protein 1		VIT_09s0018g00630	3.13988	cycloartenol synthase-like
					VIT_05s0077g00430	-1.19173	galactinol synthase 2		VIT_16s0100g00990	3.12012	stilbene synthase
					VIT_03s0038g00430	-1.19915	mate efflux family protein chloroplastic-like		VIT_16s0100g00960	3.02721	chalcone synthase
					VIT_03s0088g00260	-1.20383	serine carboxypeptidase-like 18		VIT_04s0044g00440	3.02195	---NA---
					VIT_14s0068g00920	-1.21558	chalcone synthase		VIT_16s0100g01020	3.00098	stilbene synthase
					VIT_06s0004g02620	-1.24471	phenylalanine ammonia-lyase		VIT_05s0020g02170	2.96225	sugar transporter erd6-like 16
					VIT_13s0019g02490	-1.2638	subtilisin-like serine endopeptidase family protein		VIT_14s0060g02000	2.95514	skp1 interacting partner 3-related family protein
					VIT_03s0038g04570	-1.26846	glucose-1-phosphate adenylyltransferase large subunit 1-like		VIT_09s0054g01080	2.92846	polygalacturonase qrt3-like
					VIT_18s0001g10330	-1.34117	subtilisin-like protease		VIT_06s0004g02550	2.92732	kiwellin
					VIT_02s0154g00520	-1.34657	aspartic proteinase nepenthesin-1		VIT_07s0005g01670	2.87917	glycine-rich cell wall structural protein isoform x1
					VIT_00s0261g00040	-1.36548	arabinanase levansucrase		VIT_16s0100g01000	2.86253	stilbene synthase
					VIT_08s0007g07690	-1.38389	polygalacturonase-inhibiting protein		VIT_16s0039g01360	2.85887	phenylalanine ammonia-lyase
					VIT_11s0037g00590	-1.42237	spermidine hydroxycinnamoyl transferase-like		VIT_16s0100g00920	2.84321	stilbene synthase
					VIT_06s0004g06460	-1.51049	4-hydroxyphenylacetaldehyde oxime isoform 2		VIT_01s0011g02570	2.83658	---NA---
					VIT_11s0016g01530	-1.51435	ankyrin repeat-containing protein at2g01680-like		VIT_11s0052g01420	2.80065	probable lrr receptor-like serine threonine-protein kinase at3g47570
					VIT_10s0003g03490	-1.61883	gibberellin 2-beta-dioxygenase		VIT_04s0023g01290	2.79867	anthocyanidin 3-o-glucosyltransferase 5-like
					VIT_03s0091g01290	-1.66788	serine carboxypeptidase-like 18		VIT_00s0586g00030	2.7818	stem-specific protein tsjt1-like
					VIT_06s0061g00100	-1.72502	glucan endo- -beta-glucosidase-like		VIT_16s0100g01040	2.76467	stilbene synthase
					VIT_18s0001g07950	-1.76239	oligopeptide transporter 4-like		VIT_11s0016g01640	2.75539	phenylalanine ammonia-lyase
					VIT_06s0009g02590	-1.77754	pectinesterase 2-like		VIT_16s0100g00880	2.7074	stilbene synthase
					VIT_12s0028g03260	-1.81698	tyrosine aminotransferase		VIT_12s0059g00440	2.67612	glycine-rich cell wall structural
					VIT_18s0001g01430	-1.81783	uncharacterized oxidoreductase at4g09670		VIT_16s0100g00840	2.67571	stilbene synthase
					VIT_08s0007g04180	-1.84869	stress response protein nst1		VIT_00s0561g00020	2.64244	stem-specific protein tsjt1-like
					VIT_01s0011g02960	-1.90512	leucoanthocyanidin reductase 1		VIT_15s0046g02220	2.62483	1-aminocyclopropane-1-carboxylate synthase 1-like
					VIT_09s0002g02450	-1.91489	inorganic pyrophosphatase 1-like		VIT_18s0001g02780	2.59727	esterase-like isoform x1
					VIT_08s0007g02450	-2.14166	aspartic proteinase nepenthesin-1-like		VIT_16s0100g00800	2.57247	chalcone partial
					VIT_04s0008g02260	-2.2126	probable flavin-containing monooxygenase 1		VIT_16s0100g00950	2.54498	pinosylvin synthase
									VIT_14s0219g00270	2.53971	protein terminal ear1
									VIT_10s0071g00330	2.53435	gem-like protein 4
									VIT_13s0156g00240	2.53046	protein binding
									VIT_04s0069g00970	2.52914	probable wrky transcription factor 51
									VIT_11s0016g01520	2.51621	phenylalanine ammonia-lyase-like
									VIT_13s0019g01340	2.5145	cysteine histidine-rich c1 domain family
									VIT_17s0000g02700	2.45561	alpha-dioxygenase 2
									VIT_05s0020g02720	2.43911	basic 7s globulin
									VIT_13s0019g03120	2.42499	7-deoxyloganetic acid glucosyltransferase
									VIT_10s0042g00890	2.39821	stilbene synthase
									VIT_00s0228g00060	2.39524	ankyrin repeat-containing protein at5g02620-like isoform x3
									VIT_16s0039g01170	2.39437	phenylalanine ammonia-lyase
									VIT_12s0034g01900	2.35788	glutelin type-a 3
									VIT_12s0028g01940	2.35614	trans-resveratrol di-o-methyltransferase
									VIT_17s0119g00230	2.35432	tumor-related protein
									VIT_09s0002g07030	2.34629	protein too many mouths
									VIT_16s0039g01110	2.33679	phenylalanine ammonia-lyase
									VIT_10s0042g00920	2.3308	stilbene synthase
									VIT_18s0001g12310	2.32483	transcription repressor ofp7-like
									VIT_19s0014g01150	2.3077	epidermis-specific secreted glycoprotein ep1-like
									VIT_10s0042g00870	2.30696	stilbene synthase
									VIT_09s0002g08700	2.29842	ankyrin repeat-containing protein at5g02620-like
									VIT_07s0005g03220	2.2923	ethylene-responsive transcription factor erf098-like
									VIT_16s0100g00810	2.25552	chalcone partial
									VIT_05s0124g00610	2.23394	ankyrin repeat-containing protein at5g02620-like
									VIT_06s0080g00170	2.21741	aluminum-activated malate transporter 2
									VIT_07s0031g01070	2.21553	l-ascorbate oxidase
									VIT_16s0100g01010	2.20893	stilbene synthase
									VIT_00s0187g00020	2.20472	heavy-metal-associated domain-containing family protein
									VIT_09s0002g00650	2.18333	saur family
									VIT_12s0028g03560	2.1807	sugar phosphate exchanger
									VIT_13s0019g03130	2.14295	7-deoxyloganetic acid glucosyltransferase-like
									VIT_13s0067g01880	2.13593	lob domain-containing protein 12-like
									VIT_07s0031g01050	2.11097	l-ascorbate oxidase
									VIT_17s0119g00150	2.10396	tumor-related protein
									VIT_12s0028g01880	2.07419	trans-resveratrol di-o-methyltransferase
									VIT_11s0103g00460	2.05205	---NA---
									VIT_16s0050g00010	2.04621	glycerophosphodiester phosphodiesterase protein kinase domain-containing gdpdl2-like
									VIT_01s0127g00530	2.03002	probable nucleoredoxin 1
									VIT_16s0100g00900	2.02848	stilbene synthase
									VIT_18s0089g00510	2.0265	unnamed protein product
									VIT_08s0007g06610	2.02619	probable l-type lectin-domain containing receptor kinase
									VIT_13s0019g02680	2.02133	PREDICTED: uncharacterized protein LOC104881129
									VIT_09s0002g03010	2.01458	lrr receptor-like kinase plant-like protein
									VIT_00s0179g00280	1.98411	calmodulin-like protein 11
									VIT_18s0001g01960	1.98095	probable receptor-like protein kinase at1g11050
									VIT_14s0066g01970	1.97239	metalloendoproteinase 1-like
									VIT_03s0110g00170	1.9716	receptor-like protein 12
									VIT_16s0148g00360	1.96004	probable receptor-like protein kinase at1g67000
									VIT_19s0015g01350	1.94982	probable galactinol--sucrose galactosyltransferase 1
									VIT_00s0258g00130	1.94574	glycerophosphodiester phosphodiesterase protein kinase domain-containing gdpdl2-like
									VIT_13s0019g01360	1.92176	cysteine histidine-rich c1 domain family
									VIT_18s0001g01500	1.91352	hypothetical protein VITISV_035816
									VIT_19s0014g01360	1.88552	epidermis-specific secreted glycoprotein ep1-like
									VIT_18s0122g01470	1.87739	cytochrome p450 87a3-like
									VIT_16s0039g01100	1.86378	phenylalanine ammonia-lyase
									VIT_16s0039g01120	1.83085	phenylalanine ammonia-lyase
									VIT_19s0014g01370	1.81291	epidermis-specific secreted glycoprotein ep1-like
									VIT_16s0013g00070	1.80931	bifunctional inhibitor lipid-transfer protein seed storage 2s albumin superfamily protein
									VIT_09s0054g00910	1.78393	mitochondrial chaperone bcs1-like
									VIT_18s0001g01130	1.77989	alpha-expansin 11 precursor family protein
									VIT_17s0000g02360	1.77503	probable lrr receptor-like serine threonine-protein kinase at4g08850
									VIT_08s0007g06560	1.75949	probable l-type lectin-domain containing receptor kinase
									VIT_09s0002g04560	1.75435	iq domain-containing protein iqm1
									VIT_12s0028g01840	1.75331	peroxidase p7-like
									VIT_16s0100g00860	1.74968	stilbene partial
									VIT_13s0074g00790	1.74747	cytochrome p450 94c1-like
									VIT_18s0122g01210	1.68675	transport and golgi organization 2 homolog
									VIT_07s0005g02080	1.67815	protein nim1-interacting 3
									VIT_07s0031g01710	1.66179	probable wrky transcription factor 51
									VIT_13s0073g00050	1.65638	cationic amino acid transporter chloroplastic
									VIT_17s0000g03370	1.6559	calmodulin binding
									VIT_14s0083g00520	1.65051	proline dehydrogenase mitochondrial-like
									VIT_10s0003g00470	1.62854	6a-hydroxymaackiain methyltransferase family protein
									VIT_02s0025g04260	1.6252	protein p21
									VIT_05s0077g01560	1.61564	pathogenesis-related protein 10
									VIT_13s0019g00840	1.61178	udp-glucuronic acid decarboxylase 6-like
									VIT_07s0005g02490	1.60625	cytochrome p450 734a1-like
									VIT_16s0013g01500	1.60282	lrr receptor-like serine threonine-protein kinase gso1
									VIT_10s0071g00850	1.58761	e3 ubiquitin-protein ligase rnf25
									VIT_17s0000g03230	1.58086	lysosomal alpha-mannosidase-like
									VIT_07s0031g01130	1.56336	l-ascorbate oxidase
									VIT_09s0002g05820	1.56219	PREDICTED: uncharacterized protein LOC100244679
									VIT_06s0004g01130	1.54411	e3 ubiquitin-protein ligase sinat2
									VIT_01s0026g02590	1.52939	probable calcium-binding protein cml45
									VIT_02s0025g04310	1.52146	protein p21
									VIT_13s0019g05170	1.51689	zinc finger protein zat5
									VIT_18s0001g10600	1.51554	calcium-binding ef-hand family
									VIT_14s0128g00570	1.49967	germin-like protein subfamily 1 member 7
									VIT_17s0000g04880	1.48984	dirigent protein 23-like
									VIT_19s0090g00360	1.48789	expression of the gene is downregulated in the presence of
									VIT_16s0100g01030	1.45979	stilbene synthase
									VIT_05s0049g01020	1.45748	myb-related protein myb4-like
									VIT_10s0071g00190	1.44666	probable disease resistance protein at5g66900
									VIT_08s0056g00220	1.44021	serine threonine-protein phosphatase pp1-like
									VIT_17s0000g03390	1.43666	calmodulin binding
									VIT_14s0068g01790	1.42618	PREDICTED: uncharacterized protein LOC100263446
									VIT_19s0027g00230	1.42541	nac domain-containing protein 21 22
									VIT_01s0011g04010	1.42352	glutamine amidotransferase
									VIT_04s0008g07140	1.40983	protein aspartic protease in guard cell 2-like
									VIT_06s0061g00710	1.39253	ring finger and chy zinc finger domain-containing protein 1
									VIT_05s0102g01100	1.38416	disease resistance rpp13-like protein 2
									VIT_05s0020g03300	1.37039	g-type lectin s-receptor-like serine threonine-protein kinase rlk1
									VIT_12s0034g01870	1.36315	legumin b-like
									VIT_01s0011g03660	1.36028	PREDICTED: uncharacterized protein LOC100244058
									VIT_06s0004g05810	1.3563	probable serine threonine-protein kinase at5g41260
									VIT_07s0141g00070	1.35444	3-ketoacyl- synthase 19-like
									VIT_05s0020g01910	1.34998	inactive beta-amylase 9
									VIT_16s0098g00860	1.34446	1-aminocyclopropane-1-carboxylate oxidase 5
									VIT_00s0316g00010	1.33831	leucine-rich repeat receptor protein kinase exs-like
									VIT_19s0014g05090	1.33195	thioredoxin-like protein cxxs1
									VIT_08s0058g00990	1.32875	cationic peroxidase 1-like
									VIT_05s0020g01420	1.30862	flowering-promoting factor 1-like protein 3
									VIT_15s0021g02060	1.29715	hydroquinone glucosyltransferase-like
									VIT_18s0001g06690	1.282	probable 2-oxoglutarate fe -dependent dioxygenase
									VIT_05s0094g00340	1.27727	class iv chitinase
									VIT_16s0050g01890	1.27199	wd repeat-containing protein 91 homolog
									VIT_02s0087g01010	1.27074	cysteine-rich receptor-like protein kinase 10
									VIT_13s0156g00150	1.25698	PREDICTED: uncharacterized protein LOC103438348
									VIT_07s0005g01240	1.24975	alpha beta-hydrolases superfamily protein
									VIT_08s0007g01360	1.24725	proteasome inhibitor-related
									VIT_04s0008g01470	1.23495	probable wrky transcription factor 50
									VIT_15s0048g02070	1.23341	bon1-associated protein 2
									VIT_13s0084g00670	1.21809	sigma factor binding protein chloroplastic-like
									VIT_08s0007g05800	1.2171	triacylglycerol lipase sdp1
									VIT_14s0108g00930	1.20561	PREDICTED: uncharacterized protein LOC100266209
									VIT_03s0038g04330	1.18807	unnamed protein product
									VIT_15s0046g02170	1.18483	3-methyl-2-oxobutanoate hydroxymethyltransferase mitochondrial
									VIT_02s0241g00100	1.17126	ankyrin repeat and kh domain-containing protein 1
									VIT_03s0091g00810	1.14762	probable beta-d-xylosidase 5 isoform x2
									VIT_06s0080g00790	1.13351	transcription factor divaricata
									VIT_16s0039g01070	1.11948	probable glutathione s-transferase
									VIT_00s0392g00060	1.11669	alpha-farnesene synthase-like
									VIT_06s0004g05650	1.0989	PREDICTED: uncharacterized protein LOC100263768
									VIT_11s0016g05770	1.09795	probable galactinol--sucrose galactosyltransferase 6
									VIT_04s0023g02210	1.09522	salicylate o-methyltransferase
									VIT_02s0236g00120	1.08504	bifunctional inhibitor lipid-transfer protein seed storage 2s albumin superfamily protein
									VIT_14s0066g00600	1.07338	cyclin-dependent protein kinase inhibitor smr3
									VIT_04s0008g03820	1.0726	sulfite exporter family protein
									VIT_12s0059g01720	1.07147	hypothetical protein VITISV_031602
									VIT_14s0066g01670	1.07003	alpha-dioxygenase 1-like
									VIT_10s0071g00150	1.06802	probable disease resistance protein at5g66900
									VIT_17s0000g08010	1.06039	probable -trehalose-phosphate synthase
									VIT_12s0059g01640	1.05818	PREDICTED: uncharacterized protein LOC100243092
									VIT_11s0016g04490	1.05432	auxin-responsive protein iaa1
									VIT_06s0004g03930	1.05051	probable lrr receptor-like serine threonine-protein kinase at1g05700
									VIT_04s0044g01880	1.04973	uncharacterized transporter ybr287w-like
									VIT_00s1430g00010	1.04003	probable serine threonine-protein kinase drkd
									VIT_17s0119g00120	1.03196	tumor-related protein
									VIT_10s0116g01760	1.03156	transcription factor cpc-like
									VIT_18s0001g01460	1.0281	hypothetical protein VITISV_035816
									VIT_14s0006g01610	1.02171	plastid movement impaired 2
									VIT_01s0011g04190	1.01487	PREDICTED: uncharacterized protein LOC105135548
									VIT_09s0002g03340	1.0032	oxidative stress isoform 2
									VIT_10s0003g00390	1.00277	glutaredoxin-c9-like
									VIT_03s0017g01300	-1.00578	abc transporter g family member 11-like
									VIT_10s0092g00150	-1.03906	patatin-like protein 7
									VIT_06s0004g06130	-1.05337	phosphomethylpyrimidine chloroplastic
									VIT_06s0004g04050	-1.06061	laccase-17-like
									VIT_00s0375g00030	-1.085	alpha-galactosidase-like isoform x1
									VIT_18s0001g05380	-1.08563	tpr repeat-containing thioredoxin ttl1
									VIT_00s0340g00040	-1.08681	beta-hexosaminidase 3
									VIT_10s0092g00370	-1.12328	cytochrome p450
									VIT_01s0127g00850	-1.12862	probable polygalacturonase non-catalytic subunit jp650
									VIT_10s0003g05550	-1.13095	reticuline oxidase-like protein
									VIT_02s0087g00340	-1.17055	protein nuclear fusion defective 4
									VIT_17s0000g05070	-1.17413	protein cobra-like
									VIT_07s0104g01390	-1.1844	monothiol glutaredoxin-s9-like
									VIT_06s0009g02810	-1.20156	flavonoid 3 -hydroxylase 2-like
									VIT_02s0025g00980	-1.23308	abc transporter c family member 10-like
									VIT_14s0060g00230	-1.25114	protein notum homolog
									VIT_11s0016g00330	-1.25669	pectinesterase
									VIT_13s0106g00350	-1.26197	gdsl esterase lipase at5g03610-like
									VIT_00s2032g00010	-1.30326	malectin receptor protein kinase family protein
									VIT_07s0005g01300	-1.36433	probable beta-d-xylosidase 2
									VIT_10s0116g00410	-1.39281	gibberellin 2-beta-dioxygenase 8-like
									VIT_07s0031g00110	-1.48424	protein irx15-like-like
									VIT_03s0063g02360	-1.49228	organ-specific protein s2-like
									VIT_06s0004g01450	-1.61335	linoleate 13s-lipoxygenase 2- chloroplastic-like
									VIT_08s0040g02340	-1.69782	probable beta- -xylosyltransferase irx9
									VIT_06s0004g01480	-1.7082	linoleate 13s-lipoxygenase 2- chloroplastic-like
									VIT_18s0001g08500	-1.72071	pi-plc x domain-containing protein at5g67130-like isoform x1
									VIT_15s0048g00700	-1.75906	PREDICTED: uncharacterized protein LOC100245353
									VIT_04s0069g00280	-1.76563	glutamate receptor -like
									VIT_18s0001g01290	-1.77586	laccase-15-like
									VIT_08s0007g01910	-1.84029	laccase-4-like
									VIT_00s0246g00110	-2.01189	hypothetical protein L484_007585
									VIT_04s0008g02230	-2.17423	ethylene-responsive transcription factor erf017
									VIT_14s0066g02490	-2.17837	inactive ubiquitin carboxyl-terminal hydrolase 54-like
									VIT_07s0005g06060	-2.1834	PREDICTED: uncharacterized protein LOC100251726
									VIT_15s0046g00730	-2.40745	cytochrome b561 and domon domain-containing protein at3g61750
									VIT_10s0003g02100	-2.58265	gdsl esterase lipase at1g29670 isoform x1
									VIT_13s0019g01940	-2.77746	laccase-17
									VIT_04s0008g02960	-2.8015	beta-amyrin 28-oxidase-like
									VIT_06s0061g00320	-3.66565	high-affinity nitrate transporter -like

## Sheet: Dataset S6_GO_UP_L1mvsWTm
GO functional category enrichment among genes upregulated in L1m:WTm
Response to biotic stimulus			Reproduction			Catabolic process			Secondary metabolic process			Protein modification
gene_ID	Annotation		gene_ID	Annotation		gene_ID	Annotation		gene_ID	Annotation		gene_ID	Annotation
VIT_08S0058G00470	abscisic acid receptor pyl4		VIT_19S0014G04060	ARK3 (Arabidopsis Receptor Kinase 3)		VIT_16S0050G02220	acidic chitinase		VIT_18S0041G02410	Aldehyde oxidase 1		VIT_07S0141G00930	33 kDa secretory protein
VIT_13S0067G01940	abscisic acid receptor pyl4-like		VIT_19S0014G04190	ARK3 (Arabidopsis Receptor Kinase 3)		VIT_16S0050G02210	acidic chitinase		VIT_07S0031G01070	Ascorbate oxidase		VIT_00S0163G00020	AarF domain-containing kinase ABC1
VIT_04S0008G00120	basic endochitinase-like		VIT_00S0353G00060	ARK3 (Arabidopsis Receptor Kinase 3)		VIT_15S0046G01570	acidic endochitinase		VIT_07S0031G01130	Ascorbate oxidase		VIT_10S0003G02060	Ankyrin protein kinase
VIT_04S0008G00140	chitinase 1-like		VIT_00S0374G00030	ARK3 (Arabidopsis Receptor Kinase 3)		VIT_00S0662G00010	acyl-coenzyme a oxidase peroxisomal		VIT_16S0100G00860	Chalcone synthase		VIT_06S0009G01810	APK2A (protein kinase 2A)
VIT_07S0005G02560	chitinase 10		VIT_00S0540G00020	Chitinase, class V		VIT_02S0241G00100	ankyrin repeat and kh domain-containing protein 1		VIT_16S0098G00860	Flavanone 3-hydroxylase		VIT_00S0374G00030	ARK3 (Arabidopsis Receptor Kinase 3)
VIT_05S0077G01690	major allergen pru ar 1-like		VIT_19S0014G04460	Curculin (mannose-binding) lectin		VIT_11S0016G02850	atp-dependent 6-phosphofructokinase 3-like		VIT_01S0026G02370	Glutathione S-transferase 10 GSTU10		VIT_19S0014G04060	ARK3 (Arabidopsis Receptor Kinase 3)
VIT_07S0005G00920	major allergen pru ar 1-like		VIT_07S0095G00660	Curculin (mannose-binding) lectin		VIT_14S0108G00540	atp-dependent 6-phosphofructokinase chloroplastic-like		VIT_01S0026G02400	Glutathione S-transferase 10 GSTU10		VIT_19S0014G04190	ARK3 (Arabidopsis Receptor Kinase 3)
VIT_05S0077G01680	major allergen pru ar 1-like		VIT_00S0409G00040	Cysteine-rich receptor-like protein kinase 15 RLK15		VIT_15S0046G01580	basic endochitinase-like		VIT_01S0026G02390	Glutathione S-transferase 10 GSTU10		VIT_00S0353G00060	ARK3 (Arabidopsis Receptor Kinase 3)
VIT_05S0094G01570	mlo-like protein 1		VIT_08S0007G01230	Lectin protein kinase		VIT_04S0008G00120	basic endochitinase-like		VIT_19S0093G00110	Glutathione S-transferase 22 GSTU22		VIT_10S0003G01130	Armadillo/beta-catenin repeat
VIT_06S0004G03120	mlo-like protein 3		VIT_03S0017G01500	N-6 Adenine-specific DNA methylase		VIT_04S0008G00140	chitinase 1-like		VIT_19S0093G00320	Glutathione S-transferase 25 GSTU25		VIT_05S0020G04560	Armadillo/beta-catenin repeat protein / U-box domain-containing protein
VIT_08S0040G02170	mlo-like protein 6		VIT_19S0014G04500	Receptor kinase ARK3		VIT_07S0005G02560	chitinase 10		VIT_19S0093G00400	Glutathione S-transferase 25 GSTU25		VIT_18S0001G12520	ATP binding
VIT_13S0019G04070	mlo-like protein 6		VIT_19S0015G02410	Receptor protein kinase		VIT_02S0012G00170	chloroplast beta-amylase isoform 1		VIT_19S0093G00350	Glutathione S-transferase 25 GSTU25		VIT_07S0031G03090	Avr9 elicitor response protein
VIT_06S0004G03100	mlo-like protein 6		VIT_18S0001G09820	S-domain receptor kinase		VIT_12S0142G00610	citrate glyoxysomal		VIT_06S0004G05670	Glutathione S-transferase 25 GSTU7		VIT_04S0008G02070	Avr9/Cf-9 induced kinase 1
VIT_13S0019G04060	mlo-like protein 6		VIT_00S0374G00020	S-locus lectin protein kinase		VIT_05S0094G00320	class iv chitinase		VIT_17S0000G02950	Glutathione S-transferase 25 GSTU7		VIT_11S0016G01060	Avr9/Cf-9 induced kinase 1
VIT_19S0014G01180	pathogen-related protein		VIT_00S0743G00030	S-locus lectin protein kinase		VIT_05S0094G00330	class iv chitinase		VIT_08S0040G00920	Glutathione S-transferase 25 GSTU7		VIT_01S0011G06140	Avr9/Cf-9 rapidly elicited protein
VIT_05S0077G01600	pathogenesis-related protein		VIT_19S0014G04050	S-locus lectin protein kinase		VIT_05S0094G00340	class iv chitinase		VIT_17S0000G02940	Glutathione S-transferase 8 GSTU8		VIT_14S0108G00890	Beta-1,3-galactosyltransferase
VIT_03S0088G00710	pathogenesis-related protein 1		VIT_00S0262G00180	S-locus lectin protein kinase		VIT_11S0149G00380	class v chitinase		VIT_08S0007G01410	Glutathione S-transferase 8 GSTU8		VIT_12S0055G01150	Brassinosteroid insensitive 1-associated receptor kinase 1
VIT_03S0088G00700	pathogenesis-related protein 1		VIT_05S0049G01200	S-locus lectin protein kinase		VIT_11S0206G00030	class v chitinase		VIT_08S0007G01400	Glutathione S-transferase 8 GSTU8		VIT_00S0258G00090	Brassinosteroid insensitive 1-associated receptor kinase 1
VIT_03S0088G00750	pathogenesis-related protein 1		VIT_10S0116G00170	S-locus lectin protein kinase		VIT_11S0149G00350	class v chitinase family protein		VIT_15S0107G00150	Glutathione S-transferase 8 GSTU8		VIT_00S0258G00140	Brassinosteroid insensitive 1-associated receptor kinase 1
VIT_05S0077G01550	pathogenesis-related protein 10		VIT_10S0071G00450	S-locus lectin protein kinase		VIT_12S0057G00420	cytochrome b561 and domon domain-containing protein at5g47530-like		VIT_12S0028G00920	Glutathione S-transferase 9 GSTF9		VIT_08S0032G01220	Calcium dependent protein kinase 1
VIT_05S0077G01530	pathogenesis-related protein 10		VIT_19S0014G04140	S-locus protein kinase		VIT_06S0004G01130	e3 ubiquitin-protein ligase sinat2		VIT_17S0000G06130	Glutathione S-transferase 9 GSTU9		VIT_04S0023G03420	Calcium-dependent protein kinase 16 CPK16
VIT_05S0077G01540	pathogenesis-related protein 10		VIT_19S0014G04540	S-locus protein kinase		VIT_18S0001G02760	early nodulin 8 precursor family protein		VIT_17S0000G06110	Glutathione S-transferase 9 GSTU9		VIT_03S0038G03960	Calcium-dependent protein kinase 6 CPK6
VIT_05S0077G01560	pathogenesis-related protein 10		VIT_19S0014G04470	S-locus protein kinase		VIT_05S0094G00360	endochitinase pr4		VIT_07S0031G01040	L-ascorbate oxidase		VIT_13S0047G00260	Calcium/calmodulin-dependent protein kinase (CaM kinase) II
VIT_14S0081G00030	pathogenesis-related protein pr-4-like		VIT_19S0014G04310	S-locus protein kinase		VIT_05S0094G00200	endochitinase pr4		VIT_18S0001G00680	Laccase		VIT_11S0037G00660	CF2
VIT_14S0006G01610	plastid movement impaired 2		VIT_19S0014G04490	S-locus protein kinase		VIT_00S0340G00050	endoglucanase 12		VIT_18S0001G00850	Laccase		VIT_11S0149G00380	Chitinase-3 protein 1 precursor
VIT_14S0006G01930	uncharacterized protein LOC104881595		VIT_19S0014G04530	S-locus receptor kinase		VIT_00S2526G00010	endoglucanase 12		VIT_18S0075G00620	Laccase		VIT_11S0149G00350	Chitinase-3 protein 1 precursor
VIT_08S0058G00860	protein lurp-one-related 10-like		VIT_08S0007G01160	S-receptor kinase		VIT_18S0001G02780	esterase-like isoform x1		VIT_18S0075G00700	Laccase		VIT_00S0540G00020	Chitinase, class V
VIT_07S0005G02070	protein nim1-interacting 1		VIT_05S0020G03300	S-receptor kinase		VIT_00S0540G00020	g-type lectin s-receptor-like serine threonine-protein kinase		VIT_18S0122G00690	Laccase		VIT_04S0008G00370	Clavata1 receptor kinase (CLV1)
VIT_02S0025G04260	protein p21		VIT_12S0028G01650	S-receptor kinase		VIT_09S0002G00520	gdsl esterase lipase 1		VIT_00S0731G00010	Laccase		VIT_04S0008G00310	Clavata1 receptor kinase (CLV1)
VIT_02S0025G04280	protein p21		VIT_04S0044G00660	S-receptor kinase		VIT_09S0002G00530	gdsl esterase lipase 1		VIT_16S0039G01100	Phenylalanin ammonia-lyase [Vitis vinifera]		VIT_04S0008G00440	Clavata1 receptor kinase (CLV1)
VIT_02S0025G04340	protein p21		VIT_06S0004G01400	S-receptor kinase		VIT_09S0002G00510	gdsl esterase lipase 1-like		VIT_16S0039G01110	Phenylalanin ammonia-lyase [Vitis vinifera]		VIT_04S0008G00410	Clavata1 receptor kinase (CLV1)
VIT_02S0025G04300	protein p21		VIT_08S0007G01190	S-receptor kinase		VIT_18S0001G02770	gdsl-like lipase acylhydrolase superfamily protein		VIT_16S0039G01120	Phenylalanin ammonia-lyase [Vitis vinifera]		VIT_11S0016G03080	Clavata1 receptor kinase (CLV1)
VIT_02S0025G04270	protein p21		VIT_05S0020G03270	S-receptor kinase		VIT_12S0028G00920	glutathione s-transferase f9-like		VIT_16S0039G01280	Phenylalanin ammonia-lyase [Vitis vinifera]		VIT_04S0008G00300	Clavata1 receptor kinase (CLV1)
VIT_02S0025G04290	protein p21		VIT_04S0044G00750	S-receptor kinase		VIT_01S0026G02370	glutathione s-transferase u10-like		VIT_16S0039G01360	Phenylalanin ammonia-lyase [Vitis vinifera]		VIT_04S0008G00290	Clavata1 receptor kinase (CLV1)
VIT_02S0025G04230	protein p21		VIT_05S0020G03240	S-receptor kinase		VIT_01S0026G02400	glutathione s-transferase u10-like		VIT_16S0039G01130	Phenylalanin ammonia-lyase [Vitis vinifera]		VIT_09S0002G04720	Coatomer protein complex, subunit beta 2
VIT_02S0025G04310	protein p21		VIT_12S0028G01630	S-receptor kinase		VIT_01S0026G02390	glutathione s-transferase u10-like		VIT_11S0016G01640	Phenylalanine ammonia-lyase		VIT_18S0117G00290	Coatomer protein complex, subunit beta 2
VIT_02S0025G04250	protein p21-like		VIT_04S0044G00680	S-receptor kinase		VIT_17S0000G06130	glutathione s-transferase u9-like		VIT_11S0016G01520	Phenylalanine ammonia-lyase		VIT_18S0117G00300	Coatomer protein complex, subunit beta 2
VIT_01S0146G00480	protein tify 9		VIT_04S0044G00640	S-receptor kinase		VIT_17S0000G06110	glutathione s-transferase u9-like		VIT_00S2849G00010	Phenylalanine ammonia-lyase		VIT_16S0098G01140	CRK (CDPK-related kinase)
VIT_06S0009G01620	protein yls9-like		VIT_04S0044G00840	S-receptor kinase		VIT_08S0040G00920	glutathione transferase gst 23-like		VIT_16S0039G01300	Phenylalanine ammonia-lyase [Vitis vinifera]		VIT_00S1458G00010	CRK10 (cysteine-rich RLK10)
VIT_08S0007G02360	protein yls9-like		VIT_13S0156G00580	S-receptor kinase		VIT_19S0014G01800	homogentisate -dioxygenase		VIT_16S0039G01170	Phenylalanine ammonium lyase		VIT_02S0087G01010	CRK10 (cysteine-rich RLK10)
VIT_17S0000G06860	snap25 homologous protein snap33-like		VIT_04S0044G00720	S-receptor kinase		VIT_11S0016G02800	inositol oxygenase 2-like		VIT_02S0025G02920	Quercetin 3-O-methyltransferase 1		VIT_00S2659G00010	CRK10 (cysteine-rich RLK10)
VIT_02S0025G04320	thaumatin-like protein		VIT_08S0007G01170	S-receptor kinase		VIT_17S0000G02140	ketose-bisphosphate aldolase class-ii family protein isoform 1		VIT_16S0100G01070	Resveratrol synthase [Vitis vinifera]		VIT_02S0087G01020	CRK10 (cysteine-rich RLK10)
VIT_02S0025G04330	thaumatin-like protein		VIT_18S0166G00230	S-receptor kinase		VIT_07S0031G01070	l-ascorbate oxidase		VIT_10S0042G00920	Stilbene synthase		VIT_19S0014G04460	Curculin (mannose-binding) lectin
			VIT_05S0020G03210	S-receptor kinase		VIT_07S0031G01040	l-ascorbate oxidase		VIT_16S0100G01010	Stilbene synthase		VIT_19S0014G04180	Curculin (mannose-binding) lectin
			VIT_05S0020G03290	S-receptor kinase		VIT_07S0031G01130	l-ascorbate oxidase		VIT_16S0100G01100	Stilbene synthase		VIT_07S0095G00660	Curculin (mannose-binding) lectin
			VIT_13S0156G00550	S-receptor kinase		VIT_02S0154G00350	l-lactate dehydrogenase b		VIT_16S0100G00770	Stilbene synthase		VIT_00S0409G00040	Cysteine-rich receptor-like protein kinase 15 RLK15
			VIT_12S0028G03520	S-receptor kinase		VIT_18S0075G00620	laccase-14-like		VIT_16S0100G00780	Stilbene synthase		VIT_17S0000G08770	Cysteine-rich receptor-like protein kinase 2
			VIT_13S0156G00590	S-receptor kinase		VIT_18S0075G00700	laccase-14-like		VIT_16S0100G00750	Stilbene synthase		VIT_04S0079G00020	Cysteine-rich receptor-like protein kinase 2
			VIT_19S0014G04150	S-receptor protein kinase		VIT_18S0001G00680	laccase-15-like		VIT_16S0100G00830	Stilbene synthase		VIT_09S0018G00710	Disease resistance family protein
			VIT_19S0014G04040	S-receptor protein kinase		VIT_18S0001G00850	laccase-15-like		VIT_16S0100G01200	Stilbene synthase		VIT_09S0002G07680	Disease resistance protein
			VIT_17S0000G03510	Serine/threonine kinase BRLK		VIT_18S0122G00690	laccase-15-like		VIT_16S0100G01120	Stilbene synthase		VIT_11S0016G02890	Dual specificity protein phosphatase
			VIT_07S0095G00640	Serine/threonine kinase BRLK		VIT_00S0731G00010	laccase-15-like		VIT_16S0100G00910	Stilbene synthase - grape		VIT_16S0098G00430	EFR (EF-TU receptor)
			VIT_10S0071G00440	Serine/threonine-protein kinase receptor ARK3		VIT_05S0020G04610	lysm domain receptor-like kinase 4		VIT_16S0100G00920	Stilbene synthase - grape		VIT_08S0007G02110	EFR (EF-TU receptor)
			VIT_19S0014G04080	Serine/threonine-protein kinase receptor ARK3		VIT_03S0038G03220	lysm domain-containing gpi-anchored protein 2		VIT_16S0100G01040	Stilbene synthase - grape		VIT_11S0118G00050	EIX receptor
			VIT_19S0014G04090	Serine/threonine-protein kinase receptor ARK3		VIT_12S0035G01220	non-lysosomal glucosylceramidase		VIT_16S0100G00960	Stilbene synthase [Vitis pseudoreticulata]		VIT_00S0179G00370	ESCRT-I complex subunit TSG101
						VIT_00S0262G00110	nucleolar gtp-binding protein 1-like		VIT_10S0042G00840	Stilbene synthase [Vitis pseudoreticulata]		VIT_14S0068G00070	feronia receptor-like kinase
						VIT_14S0081G00030	pathogenesis-related protein pr-4-like		VIT_16S0100G00880	Stilbene synthase [Vitis pseudoreticulata]		VIT_09S0002G02780	FRK1 (FLG22-induced receptor-like kinase 1)
						VIT_15S0048G01080	peptidoglycan-binding domain-containing family partial		VIT_16S0100G01020	Stilbene synthase [Vitis pseudoreticulata]		VIT_09S0002G02760	FRK1 (FLG22-induced receptor-like kinase 1)
						VIT_16S0100G00270	peptidoglycan-binding domain-containing family partial		VIT_16S0100G00900	Stilbene synthase [Vitis pseudoreticulata]		VIT_09S0002G02990	FRK1 (FLG22-induced receptor-like kinase 1)
						VIT_18S0072G00160	peroxidase 12-like		VIT_10S0042G00930	Stilbene synthase [Vitis pseudoreticulata]		VIT_09S0002G03020	FRK1 (FLG22-induced receptor-like kinase 1)
						VIT_12S0055G01020	peroxidase n1-like		VIT_16S0100G01030	Stilbene synthase [Vitis quinquangularis]		VIT_09S0002G03010	FRK1 (FLG22-induced receptor-like kinase 1)
						VIT_16S0039G01100	phenylalanine ammonia-lyase		VIT_16S0100G01130	Stilbene synthase [Vitis vinifera]		VIT_17S0000G05410	Galactosyltransferase
						VIT_11S0016G01640	phenylalanine ammonia-lyase		VIT_16S0100G00810	Stilbene synthase [Vitis vinifera]		VIT_14S0068G01360	GEM-like protein 5
						VIT_16S0039G01300	phenylalanine ammonia-lyase		VIT_16S0100G01150	Stilbene synthase [Vitis vinifera]		VIT_01S0010G01840	GEM-like protein 5
						VIT_16S0039G01110	phenylalanine ammonia-lyase		VIT_16S0100G01190	Stilbene synthase [Vitis vinifera]		VIT_19S0014G01730	Glutamate receptor 2.8
						VIT_16S0039G01120	phenylalanine ammonia-lyase		VIT_16S0100G01160	Stilbene synthase [Vitis vinifera]		VIT_17S0119G00110	GRAM domain-containing protein / ABA-responsive
						VIT_16S0039G01280	phenylalanine ammonia-lyase		VIT_10S0042G00890	Stilbene synthase 1 [Vitis vinifera]		VIT_10S0071G00370	GRAM domain-containing protein / ABA-responsive
						VIT_16S0039G01360	phenylalanine ammonia-lyase		VIT_16S0100G01170	Stilbene synthase 1 [Vitis vinifera]		VIT_14S0066G02660	Hcr2-p1.2
						VIT_00S2849G00010	phenylalanine ammonia-lyase		VIT_16S0100G01140	Stilbene synthase 2		VIT_09S0018G00670	HcrVf1 protein
						VIT_16S0039G01130	phenylalanine ammonia-lyase		VIT_16S0100G00930	Stilbene synthase 2		VIT_16S0050G01550	HcrVf2 protein
						VIT_16S0039G01170	phenylalanine ammonia-lyase		VIT_16S0100G00990	Stilbene synthase 2		VIT_16S0022G00080	HcrVf2 protein
						VIT_11S0016G01520	phenylalanine ammonia-lyase-like		VIT_16S0100G00940	Stilbene synthase 3 [Vitis sp. cv. 'Norton']		VIT_06S0004G05170	Lectin protein kinase
						VIT_13S0067G00890	phosphoinositide phospholipase c 6-like		VIT_16S0100G00840	Stilbene synthase 4		VIT_03S0097G00070	Lectin protein kinase
						VIT_07S0141G00360	phospholipase a1- chloroplastic-like		VIT_16S0100G00800	Stilbene synthase 4		VIT_08S0007G06570	Lectin protein kinase
						VIT_02S0025G04620	phospholipase d beta 1		VIT_16S0100G01000	Stilbene synthase 4		VIT_18S0041G01210	Lectin protein kinase
						VIT_14S0006G01250	probable adp-ribosylation factor gtpase-activating protein agd11					VIT_08S0007G06560	Lectin protein kinase
						VIT_17S0000G02290	probable adp-ribosylation factor gtpase-activating protein agd11					VIT_08S0007G06580	Lectin protein kinase
						VIT_17S0000G02940	probable glutathione s-transferase					VIT_18S0041G01140	Lectin protein kinase
						VIT_19S0093G00320	probable glutathione s-transferase					VIT_08S0007G06610	Lectin protein kinase
						VIT_06S0004G05670	probable glutathione s-transferase					VIT_03S0038G04170	Lectin protein kinase
						VIT_19S0093G00110	probable glutathione s-transferase					VIT_18S0041G01160	Lectin protein kinase
						VIT_17S0000G02950	probable glutathione s-transferase					VIT_08S0007G01230	Lectin protein kinase
						VIT_08S0007G01410	probable glutathione s-transferase					VIT_08S0007G00810	Lectin receptor kinase 7
						VIT_08S0007G01400	probable glutathione s-transferase					VIT_10S0042G00600	Leucine Rich Repeat receptor-like kinase
						VIT_15S0107G00150	probable glutathione s-transferase					VIT_11S0037G00680	Leucine Rich Repeat receptor-like kinase
						VIT_19S0093G00350	probable glutathione s-transferase para					VIT_07S0005G04050	Leucine Rich Repeat receptor-like kinase
						VIT_19S0093G00400	probable glutathione s-transferase parc					VIT_14S0108G00340	Leucine Rich Repeat receptor-like kinase
						VIT_12S0035G00180	probable leucine-rich repeat receptor-like protein kinase at1g35710 isoform x1					VIT_07S0005G04100	Leucine Rich Repeat receptor-like kinase
						VIT_00S0226G00030	probable peroxidase 61					VIT_14S0108G00280	Leucine Rich Repeat receptor-like kinase
						VIT_14S0083G00520	proline dehydrogenase mitochondrial-like					VIT_14S0066G02670	Leucine Rich Repeat receptor-like kinase
						VIT_03S0038G02490	skp1-like protein 1b					VIT_10S0092G00570	Leucine-rich repeat family
												VIT_05S0020G03030	Leucine-rich repeat family protein
												VIT_09S0070G00620	Leucine-rich repeat family protein
												VIT_04S0008G00320	Leucine-rich repeat family protein
												VIT_18S0072G00980	Leucine-rich repeat protein kinase
												VIT_18S0072G00990	Leucine-rich repeat protein kinase
												VIT_12S0035G00180	Leucine-rich repeat protein kinase
												VIT_06S0004G03930	Leucine-rich repeat protein kinase
												VIT_14S0066G02680	Leucine-rich repeat protein kinase
												VIT_10S0042G00770	Leucine-rich repeat receptor-like protein kinase 1
												VIT_10S0042G00700	Leucine-rich repeat receptor-like protein kinase 1
												VIT_10S0042G00590	Leucine-rich repeat receptor-like protein kinase 1
												VIT_17S0000G09710	Leucine-rich repeat transmembrane protein kinase
												VIT_17S0000G06710	Leucine-rich repeat transmembrane protein kinase
												VIT_10S0042G00610	Leucine-rich repeat transmembrane protein kinase
												VIT_09S0002G03100	Light repressible receptor protein kinase
												VIT_06S0004G03540	MAPK (MPK3)
												VIT_06S0004G03620	MAPK MPK13
												VIT_18S0001G11240	MAPKKK5 (Mitogen-activated protein kinase kinase kinase 5)
												VIT_05S0020G03870	MLK/Raf-related protein kinase 1
												VIT_05S0051G00120	N-6 Adenine-specific DNA methylase
												VIT_03S0017G01500	N-6 Adenine-specific DNA methylase
												VIT_00S0211G00040	Nodulation receptor kinase
												VIT_19S0014G04960	Nodulation receptor kinase
												VIT_01S0150G00140	ORTH2/VIM1 (variant in methylation 1)
												VIT_15S0046G01830	Pentatricopeptide (PPR) repeat-containing protein
												VIT_16S0148G00360	PR5K (PR5-like receptor kinase)
												VIT_03S0088G01180	Proline iminopeptidase
												VIT_15S0024G01750	Protein kinase
												VIT_16S0039G01870	Protein kinase
												VIT_08S0056G00100	Protein kinase
												VIT_01S0011G03800	Protein kinase
												VIT_19S0027G00390	Protein kinase
												VIT_18S0122G01260	Protein kinase 1B
												VIT_08S0040G01570	Protein kinase APK1A, chloroplast precursor
												VIT_08S0040G01580	Protein kinase APK1A, chloroplast precursor
												VIT_03S0038G03800	Protein kinase APK1B
												VIT_18S0122G01270	Protein kinase APK1B
												VIT_06S0004G06840	Protein phosphatase 2C
												VIT_09S0070G00490	Protein phosphatase 2C
												VIT_07S0129G00520	Protein phosphatase 2C
												VIT_05S0049G01290	Protein phosphatase 2C
												VIT_00S0179G00140	Protein phosphatase 2C / PP2C
												VIT_07S0104G00850	Pto kinase interactor
												VIT_05S0020G00720	Pto kinase interactor 1
												VIT_04S0044G01460	PUB26 (plant U- box 26)
												VIT_19S0014G00620	Receptor kinase 2
												VIT_19S0014G04500	Receptor kinase ARK3
												VIT_04S0008G02510	Receptor kinase homolog LRK10
												VIT_00S0258G00130	Receptor kinase homolog LRK10
												VIT_16S0050G01690	Receptor kinase homolog LRK10
												VIT_16S0039G01330	Receptor kinase homolog LRK10
												VIT_16S0098G00190	Receptor kinase homolog LRK10
												VIT_00S0388G00050	Receptor kinase homolog LRK14
												VIT_00S0485G00010	Receptor kinase homolog LRK14
												VIT_16S0148G00330	Receptor kinase LRK10
												VIT_00S0262G00090	Receptor kinase RK20-1
												VIT_00S0262G00010	Receptor kinase RK20-1
												VIT_00S0262G00120	Receptor kinase RK20-1
												VIT_00S2745G00010	Receptor kinase RK20-1
												VIT_00S0429G00010	Receptor kinase RK20-1
												VIT_00S0748G00020	Receptor kinase RK20-1
												VIT_12S0028G01920	Receptor kinase TRKe
												VIT_11S0052G01420	Receptor kinase TRKe
												VIT_18S0001G09550	Receptor kinase TRKe
												VIT_11S0052G01460	Receptor kinase TRKe
												VIT_11S0052G00350	Receptor kinase TRKe
												VIT_11S0037G00670	Receptor protein kinase
												VIT_12S0055G00580	Receptor protein kinase
												VIT_17S0000G02360	Receptor protein kinase
												VIT_17S0000G02370	Receptor protein kinase
												VIT_02S0087G00720	Receptor protein kinase
												VIT_19S0015G02410	Receptor protein kinase
												VIT_00S0409G00020	Receptor protein kinase RK20-1
												VIT_12S0059G02590	Receptor protein kinase RK20-1
												VIT_12S0059G02600	Receptor protein kinase RK20-1
												VIT_16S0148G00370	Receptor serine/threonine kinase
												VIT_16S0148G00300	Receptor serine/threonine kinase
												VIT_16S0039G01310	Receptor serine/threonine kinase PR5K
												VIT_17S0000G03330	Receptor serine/threonine kinase PR5K
												VIT_00S0388G00020	Receptor serine/threonine kinase PR5K
												VIT_01S0011G03990	Receptor serine/threonine kinase PR5K-l
												VIT_14S0006G02650	Receptor-like protein kinase
												VIT_00S0262G00130	Receptor-like protein kinase homolog RK20-1
												VIT_19S0014G00520	RKF1 (receptor-like kinase in flowers 1)
												VIT_19S0014G00470	RKF1 (receptor-like kinase in flowers 1)
												VIT_10S0003G01940	RKF1 (receptor-like kinase in flowers 1)
												VIT_10S0003G01920	RKF1 (receptor-like kinase in flowers 1)
												VIT_10S0003G02020	RKF1 (receptor-like kinase in flowers 1)
												VIT_19S0014G00830	RKF1 (receptor-like kinase in flowers 1)
												VIT_19S0014G00810	RKF1 (receptor-like kinase in flowers 1)
												VIT_19S0014G00710	RKF1 (receptor-like kinase in flowers 1)
												VIT_17S0000G08720	RKF2 (receptor-like serine/threonine kinase 2)
												VIT_18S0001G01960	RKF3 (receptor-like kinase IN in flowers 3)
												VIT_09S0002G00600	RPP27 (resistance to peronospora parasitica 27)
												VIT_18S0001G09820	S-domain receptor kinase
												VIT_10S0116G00170	S-locus lectin protein kinase
												VIT_00S0262G00180	S-locus lectin protein kinase
												VIT_00S0374G00020	S-locus lectin protein kinase
												VIT_05S0049G01200	S-locus lectin protein kinase
												VIT_00S0743G00030	S-locus lectin protein kinase
												VIT_19S0014G04050	S-locus lectin protein kinase
												VIT_10S0071G00450	S-locus lectin protein kinase
												VIT_19S0014G04540	S-locus protein kinase
												VIT_19S0014G04490	S-locus protein kinase
												VIT_19S0014G04510	S-locus protein kinase
												VIT_19S0014G04470	S-locus protein kinase
												VIT_19S0014G04310	S-locus protein kinase
												VIT_19S0014G04530	S-locus receptor kinase
												VIT_12S0028G03520	S-receptor kinase
												VIT_05S0020G03270	S-receptor kinase
												VIT_04S0044G00680	S-receptor kinase
												VIT_05S0020G03290	S-receptor kinase
												VIT_13S0156G00550	S-receptor kinase
												VIT_04S0044G00660	S-receptor kinase
												VIT_04S0044G00640	S-receptor kinase
												VIT_05S0020G03300	S-receptor kinase
												VIT_06S0004G01400	S-receptor kinase
												VIT_04S0044G00750	S-receptor kinase
												VIT_04S0044G00840	S-receptor kinase
												VIT_04S0044G00720	S-receptor kinase
												VIT_05S0020G03210	S-receptor kinase
												VIT_05S0020G03220	S-receptor kinase
												VIT_05S0020G03240	S-receptor kinase
												VIT_13S0156G00580	S-receptor kinase
												VIT_18S0166G00230	S-receptor kinase
												VIT_13S0156G00590	S-receptor kinase
												VIT_12S0028G01650	S-receptor kinase
												VIT_12S0028G01630	S-receptor kinase
												VIT_08S0007G01190	S-receptor kinase
												VIT_08S0007G01160	S-receptor kinase
												VIT_08S0007G01170	S-receptor kinase
												VIT_19S0014G04150	S-receptor protein kinase
												VIT_19S0014G04040	S-receptor protein kinase
												VIT_06S0004G04820	Salt stress-inducible protein kinase
												VIT_16S0013G01920	Ser/Thr protein kinase
												VIT_00S0388G00090	Ser/Thr receptor-like kinase1
												VIT_16S0148G00050	Ser/Thr receptor-like kinase1
												VIT_16S0148G00320	Ser/Thr receptor-like kinase1
												VIT_16S0148G00290	Ser/Thr receptor-like kinase1
												VIT_00S1830G00010	Ser/Thr receptor-like kinase1
												VIT_00S0388G00010	Serine/threonine kinase
												VIT_07S0095G00640	Serine/threonine kinase BRLK
												VIT_17S0000G03510	Serine/threonine kinase BRLK
												VIT_16S0050G01970	Serine/threonine protein kinase LRK19
												VIT_19S0014G04080	Serine/threonine-protein kinase receptor ARK3
												VIT_19S0014G04090	Serine/threonine-protein kinase receptor ARK3
												VIT_10S0071G00440	Serine/threonine-protein kinase receptor ARK3
												VIT_06S0004G01130	Seven in absentia SINA2
												VIT_11S0016G05420	SOS2 (salt overly sensitive 2)
												VIT_05S0020G04610	SYM10 protein
												VIT_00S0211G00030	Symbiosis receptor kinase
												VIT_18S0001G14390	Transducin protein
												VIT_11S0052G01070	Transferase
												VIT_04S0044G00870	U-box domain containing protein
												VIT_08S0105G00190	U-box domain-containing protein
												VIT_08S0105G00200	U-box domain-containing protein
												VIT_06S0009G00370	U-box domain-containing protein
												VIT_18S0166G00190	U-box domain-containing protein
												VIT_19S0027G00020	WAG1
												VIT_17S0000G04380	Wall-associated kinase 1 (WAK1)
												VIT_17S0000G02100	Wall-associated kinase 2 (WAK2)
												VIT_17S0000G04420	Wall-associated kinase 2 (WAK2)
												VIT_14S0006G02600	Wall-associated kinase 4
												VIT_17S0000G03340	Wall-associated kinase 4
												VIT_18S0041G00010	Wall-associated receptor kinase 2
												VIT_18S0041G00040	Wall-associated receptor kinase 2
												VIT_18S0041G00020	Wall-associated receptor kinase 2
												VIT_18S0001G01310	Wall-associated receptor kinase 5
												VIT_18S0001G01300	Wall-associated receptor kinase 5
												VIT_18S0041G00030	Wall-associated receptor kinase 5
												VIT_18S0001G01370	Wall-associated receptor kinase 5
												VIT_03S0132G00340	Wall-associated receptor kinase-like 10
												VIT_03S0132G00350	Wall-associated receptor kinase-like 10
												VIT_13S0019G02300	Wall-associated receptor kinase-like 20

## Sheet: Dataset S7_GO_DOWN_L1mvsWT
GO functional category enrichment among genes downregulated in L1m:WTm
Secondary metabolic process			Lipid metabolic process			Response to endogenous stimulus
gene_ID	Annotation		gene_ID	Annotation		gene_ID	Annotation
VIT_10S0003G03750	9-cis-epoxycarotenoid dioxygenase 2		VIT_09S0002G02080	3-epi-6-deoxocathasterone 23-monooxygenase		VIT_10S0003G04560	187-kda microtubule-associated protein air9 isoform x1
VIT_19S0093G00550	9-cis-epoxycarotenoid dioxygenase chloroplastic-like		VIT_04S0044G01740	3-hydroxy-3-methylglutaryl coenzyme a reductase		VIT_05S0020G04690	aux iaa family protein
VIT_00S0361G00040	anthocyanidin reductase		VIT_18S0122G00610	3-hydroxy-3-methylglutaryl-coenzyme a reductase 1		VIT_15S0046G00290	auxin response factor 18 isoform x1
VIT_02S0025G04720	anthocyanidin synthase		VIT_01S0011G03490	3-ketoacyl- synthase 6		VIT_06S0004G03130	auxin response factor 4
VIT_14S0068G00930	chalcone synthase		VIT_14S0006G02990	3-ketoacyl- synthase 6		VIT_04S0023G00530	auxin-induced protein 15a
VIT_05S0136G00260	chalcone synthase		VIT_10S0003G03750	9-cis-epoxycarotenoid dioxygenase 2		VIT_03S0038G00950	auxin-induced protein 15a-like
VIT_14S0068G00920	chalcone synthase		VIT_19S0093G00550	9-cis-epoxycarotenoid dioxygenase chloroplastic-like		VIT_03S0038G01090	auxin-induced protein x15
VIT_19S0014G03200	cop1-interacting protein isoform 1		VIT_18S0001G08510	alpha beta hydrolase family protein		VIT_03S0038G01110	auxin-induced protein x15
VIT_18S0001G12800	dihydroflavonol 4-reductase		VIT_19S0090G00830	aspartic proteinase		VIT_03S0038G01130	auxin-induced protein x15
VIT_04S0023G03370	flavanone 3-hydroxylase		VIT_14S0060G00330	aspartic proteinase-like		VIT_03S0038G01150	auxin-induced protein x15
VIT_18S0001G14310	flavanone 3-hydroxylase		VIT_14S0083G00320	cinnamoyl- reductase 2-like isoform x2		VIT_03S0038G01260	auxin-induced protein x15
VIT_18S0001G03470	flavonol synthase		VIT_04S0008G01210	delta -fatty-acid desaturase 1-like		VIT_14S0081G00010	auxin-responsive protein iaa16
VIT_07S0104G01800	glutathione s-transferase f13		VIT_01S0011G03870	delta -sterol-c5 -desaturase-like		VIT_07S0141G00290	auxin-responsive protein iaa16-like
VIT_01S0026G01380	glutathione s-transferase u17-like		VIT_09S0002G00550	gdsl esterase lipase 1		VIT_09S0002G04080	auxin-responsive protein iaa27-like
VIT_13S0067G01970	laccase 12		VIT_14S0083G00850	gdsl esterase lipase 7-like		VIT_04S0008G03400	dehydration-responsive element-binding protein 3-like
VIT_08S0007G00670	laccase 17		VIT_09S0002G03150	gdsl esterase lipase apg-like		VIT_19S0014G02240	ethylene-responsive transcription factor 4
VIT_06S0004G03760	laccase 17		VIT_09S0002G03140	gdsl esterase lipase apg-like		VIT_04S0008G02230	ethylene-responsive transcription factor erf017
VIT_08S0007G00680	laccase 17		VIT_10S0003G02100	gdsl esterase lipase at1g29670 isoform x1		VIT_00S0632G00010	ethylene-responsive transcription factor erf039-like
VIT_04S0023G01960	laccase-11-like		VIT_14S0128G00080	gdsl esterase lipase at1g54790		VIT_11S0016G03350	ethylene-responsive transcription factor tiny-like
VIT_13S0019G01940	laccase-17		VIT_07S0104G00620	gdsl esterase lipase at1g54790-like		VIT_09S0002G03940	ethylene-responsive transcription factor tiny-like
VIT_13S0019G02160	laccase-17		VIT_17S0000G06290	gdsl esterase lipase at1g74460		VIT_09S0002G06750	ethylene-responsive transcription factor win1-like
VIT_06S0004G04050	laccase-17-like		VIT_17S0000G10060	gdsl esterase lipase at3g48460		VIT_11S0118G00180	heptahelical transmembrane protein 1-like
VIT_08S0007G00600	laccase-17-like		VIT_15S0046G01450	gdsl esterase lipase at4g01130		VIT_09S0002G03520	histidine-containing phosphotransfer protein 4
VIT_06S0004G06090	laccase-4		VIT_13S0106G00250	gdsl esterase lipase at5g03610-like		VIT_08S0007G03420	protein abscisic acid-insensitive 5
VIT_08S0007G01910	laccase-4-like		VIT_13S0106G00350	gdsl esterase lipase at5g03610-like		VIT_15S0046G01470	protein curvature thylakoid chloroplastic
VIT_13S0019G04460	phenylalanine ammonia-lyase		VIT_10S0003G00620	gdsl esterase lipase at5g45950		VIT_08S0007G05860	protein gast1
VIT_06S0004G02620	phenylalanine ammonia-lyase		VIT_10S0003G00600	gdsl esterase lipase at5g45960-like		VIT_00S0203G00070	protein odorant1
VIT_02S0025G00760	plant disease resistance response partial		VIT_18S0001G14760	gdsl esterase lipase exl3		VIT_08S0056G00050	protein scarecrow
VIT_11S0052G01730	probable 1-deoxy-d-xylulose-5-phosphate synthase chloroplastic		VIT_12S0142G00040	glycerol-3-phosphate acyltransferase 1		VIT_02S0025G04000	scarecrow-like protein 28
VIT_00S0218G00110	probable 1-deoxy-d-xylulose-5-phosphate synthase chloroplastic		VIT_06S0004G01450	linoleate 13s-lipoxygenase 2- chloroplastic-like		VIT_10S0116G01140	stigma-specific stig1-like protein 3
VIT_02S0087G00910	probable carotenoid cleavage dioxygenase chloroplastic		VIT_13S0019G02210	methylsterol monooxygenase 2-2
VIT_13S0067G02870	probable chalcone--flavonone isomerase 3		VIT_18S0001G00370	neutral ceramidase-like
VIT_18S0001G14910	probable cinnamyl alcohol dehydrogenase 6		VIT_06S0004G01250	omega-6 fatty acid endoplasmic reticulum isozyme 2
VIT_15S0024G01630	probable glutathione s-transferase		VIT_08S0007G06450	omega-6 fatty acid endoplasmic reticulum isozyme 2-like
VIT_15S0024G01650	probable glutathione s-transferase		VIT_01S0137G00290	oxysterol-binding protein 1d
VIT_16S0039G00990	probable glutathione s-transferase		VIT_00S0567G00060	patatin-like protein 2
VIT_08S0007G02920	wd repeat-containing protein lwd1-like		VIT_07S0005G01860	patatin-like protein 2
			VIT_09S0002G02390	phospholipase d epsilon
			VIT_09S0002G01550	phospholipid:diacylglycerol acyltransferase 1-like
			VIT_11S0052G01730	probable 1-deoxy-d-xylulose-5-phosphate synthase chloroplastic
			VIT_00S0218G00110	probable 1-deoxy-d-xylulose-5-phosphate synthase chloroplastic
			VIT_02S0087G00910	probable carotenoid cleavage dioxygenase chloroplastic
			VIT_07S0005G01760	probable glycerol-3-phosphate acyltransferase 3
			VIT_15S0046G02400	probable glycerol-3-phosphate acyltransferase 8
			VIT_19S0090G01390	probable long-chain-alcohol o-fatty-acyltransferase 5
			VIT_00S0583G00030	sphingolipid delta -desaturase des1-like
			VIT_10S0116G01140	stigma-specific stig1-like protein 3
			VIT_19S0014G00080	very-long-chain enoyl- reductase-like

## Sheet: Dataset S8_L1vsVri_venn
genes commonly upregulated in L1:WTm (this work) and Vri:Vrm (Polesani et al., 2010)	Annotation		genes commonly downregulated in L1:WTm (this work) and Vri:Vrm (Polesani et al., 2010)	Annotation		opposite (UPVri/DOWNL1)	Annotation		genes upregulated only in Vri:Vrm	Annotation		genes downregulated only in Vri:Vrm	Annotation		genes upregulated only in L1m:WTm	Annotation		genes downregulated only in L1m:WTm	Annotation
VIT_12s0059g01380	1-aminocyclopropane-1-carboxylate oxidase 1		VIT_02s0087g00910	9-cis-epoxycarotenoid dioxygenase		VIT_18s0001g00370	Ceramidase		VIT_01s0011g05650	1-aminocyclopropane-1-carboxylate oxidase		VIT_08s0007g03750	1,4-alpha-glucan branching enzyme IIB, chloroplast precursor		VIT_18s0001g04280	(-)-germacrene D synthase		VIT_15s0046g03600	(+)-neomenthol dehydrogenase
VIT_15s0046g02170	3-methyl-2-oxobutanoate hydroxy-methyl-transferase		VIT_09s0002g02440	ABC transporter C member 12		VIT_08s0058g00410	ferritin 1 (FER1)		VIT_02s0025g00360	1-aminocyclopropane-1-carboxylate synthase		VIT_14s0060g00820	3-beta hydroxysteroid dehydrogenase		VIT_19s0090g00330	1-acyl-sn-glycerol-3-phosphate acyltransferase		VIT_09s0002g02050	1-deoxy-D-xylulose 5-phosphate synthase
VIT_12s0035g00330	AAA-type ATPase		VIT_06s0004g01770	Acetyl-CoA carboxylase, biotin carboxylase		VIT_06s0004g07770	Peroxidase		VIT_14s0006g02240	2-hydroxyacyl-CoA lyase 1		VIT_10s0003g03090	3-beta hydroxysteroid dehydrogenase		VIT_05s0049g00410	1-aminocyclopropane-1-carboxylate oxidase		VIT_11s0052g01730	1-deoxy-D-xylulose-5-phosphate synthase
VIT_09s0002g05490	ABC transporter g family pleiotropic drug resistance 12 PDR12		VIT_18s0001g06360	Alcohol dehydrogenase					VIT_10s0116g01480	2-oxoglutarate dehydrogenase E2 subunit		VIT_19s0085g01190	ABC transporter D member 2		VIT_05s0049g00430	1-aminocyclopropane-1-carboxylate oxidase homolog 1		VIT_00s0218g00110	1-deoxy-D-xylulose-5-phosphate synthase, chloroplast precursor
VIT_00s0625g00020	ABC transporter G member 7		VIT_06s0061g00730	Aquaporin GAMMA-TIP3/TIP1;3					VIT_00s2349g00010	2-oxoglutarate/malate carrier protein, Mitochondrial		VIT_01s0011g00600	Acclimation of photosynthesis to environment		VIT_02s0012g00170	1,4-alpha-D-glucan maltohydrolase		VIT_08s0058g01460	1,4-beta-mannan endohydrolase
VIT_12s0059g01080	Acid phosphatase/vanadium-dependent haloperoxidase		VIT_18s0001g07340	Aspartic proteinase nepenthesin-1 precursor					VIT_08s0056g00200	2,3-bisphosphoglycerate-independent phosphoglycerate mutase		VIT_01s0244g00030	ACP4 (Acyl carrier protein 4)		VIT_19s0015g01540	2-hydroxyacyl-CoA lyase 1		VIT_00s0572g00020	1,8-cineole synthase, chloroplast
VIT_16s0050g02220	Acidic endochitinase (CHIB1)		VIT_00s0429g00040	Aspartic proteinase nepenthesin-1 precursor					VIT_04s0023g03820	3-dehydroquinate synthase		VIT_18s0001g15000	ACT domain containing protein (ACR4)		VIT_17s0000g02140	3-hydroxyisobutyrate dehydrogenase		VIT_00s0372g00040	1,8-cineole synthase, chloroplast
VIT_01s0026g00220	Aldehyde dehydrogenase 1 precursor		VIT_08s0007g02470	Aspartyl protease					VIT_00s0391g00070	3-deoxy-D-arabino-heptulosonate 7-phosphate synthase		VIT_05s0020g02880	ADP-glucose pyrophosphorylase		VIT_13s0047g00410	3-hydroxyisobutyryl-coenzyme A hydrolase		VIT_09s0002g05290	2-oxoglutarate-dependent dioxygenase
VIT_02s0033g01380	Alternative oxidase 1D		VIT_10s0003g04560	Auxin-Induced in Root cultures 9 AIR9					VIT_18s0001g06250	3-deoxy-D-arabino-heptulosonate 7-phosphate synthase		VIT_14s0108g01020	Alpha-expansin 1 precursor		VIT_07s0141g00930	33 kDa secretory protein		VIT_09s0002g05280	2-oxoglutarate-dependent dioxygenase
VIT_05s0020g01470	Aminoacyl-tRNA synthetase		VIT_10s0003g04270	BCL2 binding anthogene					VIT_12s0028g00590	3-hydroxyisobutyryl-CoA hydrolase		VIT_06s0004g06020	Alpha-glucan phosphorylase, H isozyme		VIT_08s0007g08410	4,5-DOPA dioxygenase extradiol		VIT_04s0008g04920	2-oxoglutarate-dependent dioxygenase
VIT_03s0017g02110	Anthocyanidin 3-O-glucosyltransferase		VIT_04s0023g02690	Beta-galactosidase					VIT_08s0007g07520	3-oxoacyl-[acyl-carrier-protein] reductase, chloroplast		VIT_10s0116g01540	Aminomethyltransferase		VIT_00s0262g00110	6-phosphogluconate dehydrogenase, decarboxylating		VIT_04s0044g01740	3-hydroxy-3-methylglutaryl-coenzyme A reductase 3
VIT_15s0021g02060	Arbutin synthase		VIT_00s0340g00040	Beta-hexosaminidase beta chain precursor					VIT_08s0007g07530	3-oxoacyl-[acyl-carrier-protein] reductase, chloroplast		VIT_16s0039g02060	Ankyrin repeat family protein		VIT_14s0066g02100	AAA-type ATPase		VIT_18s0122g00610	3-hydroxy-3-methylglutaryl-coenzyme A reductase 3
VIT_00s0353g00060	ARK3 (Arabidopsis Receptor Kinase 3)		VIT_14s0108g00150	Calmodulin-binding region IQD28					VIT_08s0040g01190	3-oxoacyl-reductase, chloroplast precursor		VIT_15s0046g02390	ANTR2 (anion transporter 2)		VIT_14s0066g02090	AAA-type ATPase		VIT_14s0006g02990	3-ketoacyl-CoA synthase
VIT_04s0008g03770	Aspartate aminotransferase P1		VIT_13s0320g00060	Carboxyl-terminal peptidase					VIT_02s0025g03660	4-coumarate-CoA ligase		VIT_10s0116g01740	ATP synthase gamma chain 1t (ATPC1)		VIT_14s0066g02070	AAA-type ATPase		VIT_01s0011g03490	3-ketoacyl-CoA synthase
VIT_18s0001g12520	ATP-binding protein		VIT_10s0116g01780	Cationic peroxidase					VIT_06s0061g00450	4-coumarate-CoA ligase		VIT_10s0003g04000	ATP-dependent RNA helicase DDX51		VIT_17s0000g05420	AAA-type ATPase family		VIT_18s0001g14980	3-methyl-2-oxobutanoate dehydrogenase
VIT_12s0057g00420	Auxin-responsive protein AIR12		VIT_03s0038g04250	Cellulose synthase CESA2					VIT_11s0052g01110	4-coumarate-CoA ligase 1		VIT_11s0016g01220	Auxin-binding protein ABP19a precursor		VIT_14s0066g02080	AAA-type ATPase family protein		VIT_10s0003g03750	9-cis-epoxycarotenoid dioxygenase 2
VIT_15s0048g00530	Auxin-responsive SAUR11		VIT_01s0011g01320	Cholinephosphate cytidylyltransferase					VIT_00s0194g00110	4-nitrophenylphosphatase		VIT_06s0061g00700	Auxin-regulated protein		VIT_00s0163g00030	AarF domain containing kinase		VIT_19s0093g00550	9-cis-epoxycarotenoid dioxygenase 2
VIT_07s0031g03090	Avr9 elicitor response protein		VIT_17s0000g03740	Constans-like 16					VIT_15s0048g00360	5-enolpyruvylshikimate 3-phosphate synthase		VIT_03s0038g04760	Basic helix-loop-helix (bHLH) family		VIT_00s0163g00020	AarF domain-containing kinase ABC1		VIT_02s0025g00650	AAA-type ATPase
VIT_00s1679g00010	Avr9/Cf-9 rapidly elicited protein 75		VIT_03s0180g00070	Cyclase					VIT_00s1490g00010	5'-adenylylsulfate reductase (APR1)		VIT_03s0038g04450	Basic leucine-zipper 11 GBF6		VIT_06s0004g01440	ABA glucosidase		VIT_17s0000g02680	ABA glucosidase
VIT_01s0026g01640	Band 7 family		VIT_07s0031g01680	CYP86A1					VIT_10s0116g01650	5'-adenylylsulfate reductase (APR1)		VIT_16s0050g01870	CAAX amino terminal protease		VIT_06s0004g01430	ABA glucosidase		VIT_14s0066g02320	ABC transporter B member 11
VIT_17s0000g05680	Band 7 family		VIT_03s0063g02340	Dehydration-responsive protein (RD22)					VIT_18s0122g00510	6-phosphofructokinase, pyrophosphate dependent		VIT_08s0007g03240	Carbonic anhydrase precursor		VIT_14s0068g00210	ABC transporter B member 7		VIT_16s0050g01620	ABC transporter G member 14
VIT_05s0020g04780	Basic helix-loop-helix (bHLH) family		VIT_01s0010g00020	DNA-3-methyladenine glycosidase I					VIT_12s0035g00340	AAA-type ATPase		VIT_18s0122g00120	Cellulose synthase CESA2		VIT_01s0010g02440	ABC transporter C member 9		VIT_11s0016g04540	ABC transporter G member 22
VIT_08s0007g06060	Beta 1-3 glucanase		VIT_12s0057g01020	fasciclin-like arabinogalactan protein FLA2					VIT_07s0005g02660	ABC transporter B member 13		VIT_13s0064g00890	Cellulose synthase CESA3		VIT_09s0002g05560	ABC transporter g family pleiotropic drug resistance 12 PDR12		VIT_08s0032g00790	ABC transporter G member 4
VIT_14s0108g00890	Beta-1,3-galactosyltransferase		VIT_04s0008g01910	ferredoxin-related					VIT_16s0050g02480	ABC transporter C member 15		VIT_01s0010g00920	Chaperonin GroEL		VIT_09s0002g05370	ABC transporter g family pleiotropic drug resistance 12 PDR12		VIT_06s0061g00230	ABC transporter G member 7
VIT_05s0077g01150	Beta-1,3-glucanase		VIT_06s0009g02840	Flavonoid 3',5'-hydroxylase					VIT_19s0015g00020	ABC transporter C member 9		VIT_05s0062g01320	Chitinase		VIT_09s0002g05570	ABC transporter g family pleiotropic drug resistance 12 PDR12		VIT_18s0001g11390	Aberrant testa shape
VIT_08s0007g06040	Beta-1,3-glucanase		VIT_06s0009g03010	flavonoid 3',5'-hydroxylase [Vitis vinifera]					VIT_09s0002g05590	ABC transporter g family pleiotropic drug resistance 12 PDR12		VIT_08s0040g01470	Cis-zeatin O-beta-D-glucosyltransferase		VIT_09s0002g05400	ABC transporter g family pleiotropic drug resistance 12 PDR12		VIT_08s0007g03420	ABI5 (ABA insensitive 5)
VIT_09s0002g05810	Boron transporter-like protein 4		VIT_08s0007g07550	GATA transcription factor 11					VIT_09s0002g05600	ABC transporter g family pleiotropic drug resistance 12 PDR12		VIT_07s0104g00540	CYCP1;1; CYCP1;1		VIT_06s0080g00040	ABC transporter G member 22		VIT_02s0025g02020	Abl interactor 3 (ABIL3)
VIT_05s0094g00500	C2 domain-containing protein		VIT_05s0020g04510	GDP-mannose 3,5-epimerase 1					VIT_09s0002g03640	ABC transporter g family pleiotropic drug resistance 7 PDR7		VIT_19s0014g03850	Cytochrome B6-F complex iron-sulfur subunit, PETC		VIT_06s0061g01480	ABC transporter G member 22		VIT_11s0016g03710	Abl interactor protein 1 (ABIL1)
VIT_13s0019g01490	C2 domain-containing protein		VIT_10s0116g00410	Gibberellin 2-beta-dioxygenase 7					VIT_12s0057g01200	Acetyl-CoA acetyltransferase, cytosolic 1		VIT_18s0041g00350	Dienelactone hydrolase		VIT_06s0061g01490	ABC transporter G member 22		VIT_14s0068g00300	ABRC5
VIT_14s0030g02170	Calcium-binding EF hand		VIT_12s0059g01320	Glucan endo-1,3-beta-glucosidase 7 precursor					VIT_18s0001g04980	Acetyl-CoA carboxylase 2 (ACC2)		VIT_07s0005g01290	DnaJ homolog, subfamily C, member 7		VIT_02s0012g01270	Abscisic acid receptor PYL1 RCAR12		VIT_06s0004g00620	Accelerated cell death 1 ACD1
VIT_14s0108g01000	VviCML84		VIT_00s0455g00040	Glycosyl transferase family 8 protein					VIT_19s0090g00460	Aconitate hydratase, cytoplasmic		VIT_10s0003g04180	Early-responsive to dehydration stress protein (ERD4)		VIT_08s0058g00470	Abscisic acid receptor PYL4 RCAR10		VIT_09s0018g01800	Acid phosphatase
VIT_08s0056g00290	VviCML88		VIT_05s0102g00310	GUN4					VIT_14s0030g00740	ACP2 (Acyl carrier protein 2)		VIT_06s0061g00560	Exostosin FRA8 (Fragile fiber8)		VIT_13s0067g01940	Abscisic acid receptor PYL4 RCAR10		VIT_02s0012g02920	Acyl-CoA oxidase ACX3
VIT_03s0038g03960	Calcium-dependent protein kinase 6 CPK6		VIT_14s0081g00010	IAA16					VIT_13s0067g00930	ACR4 (Arabidopsis CRINKLY4)		VIT_00s0533g00050	Extensin		VIT_15s0046g02220	ACC synthase		VIT_19s0090g01390	Acyltransferase
VIT_03s0063g00880	Calmodulin-binding protein		VIT_17s0000g08680	IMP dehydrogenase/GMP reductase					VIT_00s0389g00020	Acyl-CoA oxidase (ACX1)		VIT_17s0000g04490	Extracellular Ca2+ sensing receptor		VIT_08s0056g00630	Acid phosphatase		VIT_03s0038g04570	ADP-glucose pyrophosphorylase large subunit 1
VIT_14s0060g01470	Calmodulin-binding protein		VIT_01s0011g05390	Invertase/pectin methylesterase inhibitor					VIT_12s0028g02660	Acyl-CoA oxidase (ACX3)		VIT_04s0023g03510	Ferredoxin:nadp+ Oxidoreductase PETH		VIT_01s0010g02580	Acid phosphatase/vanadium-dependent haloperoxidase		VIT_01s0127g00910	AERO1 (arabidopsis endoplasmic reticulum oxidoreductins 1)
VIT_17s0000g03370	Calmodulin-binding protein		VIT_16s0022g00840	Invertase/pectin methylesterase inhibitor					VIT_18s0001g02810	Acyl-CoA synthetase long-chain member 9		VIT_12s0035g02150	ferric reduction oxidase 7 FRO7		VIT_15s0046g01580	Acidic chitinase III		VIT_17s0000g03280	Alcohol dehydrogenase 7
VIT_04s0008g01070	Calmodulin-binding region IQD6		VIT_15s0024g00040	LHCA3 (Photosystem I light harvesting complex gene 3)					VIT_04s0079g00790	Acyl-CoA synthetases (Acyl-activating enzyme 11)		VIT_03s0038g00670	fructose-bisphosphate aldolase, chloroplast precursor		VIT_15s0046g01570	Acidic endochitinase (CHIB1)		VIT_02s0087g00630	Alcohol oxidase
VIT_00s0283g00030	Calnexin 1 (CNX1)		VIT_09s0002g03140	Lipase GDSL					VIT_18s0001g13000	Adaptor-related protein complex AP-4, mu 1		VIT_19s0015g01720	fructose-bisphosphate aldolase, cytoplasmic isozyme 1		VIT_11s0016g05380	Acidic leucine-rich nuclear phosphoprotein 32 member E		VIT_06s0004g02060	Aldehyde dehydrogenase 3B1
VIT_10s0003g04540	Cationic amino acid transporter 1		VIT_09s0002g00550	Lipase GDSL 1					VIT_01s0010g02770	Adenylate kinase-b		VIT_17s0000g06280	Geranylgeranyl reductase		VIT_04s0008g05700	ACT domain-containing protein		VIT_17s0053g00990	Alpha-expansin 1 precursor
VIT_01s0011g01140	Cationic amino acid transporter 5		VIT_18s0001g13970	Myosin-related					VIT_14s0066g01080	ADP-ribosylation factor A1B		VIT_15s0046g02560	GLABRA 3		VIT_02s0025g05120	ACT domain-containing protein (ACR8)		VIT_06s0004g07970	Alpha-expansin 10 precursor
VIT_09s0002g02320	Cell wall apoplastic invertase		VIT_00s2032g00010	No hit					VIT_06s0004g01910	ADP,ATP carrier protein		VIT_02s0025g02770	Glucan endo-1,3-beta-glucosidase 7 precursor		VIT_00s0662g00010	Acyl-CoA oxidase (ACX2)		VIT_00s0375g00030	Alpha-galactosidase
VIT_19s0015g00730	Cellulose synthase CSLE1		VIT_08s0040g00640	No hit					VIT_13s0064g01050	ADP,ATP carrier protein 1		VIT_07s0031g02170	Glutamate receptor GLR3.6		VIT_14s0006g01200	Adenine phosphoribosyltransferase		VIT_01s0011g03450	Alpha-glucosidase
VIT_03s0038g04510	Chaperone BCS1 mitochondrial		VIT_11s0016g05830	No hit					VIT_05s0062g01000	Aldo/keto reductase		VIT_08s0007g05260	Glutamate synthase (GLU1), ferredoxin-dependent		VIT_08s0007g07370	Adenylyl-sulfate kinase, chloroplast precursor		VIT_08s0032g00890	Alpha-L-arabinosidase
VIT_14s0066g02040	Chaperone BCS1 mitochondrial		VIT_08s0007g06450	Omega-6 fatty acid desaturase, endoplasmic reticulum (FAD2)					VIT_14s0030g02020	Aldo/keto reductase		VIT_05s0020g02480	Glutamine synthetase		VIT_03s0017g01400	Adhesive/proline-rich protein		VIT_15s0046g01450	Alpha-L-fucosidase
VIT_05s0094g00340	Chitinase class IV		VIT_11s0052g01650	Pathogenesis-related protein 1 precursor (PRP 1)					VIT_08s0007g08310	Alkaline alpha galactosidase		VIT_14s0068g00680	Glyceraldehyde-3-phosphate dehydrogenase A, chloroplast precursor		VIT_07s0005g02800	ADP-glucose pyrophosphorylase large subunit 2		VIT_16s0022g02170	Alpha-L-fucosidase
VIT_05s0094g00330	Chitinase, class IV [Vitis vinifera]		VIT_14s0060g00230	Pectinacetylesterase					VIT_01s0011g00160	Alpha-1,4-glucan-protein synthase		VIT_02s0012g01120	Glycine cleavage system H protein, mitochondrial		VIT_04s0023g03420	Alcium-dependent protein kinase 16 CPK16		VIT_02s0025g00700	Aluminum-activated malate transporter 9
VIT_14s0066g01150	Cinnamoyl-CoA reductase		VIT_11s0016g00560	Peroxiredoxin bcp					VIT_17s0000g05030	Alpha-1,4-glucan-protein synthase 1		VIT_04s0008g01300	Glycine dehydrogenase		VIT_18s0041g02410	Aldehyde oxidase 1		VIT_15s0024g01010	Amidase
VIT_04s0008g00310	Clavata1 receptor kinase (CLV1)		VIT_03s0038g04210	Phototropin-2					VIT_00s0399g00060	Alternative oxidase / immutans protein (IM)		VIT_00s0211g00120	Glycine hydroxymethyltransferase		VIT_14s0108g00270	Aldose 1-epimerase		VIT_15s0024g00980	Amidase
VIT_05s0020g03280	Copper amine oxidase		VIT_18s0001g05040	Pollen Ole e 1 allergen and extensin					VIT_04s0043g00220	Amine oxidase		VIT_03s0038g02510	Glyoxylate reductase		VIT_14s0108g00190	Aldose 1-epimerase		VIT_19s0027g01890	Amino acid permease
VIT_13s0084g00130	CXE carboxylesterase		VIT_06s0061g01380	Pop3 peptide					VIT_07s0031g02140	Amino acid permease		VIT_17s0000g05540	H(+)-ATPase 11 AHA11		VIT_11s0016g05770	Alkaline alpha galactosidase 2		VIT_04s0008g00280	Amino acid permease 1
VIT_09s0054g01220	Cycloartenol synthase		VIT_12s0034g02240	Potassium channel AKT2/3					VIT_09s0002g05250	Aminotransferase class I and II		VIT_17s0000g09910	Haloacid dehalogenase hydrolase		VIT_18s0001g11630	Allene oxide synthase		VIT_03s0038g02290	Amino acid permease 3
VIT_08s0032g00240	CYP71A22		VIT_13s0067g02570	Potassium transporter 2					VIT_07s0005g02950	AN3 (ANGUSITFOLIA3)		VIT_18s0001g09360	Hydrogenobyrinic acid a,c-diamide synthase		VIT_18s0157g00140	Alliin lyase		VIT_06s0004g03980	Ankyrin
VIT_14s0030g01490	Cysteine synthase		VIT_03s0038g01830	Proline-rich protein 4					VIT_08s0040g02750	Ankyrin repeat		VIT_07s0151g00860	Hydrolase, alpha/beta fold		VIT_08s0007g02100	Alpha-1,4-glycosyltransferase		VIT_14s0171g00210	Ankyrin
VIT_00s0409g00040	Cysteine-rich receptor-like protein kinase 15 RLK15		VIT_04s0008g05640	Protease inhibitor/seed storage/lipid transfer protein (LTP)					VIT_06s0004g04550	Ankyrin repeat		VIT_09s0002g07500	Hydrolase, alpha/beta fold		VIT_03s0063g00400	Alpha-amylase / 1,4-alpha-D-glucan glucanohydrolase		VIT_11s0037g01350	Ankyrin
VIT_08s0007g01070	DC1 domain-containing protein		VIT_02s0154g00320	Protease inhibitor/seed storage/lipid transfer protein (LTP)					VIT_12s0034g00030	Anthocyanidin 3-O-glucosyltransferase		VIT_14s0068g01200	Inducer of CBF expression 1 ICE1		VIT_03s0063g00430	Alpha-amylase / 1,4-alpha-D-glucan glucanohydrolase		VIT_02s0012g00580	Ankyrin protein kinase
VIT_04s0044g00040	Dirigent		VIT_09s0002g00450	Subtilase					VIT_12s0034g00130	Anthocyanidin 3-O-glucosyltransferase		VIT_01s0011g05290	Inorganic carbon transport protein		VIT_17s0119g00280	Alpha-amylase/subtilisin inhibitor		VIT_19s0014g05330	Ankyrin repeat
VIT_06s0004g00990	Dirigent protein		VIT_11s0103g00550	Subtilisin-like serine protease 3					VIT_09s0018g01190	Anthranilate N-benzoyltransferase		VIT_07s0104g00270	Isopentenyltransferase 5		VIT_17s0119g00120	Alpha-amylase/subtilisin inhibitor		VIT_14s0081g00420	Ankyrin repeat
VIT_06s0004g01010	Dirigent protein pDIR9		VIT_04s0023g03550	Thaumatin					VIT_08s0007g01930	Anthranilate N-benzoyltransferase		VIT_13s0067g01450	Lateral organ boundaries domain 21		VIT_00s0270g00120	Alpha-amylase/subtilisin inhibitor		VIT_14s0081g00360	Ankyrin repeat
VIT_17s0000g07400	Disease resistance protein (EDS1)		VIT_18s0001g14360	Tubulin beta-1 chain					VIT_05s0094g01630	Apyrase (APY1)		VIT_14s0083g00400	Leaf senescence protein		VIT_17s0119g00150	Alpha-amylase/subtilisin inhibitor		VIT_00s0361g00040	Anthocyanidin reductase
VIT_08s0040g02090	DnaJ homolog, subfamily C, member 3		VIT_02s0025g03540	Tubulin beta-6 chain					VIT_09s0002g04020	Aquaporin DELTA-TIP		VIT_01s0010g03620	LHCA2 (Photosystem I light harvesting complex gene 2)		VIT_14s0066g01670	Alpha-dioxygenase		VIT_11s0016g01850	Anthocyanidin-3-glucoside rhamnosyltransferase
VIT_05s0049g00310	E8 protein		VIT_15s0046g01470	Unknown protein					VIT_19s0014g03510	ARF GTPase activator, ARF-GAP Domain 5		VIT_17s0000g06350	LHCA4 (Photosystem I light harvesting complex gene 4)		VIT_10s0071g01100	Alpha-galactosidase precursor		VIT_11s0037g00570	Anthranilate N-benzoyltransferase
VIT_17s0000g07560	EDS1 (Enhanced disease susceptibility 1)		VIT_15s0046g03240	Unknown protein					VIT_03s0038g00760	Arginine decarboxylase (Fragment)		VIT_12s0057g00630	LHCB2.1 (Photosystem II light harvesting complex gene 2.1)		VIT_18s0001g02770	Alpha-L-fucosidase 2 precursor		VIT_18s0001g12990	Anthranilate N-benzoyltransferase protein 1
VIT_00s0317g00110	Esterase/lipase/thioesterase		VIT_09s0018g02110	Unknown protein					VIT_19s0014g04160	ARK3 (Arabidopsis Receptor Kinase 3)		VIT_01s0011g03180	Lysine and histidine specific transporter		VIT_17s0000g03230	Alpha-mannosidase		VIT_00s0207g00010	Anthranilate N-benzoyltransferase protein 1
VIT_18s0072g00260	Ethylene-responsive transcription factor related to APETALA2 6		VIT_03s0091g00230	Unknown protein					VIT_18s0001g04860	Aspartate transaminase.		VIT_08s0040g00390	Magnesium-protoporphyrin IX monomethyl ester [oxidative] cyclase		VIT_02s0033g01400	Alternative oxidase 1a, (AOX1A)		VIT_11s0037g00590	Anthranilate N-hydroxycinnamoyl/benzoyltransferase
VIT_03s0063g01780	Extra-large G-protein (XLG1)		VIT_00s0386g00050	Xyloglucan endotransglucosylase/hydrolase precursor					VIT_01s0011g05860	Aspartate-semialdehyde dehydrogenase		VIT_17s0000g07640	Mannose-1-phosphate guanyltransferase		VIT_02s0033g01320	Amino acid permease		VIT_14s0066g00970	Anthranilate phosphoribosyltransferase, chloroplast precursor
VIT_18s0001g05310	F-box domain containing protein		VIT_12s0134g00160	Xyloglucan endotransglycosylase/hydrolase 16					VIT_08s0007g04020	AT-hook protein 1 (AHP1)		VIT_02s0012g01260	Microspore-specific promoter 2		VIT_01s0026g02500	Amino acid transport protein		VIT_02s0033g01000	Anthraniloyal-CoA: methanol anthraniloyal transferase
VIT_04s0023g02900	Ferulate-5-hydroxylase		VIT_08s0007g06870	Zinc finger protein 8					VIT_05s0077g00950	ATP citrate lyase a-subunit		VIT_10s0003g04040	Mitochondrial transcription termination factor		VIT_04s0044g01170	Aminotransferase, class V		VIT_04s0008g02230	AP2 domain-containing transcription factor ORA47
VIT_07s0104g01260	flavin-containing monooxygenase			#REF!					VIT_14s0060g00550	ATP-citrate synthase		VIT_17s0000g04130	MYB divaricata		VIT_04s0044g01150	Aminotransferase, class V		VIT_00s0632g00010	AP2 domain-containing transcription factor TINY
VIT_09s0002g02760	FRK1 (FLG22-induced receptor-like kinase 1)			#REF!					VIT_09s0002g05710	ATP:ADP antiporter		VIT_19s0014g03160	NADPH:protochlorophyllide oxidoreductase		VIT_08s0058g00150	Ammonium transporter 2		VIT_08s0007g08580	AP2-like ethylene-responsive transcription factor
VIT_13s0074g00570	Gamma-aminobutyric acid transporter								VIT_09s0002g00220	Avr9/Cf-9 rapidly elicited protein 132		VIT_06s0004g03520	Nitrate excretion transporter1		VIT_04s0008g03500	Ankyrin		VIT_09s0002g03940	AP2/EREBP transcription factor
VIT_02s0025g01720	GDA2								VIT_07s0129g01110	Avr9/Cf-9 rapidly elicited protein 189		VIT_08s0007g02090	No hit		VIT_10s0003g02060	Ankyrin protein kinase		VIT_11s0016g03350	AP2/EREBP transcription factor TINY2
VIT_01s0010g01680	Glutaredoxin								VIT_12s0059g00640	Beta-1,3-galactosyltransferase sqv-2		VIT_06s0004g00440	No hit		VIT_04s0008g03530	Ankyrin repeat		VIT_08s0040g01890	Aquaporin PIP2;4
VIT_10s0003g00390	Glutaredoxin								VIT_14s0083g00340	Beta-glucan-binding protein 4		VIT_16s0039g02530	No hit		VIT_09s0002g03920	Ankyrin repeat		VIT_06s0004g04120	Aquaporin TIP1;3
VIT_01s0026g02400	Glutathione S-transferase 10 GSTU10								VIT_05s0102g00090	Biotin synthase (BioB) (BIO2)		VIT_02s0012g01350	No hit		VIT_05s0165g00160	Ankyrin repeat		VIT_15s0046g02420	Aquaporin TMP-C
VIT_17s0000g02950	Glutathione S-transferase 25 GSTU7								VIT_12s0055g01160	Brassinosteroid insensitive 1-associated receptor kinase 1		VIT_15s0046g03780	No hit		VIT_11s0016g01650	Ankyrin repeat		VIT_09s0002g03520	Arabidopsis histidine phosphotransfer AHP4
VIT_03s0017g00650	GTP cyclohydrolase II								VIT_04s0023g01250	Brassinosteroid Signaling positive regulator (BZR1)		VIT_08s0058g01210	Non-specific lipid transfer protein LTP1		VIT_05s0165g00010	Ankyrin repeat		VIT_15s0021g01880	Arabidopsis thaliana homeobox protein 2
VIT_14s0006g01250	GTPase activating protein								VIT_18s0072g00170	BRI1 (brassinosteroid insensitive 1)		VIT_09s0002g00320	Pectinesterase PME3		VIT_11s0016g01530	Ankyrin repeat family protein		VIT_01s0113g00500	Argonaute
VIT_08s0007g02360	Harpin inducing protein 1-like 9								VIT_07s0129g00150	BTB/POZ domain-containing protein		VIT_15s0021g01210	Peptidyl-prolyl cis-trans isomerase, cyclophilin type		VIT_11s0016g02750	Ankyrin repeat protein		VIT_00s0181g00020	Armadillo/beta-catenin repeat
VIT_06s0009g01620	Harpin-induced protein								VIT_07s0005g01450	BZIP DNA-binding protein BZIP53		VIT_16s0022g01430	Phosphate-induced protein 1		VIT_00s0174g00070	Ankyrin repeat protein		VIT_07s0104g01390	Arsenate reductase (glutaredoxin)
VIT_16s0098g01580	Heat shock protein 70								VIT_16s0098g00850	Caffeic acid O-methyltransferase		VIT_03s0038g03860	Phosphate-induced protein 1		VIT_13s0084g00460	Ankyrin repeat protein		VIT_00s1206g00010	Aspartic proteinase nepenthesin-1 precursor
VIT_08s0007g08750	Heat shock transcription factor B3								VIT_03s0063g00140	Caffeoyl-CoA O-methyltransferase		VIT_19s0085g00380	Phosphoglycerate kinase		VIT_11s0016g01550	Ankyrin repeat protein family		VIT_04s0008g07110	Aspartic proteinase nepenthesin-2 precursor
VIT_02s0025g00350	Heavy-metal-associated domain-containing protein								VIT_02s0236g00150	Calcineurin B 1		VIT_03s0038g02090	Phospholipase C.		VIT_12s0059g02630	Ankyrin repeat protein family		VIT_07s0031g02900	Aspartyl protease
VIT_13s0067g00700	Hydrolase, alpha/beta fold								VIT_14s0006g01400	Calmodulin		VIT_00s0125g00280	Photosystem I reaction center subunit III (PSAF)		VIT_00s0204g00210	Ankyrin repeat protein family		VIT_02s0154g00520	Aspartyl protease
VIT_11s0016g04490	IAA16								VIT_11s0052g01380	Calmodulin-binding protein		VIT_09s0002g04320	Photosystem I reaction center subunit VI PSAH		VIT_05s0124g00610	Ankyrin repeat protein family		VIT_18s0001g04790	Aspartyl protease
VIT_01s0011g03660	IMP dehydrogenase/GMP reductase								VIT_14s0060g01290	Calreticulin 2 (CRT2)		VIT_06s0080g00920	Photosystem I subunit O (PSAO)		VIT_03s0017g02000	Anthocyanidin 3-O-glucosyltransferase		VIT_01s0011g03210	Aspartyl protease
VIT_10s0003g00480	Isoflavone methyltransferase/ Orcinol O-methyltransferase 1 oomt1								VIT_04s0023g00830	Calreticulin 3 (CRT3)		VIT_04s0023g00410	Photosystem I subunit XI (PSAL)		VIT_16s0050g00930	AnthoMATE1, anthocyanin permease AM1		VIT_08s0007g02440	Aspartyl protease
VIT_01s0127g00250	Kelch repeat-containing F-box protein								VIT_14s0006g00430	Carboxylesterase		VIT_18s0001g02740	Photosystem II 22 kDa protein PSBS		VIT_08s0007g01810	ANTR2 (anion transporter 2		VIT_06s0080g01160	Aspartyl protease
VIT_14s0036g00520	L-allo-threonine aldolase								VIT_09s0070g00160	CBL-interacting protein kinase 6 (CIPK6)		VIT_01s0137g00210	Photosystem II core complex proteins psbY, chloroplast precursor		VIT_03s0063g01820	AOS (allene oxide synthase)		VIT_17s0000g03990	Aspartyl protease
VIT_02s0154g00350	L-lactate dehydrogenase A								VIT_06s0080g01090	CCR4-NOT transcription complex subunit 7/8		VIT_12s0028g01080	Photosystem II oxygen-evolving complex precursor, 23kda PSBP		VIT_06s0009g01810	APK2A (protein kinase 2A)		VIT_14s0060g00330	Aspartyl protease
VIT_00s0731g00010	Laccase								VIT_08s0040g01480	Cell division cycle protein 48		VIT_00s0904g00010	Photosystem II oxygen-evolving enhancer protein PSBQ		VIT_08s0007g07980	Arabinogalactan protein 23 AGP23		VIT_08s0007g02450	Aspartyl protease
VIT_19s0085g00850	LEM3 (ligand-effect modulator 3)								VIT_05s0049g00010	Cellulose synthase CSLG2		VIT_13s0019g00260	Photosystem II reaction center PsbP		VIT_10s0042g01180	ARGONAUTE 2 (AGO2)		VIT_08s0007g02420	Aspartyl protease family
VIT_05s0020g03030	Leucine-rich repeat family protein								VIT_05s0051g00340	Chaperonin GroEL		VIT_07s0141g00570	Photosystem II reaction centre W (PsbW)		VIT_00s0374g00030	ARK3 (Arabidopsis Receptor Kinase 3)		VIT_08s0007g02920	ATAN11 (ANTHOCYANIN11)
VIT_03s0091g00560	Leucine-rich repeat protein kinase								VIT_06s0004g03840	Chitinase 2		VIT_14s0081g00060	Photosystem II reaction centre W (PsbW)		VIT_19s0014g04060	ARK3 (Arabidopsis Receptor Kinase 3)		VIT_17s0000g08480	ATMYB66/WER/WER1 (WEREWOLF 1)
VIT_18s0072g00990	Leucine-rich repeat protein kinase								VIT_05s0094g00300	Chitinase class IV		VIT_01s0137g00820	Phototropic-responsive NPH3		VIT_19s0014g04190	ARK3 (Arabidopsis Receptor Kinase 3)		VIT_04s0008g01870	ATMYB66/WER/WER1 (WEREWOLF 1)
VIT_09s0002g00510	Lipase GDSL 1								VIT_13s0019g04190	Chorismate synthase 1, chloroplast precursor		VIT_06s0004g03700	Phototropin-1		VIT_19s0090g01800	Armadillo/beta-catenin repeat		VIT_14s0066g01220	ATMYB66/WER/WER1 (WEREWOLF 1)
VIT_09s0002g01080	Lipoxygenase								VIT_11s0078g00290	Cinnamate 4-hydroxylase		VIT_09s0002g00100	Phytoene desaturase		VIT_10s0003g01130	Armadillo/beta-catenin repeat		VIT_00s0332g00060	ATP synthase CF1 beta subunit
VIT_14s0171g00400	Lysine histidine transporter 1								VIT_02s0012g01570	Cinnamoyl-CoA reductase		VIT_12s0028g00960	Phytoene synthase, chloroplast precursor		VIT_05s0020g04560	Armadillo/beta-catenin repeat protein / U-box domain-containing protein		VIT_14s0068g01700	ATP synthase subunit beta
VIT_06s0004g03540	MAPK (MPK3)								VIT_06s0004g02380	Cinnamyl alcohol dehydrogenase		VIT_06s0004g05230	Plastid transcriptionally active18		VIT_13s0067g03430	ARR9 typeA		VIT_02s0012g01660	ATPase PGP2 (P-glycoprotein 2)
VIT_06s0004g03620	MAPK MPK13								VIT_03s0017g01690	CIP1 (COP1-interacting protein 4)		VIT_19s0014g00450	PMR5 (powdery mildew resistant 5)		VIT_04s0008g04180	Arsenite transport protein (ArsB)		VIT_15s0046g00290	Auxin response factor 18
VIT_02s0025g02500	Metal-nicotianamine transporter YSL1								VIT_13s0156g00180	Citrate synthase 4		VIT_11s0016g03830	Protein kinase		VIT_07s0031g01050	Ascorbate oxidase		VIT_06s0004g03130	Auxin response factor 4
VIT_02s0025g02510	Metal-nicotianamine transporter YSL1								VIT_04s0008g00420	Clavata1 receptor kinase (CLV1)		VIT_16s0098g01650	Protein phosphatase 2C PPH1		VIT_07s0031g01070	Ascorbate oxidase		VIT_03s0038g01260	Auxin responsive SAUR protein
VIT_06s0004g04650	Metallothionein								VIT_14s0030g00540	Copine BON3 (BONZAI 3)		VIT_11s0016g01400	PSBX (photosystem II subunit X)		VIT_07s0031g01120	Ascorbate oxidase		VIT_03s0038g01090	Auxin responsive SAUR protein
VIT_19s0014g02120	Metallothionein								VIT_06s0004g06480	CYP71E		VIT_07s0104g01120	Rac GTPase activating protein		VIT_07s0031g01130	Ascorbate oxidase		VIT_04s0023g00530	Auxin responsive SAUR protein
VIT_05s0020g03870	MLK/Raf-related protein kinase 1								VIT_02s0025g04850	CYP76B1		VIT_03s0063g02680	Radialis-like protein 5		VIT_12s0055g00920	Aspartate aminotransferase		VIT_14s0083g00940	Auxin-independent growth promoter
VIT_06s0004g03120	MLO-like protein 3								VIT_13s0067g01070	Cys-3-His zinc finger protein		VIT_08s0007g02290	Receptor protein kinase		VIT_00s2536g00010	Aspartic proteinase nepenthesin-1 precursor		VIT_00s0313g00030	Auxin-independent growth promoter
VIT_04s0044g00270	Monooxygenase (MO3)								VIT_14s0108g01110	Cystathionine gamma-synthase isoform 2		VIT_01s0011g06150	Receptor protein kinase		VIT_06s0061g01030	Aspartic proteinase nepenthesin-2 precursor		VIT_03s0038g03460	Auxin-induced SAUR
VIT_05s0049g01020	Myb domain protein 14								VIT_00s0187g00110	Cystatin		VIT_13s0019g02050	Ribulose bisphosphate carboxylase/oxygenase activase, chloroplast		VIT_04s0008g07250	Aspartyl protease		VIT_03s0038g01150	Auxin-responsive
VIT_14s0066g02180	Myb domain protein 35								VIT_02s0012g02780	Cytochrome b5 domain-containing protein		VIT_06s0004g05180	Ribulose bisphosphate carboxylase/oxygenase activase, chloroplast		VIT_04s0008g07150	Aspartyl protease		VIT_03s0038g01130	Auxin-responsive
VIT_01s0026g02710	NAC domain-containing protein 29								VIT_14s0083g00180	Cytochrome B561		VIT_17s0000g00110	Rubredoxin		VIT_00s0510g00050	Aspartyl protease		VIT_03s0038g01110	Auxin-responsive SAUR31
VIT_02s0109g00430	Nitrilase 4 (NIT4)								VIT_00s0590g00010	Cytochrome c biogenesis protein CcmE		VIT_19s0093g00510	S-2-hydroxy-acid oxidase, peroxisomal		VIT_07s0005g03140	Aspartyl protease		VIT_03s0038g00950	Auxin-responsive SAUR9
VIT_02s0033g01390	No hit								VIT_03s0180g00130	D-3-phosphoglycerate dehydrogenase, chloroplast precursor		VIT_10s0003g03830	S-2-hydroxy-acid oxidase, peroxisomal		VIT_02s0012g00880	AT-hook DNA-binding protein		VIT_11s0016g04810	BAS1 (PHYB activation tagged suppressor 1)
VIT_05s0077g01910	No hit								VIT_17s0000g04890	D-aminoacyl-tRNA deacylase GEKO1		VIT_18s0001g05020	Senescence-associated protein		VIT_17s0000g05850	ATATH1 (ABC2 homolog1)		VIT_04s0023g01930	Basic helix-loop-helix (bHLH) family
VIT_05s0094g00160	No hit								VIT_13s0067g01960	Dehydration-responsive element-binding protein 2C		VIT_08s0007g03160	Signal recognition particle subunit 54 SRP54		VIT_17s0000g05860	ATATH6 (ABC2 homolog 6)		VIT_15s0048g02510	Basic helix-loop-helix (bHLH) family
VIT_08s0007g06220	No hit								VIT_11s0016g01870	Dihydrolipoamide S-acetyltransferase		VIT_02s0154g00300	Small nuclear ribonucleoprotein Sm D3		VIT_14s0060g02000	ATPP2-B14		VIT_17s0000g00430	Basic helix-loop-helix (bHLH) family
VIT_13s0067g02630	No hit								VIT_12s0028g03180	DNA-binding protein		VIT_03s0063g02380	Specific tissue protein 2		VIT_14s0060g01990	ATPP2-B15 (Phloem protein 2-B15)		VIT_09s0002g02700	Basic helix-loop-helix (bHLH) family
VIT_14s0081g00190	No hit								VIT_18s0001g07380	DNA-binding protein		VIT_01s0011g04980	Sulfate transporter 91		VIT_19s0138g00140	ATSYTE/NTMC2T6.1/NTMC2TYPE6.1/SYTE		VIT_00s1314g00010	Basic helix-loop-helix (bHLH) family
VIT_16s0013g00390	No hit								VIT_07s0005g01220	DnaJ homolog, subfamily B, member 11		VIT_11s0037g00850	Tetratricopeptide repeat (TPR)-containing		VIT_04s0044g01880	Auxin Efflux Carrier		VIT_02s0025g02610	Basic helix-loop-helix (bHLH) family
VIT_18s0001g01460	No hit								VIT_10s0003g00260	DnaJ homolog, subfamily B, member 4		VIT_18s0001g15310	Thioredoxin M-type		VIT_09s0002g00670	Auxin responsive SAUR protein		VIT_15s0048g02820	Basic helix-loop-helix (bHLH) family
VIT_18s0001g04640	No hit								VIT_04s0008g00470	Early nodulin Enod93 protein		VIT_14s0128g00050	Thylakoid lumenal 18.3 kDa protein		VIT_01s0146g00210	Auxin responsive SAUR protein		VIT_14s0108g00420	Basic helix-loop-helix (bHLH) family
VIT_18s0001g06400	No hit								VIT_15s0046g01860	Embryo sac development arrest 8		VIT_15s0048g02500	Thylakoid membrane phosphoprotein 14 kda, chloroplast precursor		VIT_09s0002g00650	Auxin-induced protein		VIT_02s0012g01450	Basic helix-loop-helix BHLH071
VIT_18s0001g08760	No hit								VIT_08s0007g05570	Embryo-abundant protein		VIT_08s0007g02160	Transposon protein, CACTA, En/Spm sub-class		VIT_06s0004g04150	Auxin-regulated protein		VIT_17s0000g03580	BEE3 (BR Enhanced expression 3)
VIT_13s0019g05010	Nodulin-like protein								VIT_01s0182g00030	Emp24/gp25L/p24 family protein		VIT_06s0004g05330	Tropinone reductase		VIT_16s0098g01150	Auxin-responsive SAUR29		VIT_01s0011g05190	Bet v I allergen
VIT_10s0003g00150	NSL1 (necrotic spotted lesions 1)								VIT_03s0038g00090	Epoxide hydrolase-like protein		VIT_06s0004g05320	Tropinone reductase		VIT_04s0008g02070	Avr9/Cf-9 induced kinase 1		VIT_01s0026g00570	Bet v I allergen
VIT_02s0025g04260	Osmotin [Vitis vinifera]								VIT_05s0077g01860	ERF (ethylene response factor) sub B-2		VIT_03s0063g00180	U-box domain-containing protein		VIT_11s0016g01060	Avr9/Cf-9 induced kinase 1		VIT_01s0011g05180	Bet v I allergen
VIT_05s0077g01530	Pathogenesis protein 10 [Vitis vinifera]								VIT_10s0003g00580	ERF/AP2 transcription factor sub B-3 (ATERF-2)		VIT_08s0007g01940	UDP-sulfoquinovose:DAG sulfoquinovosyltransferase		VIT_01s0011g06140	Avr9/Cf-9 rapidly elicited protein		VIT_03s0091g00750	Beta-1,4-xylosidase
VIT_14s0081g00030	Pathogenesis-related protein-4 (Chitinase )								VIT_07s0005g00870	Erg-1		VIT_09s0002g04840	Unknown		VIT_00s0347g00040	Avr9/Cf-9 rapidly elicited protein 20		VIT_09s0054g01410	Beta-amyrin synthase
VIT_06s0009g02590	Pectinesterase family								VIT_16s0013g01110	Ethylene-responsive transcription factor 5		VIT_17s0000g05250	Unknown protein		VIT_14s0083g01140	B12D		VIT_10s0003g03650	Beta-amyrin synthase
VIT_18s0072g01010	Peptide chain release factor eRF subunit 1								VIT_10s0003g00140	Ethylene-responsive transcription factor 9		VIT_02s0025g02640	Unknown protein		VIT_11s0016g02070	Basic helix-loop-helix (bHLH) family		VIT_10s0003g03660	Beta-amyrin synthase
VIT_01s0011g05470	PGPS/D12								VIT_12s0028g03270	Ethylene-responsive transcription factor 9		VIT_09s0018g00290	Unknown protein		VIT_00s1665g00010	Bax inhibitor		VIT_13s0073g00550	Beta-D-glucosidase
VIT_07s0104g00220	Phenazine biosynthesis PhzC/PhzF								VIT_07s0031g01980	Ethylene-responsive transcription factor aba repressor 1 abr1/erf111		VIT_18s0001g14250	Unknown protein		VIT_19s0014g00600	BED finger-nbs-lrr resistance protein [Populus trichocarpa]		VIT_12s0121g00230	Beta-D-xylosidase
VIT_16s0039g01300	Phenylalanine ammonia-lyase [Vitis vinifera]								VIT_06s0004g08190	Ethylene-responsive transcription factor cytokinin response factor 1		VIT_09s0002g04260	Unknown protein		VIT_03s0017g01490	Berberine bridge enzyme		VIT_03s0038g01480	Beta-fructofuranosidase
VIT_01s0011g02480	Phospholipid-transporting ATPase								VIT_16s0013g01120	Ethylene-responsive transcription factor ERF105		VIT_10s0116g01850	Unknown protein		VIT_05s0077g01540	Bet v I allergen		VIT_00s0404g00010	Beta-galactosidase
VIT_14s0083g00520	Proline oxidase								VIT_16s0013g01060	Ethylene-responsive transcription factor ERF105		VIT_00s2377g00010	Unknown protein		VIT_08s0007g06030	Beta 1-3 glucanase [Vitis vinifera]		VIT_07s0031g02590	Beta-galactosidase
VIT_19s0027g00390	Protein kinase								VIT_16s0013g00950	Ethylene-responsive transcription factor ERF105		VIT_00s0349g00020	Unknown protein		VIT_06s0061g00120	Beta-1,3-glucanase [Vitis riparia]		VIT_07s0031g02480	Beta-galactosidase
VIT_08s0040g01580	Protein kinase APK1A, chloroplast precursor								VIT_00s1455g00010	Expansin beta 1 precursor		VIT_06s0080g00570	Unknown protein		VIT_02s0012g01610	Beta-1,3-glucanase precursor		VIT_18s0001g13230	Beta-galactosidase BG1 [Vitis vinifera]
VIT_03s0038g03800	Protein kinase APK1B								VIT_13s0064g00580	FK506-binding protein 4/5 TWD1 (twisted dwarf 1)		VIT_16s0100g00330	Unknown protein		VIT_03s0091g00810	Beta-1,4-xylosidase		VIT_19s0014g03250	Beta-mannosidase 4
VIT_06s0004g06840	Protein phosphatase 2C								VIT_19s0014g04660	flavodoxin-like quinone reductase 1		VIT_09s0002g07940	Vacuolar pyrophosphatase [Vitis vinifera]		VIT_05s0077g00510	Beta-fructofuranosidase		VIT_13s0064g01640	Beta-primeverosidase
VIT_07s0104g00850	Pto kinase interactor								VIT_18s0001g03430	Flavonol synthase		VIT_11s0052g00830	Vernalization insensitive 3		VIT_04s0008g01140	Beta-fructosidase (BFRUCT1)		VIT_19s0014g00250	Bile acid:sodium symporter
VIT_02s0025g02920	Quercetin 3-O-methyltransferase 1								VIT_08s0007g03830	fructose-bisphosphate aldolase cytoplasmic isozyme		VIT_04s0043g01010	Violaxanthin de-epoxidase		VIT_04s0008g01150	Beta-fructosidase (BFRUCT1)		VIT_04s0008g03630	Binding
VIT_16s0050g01690	Receptor kinase homolog LRK10								VIT_00s0187g00340	fumarylacetoacetase		VIT_19s0090g01000	VTC2 (vitamin C defective)		VIT_07s0141g00070	Beta-keto-Coa synthase		VIT_01s0026g01020	Binding
VIT_17s0000g02370	Receptor protein kinase								VIT_04s0008g03160	G protein protein gamma subunit (AGG2)		VIT_11s0118g00780	VviATL122		VIT_07s0141g00060	Beta-ketoacyl-CoA-synthase		VIT_17s0000g07470	Binding
VIT_00s0388g00020	Receptor serine/threonine kinase PR5K								VIT_02s0025g03530	Gamma-glutamylcysteine synthetase					VIT_03s0017g00550	Beta-ureidopropionase		VIT_11s0016g04930	Binding / zinc ion binding
VIT_04s0044g01620	RGLG1 (ring Domain LIGASE1)								VIT_03s0038g00490	GATA transcription factor 12					VIT_17s0000g07670	Betaine-aldehyde dehydrogenase		VIT_07s0005g02060	Boron transporter-like protein 1
VIT_17s0000g09640	RGLG2 (ring Domain LIGASE2)								VIT_15s0048g01500	Geraniol 10-hydroxylase					VIT_13s0073g00400	BHLH038/ORG2 (OBP3-responsive gene 2)		VIT_05s0020g00440	Boron transporter-like protein 1
VIT_10s0003g01920	RKF1 (receptor-like kinase in flowers 1)								VIT_02s0025g04880	Geraniol 10-hydroxylase					VIT_13s0047g00450	BHLH038/ORG2 (OBP3-responsive gene 2)		VIT_11s0016g05460	BRI1-KD interacting protein
VIT_19s0014g00710	RKF1 (receptor-like kinase in flowers 1)								VIT_19s0140g00120	Gibberellin 2-beta-dioxygenase 1					VIT_10s0071g00850	Binding		VIT_15s0024g00240	C-5 cytosine-specific DNA methylase
VIT_05s0049g01200	S-locus lectin protein kinase								VIT_07s0104g00930	Gibberellin receptor GID1L2					VIT_09s0018g01660	Biopterin transport-related protein BT1		VIT_09s0096g00490	C2-HC type zinc finger protein C.e-MyT1
VIT_12s0028g01650	S-receptor kinase								VIT_18s0001g05030	Glucan 1,3-beta-glucosidase precursor					VIT_19s0090g00060	Biopterin transport-related protein BT1		VIT_19s0014g03970	Calcium-binding EF-hand
VIT_13s0156g00580	S-receptor kinase								VIT_08s0007g06000	Glucan endo-1,3-beta-glucosidase GII precursor					VIT_18s0001g11180	Blue (type 1) copper domain		VIT_12s0028g02280	Calcium-dependent protein kinase 13 CPK13
VIT_05s0077g01720	SAG101 (senescence-associated gene 101)								VIT_14s0171g00490	Glucose-6-phosphate 1-dehydrogenase, cytoplasmic isoform					VIT_15s0048g02070	BON2-associated protein (BAP2)		VIT_05s0020g04220	Calcium-transporting ATPase 13 ACA13
VIT_05s0077g01750	SAG101 (senescence-associated gene 101)								VIT_18s0072g00080	Glucose-6-phosphate/phosphate translocator					VIT_00s0258g00090	Brassinosteroid insensitive 1-associated receptor kinase 1		VIT_17s0000g05840	Calmodulin binding IQD31 (IQ-domain 31)
VIT_03s0091g00690	Salt tolerance zinc finger								VIT_01s0011g02200	Glutamine synthetase					VIT_12s0055g01150	Brassinosteroid insensitive 1-associated receptor kinase 1		VIT_13s0019g01830	Calmodulin binding protein
VIT_16s0013g01920	Ser/Thr protein kinase								VIT_13s0064g00050	Glutamine-fructose-6-phosphate transaminase 2					VIT_00s0258g00140	Brassinosteroid insensitive 1-associated receptor kinase 1		VIT_19s0014g01690	Calmodulin-binding region IQD10
VIT_17s0000g03510	Serine/threonine kinase BRLK								VIT_03s0097g00710	Glutamyl-tRNA reductase 1					VIT_05s0094g00950	BT3 (BTB and TAZ domain protein 3)		VIT_14s0066g01210	Carbonic anhydrase, chloroplast precursor
VIT_18s0001g14500	SHD (shepherd)								VIT_12s0028g03010	Glutaredoxin					VIT_12s0055g00420	BZIP transcription factor		VIT_13s0106g00250	Carboxylic ester hydrolase
VIT_17s0000g06860	SNAP25ous protein SNAP30								VIT_05s0051g00870	Glutathione reductase					VIT_14s0030g02200	BZIP transcription factor BZO2H1		VIT_08s0040g00490	Caspase
VIT_16s0100g00770	Stilbene synthase								VIT_17s0000g02930	Glutathione S-transferase 25 GSTU7					VIT_02s0025g04350	C2 domain protein		VIT_00s0480g00100	Catechol oxidase (EC 1.10.3.1) precursor - grape
VIT_16s0100g01100	Stilbene synthase								VIT_05s0049g01100	Glutathione S-transferase 25 GSTU7					VIT_16s0050g01400	C2 domain-containing protein		VIT_08s0056g01480	Cation exchanger, CAX7
VIT_16s0100g01030	Stilbene synthase [Vitis quinquangularis]								VIT_07s0005g00030	Glutathione S-transferase 8 GSTF8					VIT_07s0129g00240	C2H2 zinc finger protein AZF1		VIT_05s0020g01150	Cation/hydrogen exchanger (CHX19)
VIT_16s0100g00810	Stilbene synthase [Vitis vinifera]								VIT_08s0040g03040	Glutathione S-transferase GSTO1					VIT_05s0020g04300	Ca2+-ATPase 13 ACA13, plasma membrane		VIT_08s0007g00020	Cation/hydrogen exchanger 20 (CHX20)
VIT_16s0100g01190	Stilbene synthase [Vitis vinifera]								VIT_14s0030g00030	Glutathione synthetase, chloroplast precursor					VIT_05s0020g04280	Ca2+-ATPase 13 ACA13, plasma membrane		VIT_14s0030g00870	CC-NBS-LRR class
VIT_10s0042g00890	Stilbene synthase 1 [Vitis vinifera]								VIT_14s0068g01500	Glycerophosphoryl diester phosphodiesterase					VIT_05s0020g04390	Ca2+-ATPase 13 ACA13, plasma membrane		VIT_02s0025g04930	CDI3/OZS1/RCD3/SLAC1 (slow anion channel-associated 1)
VIT_16s0100g00950	Stilbene synthase 3								VIT_00s2563g00010	Glycogenin glucosyltransferase					VIT_02s0025g01640	Calcineurin B 4-1		VIT_07s0104g01700	Cell cycle protein WEE1
VIT_16s0100g01000	Stilbene synthase 4								VIT_13s0019g02350	Glycoprotein, Mitochondrial					VIT_08s0032g01220	Calcium dependent protein kinase 1		VIT_04s0023g03260	Cellulase2
VIT_16s0098g00970	Subtilisin serine protease								VIT_07s0005g00410	Glycosyl hydrolase family 1 protein					VIT_03s0180g00030	Calcium-binding protein		VIT_07s0005g02470	Cellulose synthase CESA3
VIT_05s0020g03140	Sugar transporter 13								VIT_04s0008g02460	H+-transporting ATPase, Plasma membrane					VIT_07s0005g05320	Calcium-dependent protein kinase 13 CPK13		VIT_07s0005g04110	Cellulose synthase CESA4
VIT_18s0001g04910	Sulfate transporter 1.3								VIT_04s0069g01010	Harpin-induced protein					VIT_00s0179g00260	Calcium-transporting ATPase 12 ACA12		VIT_10s0003g01560	Cellulose synthase CESA8
VIT_18s0001g00840	Syringolide-induced protein 14-1-1								VIT_00s0787g00020	Heat shock 70kDa protein 1/8					VIT_05s0020g04380	Calcium-transporting ATPase 13 ACA13		VIT_08s0007g03990	Cellulose synthase CSLA09
VIT_11s0065g00130	Taxane 10-beta-hydroxylase								VIT_13s0019g03000	Heat shock protein 17.6 kDa class I					VIT_13s0047g00260	Calcium/calmodulin-dependent protein kinase (CaM kinase) II		VIT_12s0059g01000	Cellulose synthase CSLB04
VIT_02s0025g04310	Thaumatin								VIT_02s0025g02140	Heat shock protein 70					VIT_17s0000g03380	Calmodulin binding protein		VIT_04s0069g00780	Cellulose synthase CSLC05
VIT_11s0065g00350	Trans-cinnamate 4-monooxygenase								VIT_00s1569g00010	Heat shock protein 81-2 (HSP81-2)					VIT_17s0000g03390	Calmodulin binding protein		VIT_09s0018g01950	Cellulose synthase CSLC05
VIT_13s0019g02180	Tropinone reductase								VIT_09s0002g04680	Heat shock protein 91					VIT_14s0036g01400	Calmodulin-binding		VIT_02s0025g01980	Cellulose synthase CSLG3
VIT_04s0023g00430	Tyrosine specific protein phosphatase								VIT_12s0057g01430	Heavy-metal-associated domain-containing protein					VIT_13s0074g00760	Calmodulin-binding		VIT_11s0037g00530	Cellulose synthase IRX3
VIT_18s0166g00190	U-box domain-containing protein								VIT_06s0061g00440	Heavy-metal-associated domain-containing protein					VIT_11s0206g00070	Calmodulin-binding protein		VIT_05s0077g02150	Chalcone reductase
VIT_05s0062g00740	UDP-glucoronosyl/UDP-glucosyl transferase UGT75C1								VIT_16s0050g01240	Heavy-metal-associated domain-containing protein					VIT_09s0002g04560	Calmodulin-binding protein		VIT_14s0068g00930	Chalcone synthase
VIT_01s0026g00910	Unknown								VIT_07s0141g00730	Histone H1					VIT_06s0004g00690	Calmodulin-binding region IQ		VIT_05s0136g00260	Chalcone synthase
VIT_02s0236g00120	Unknown								VIT_15s0046g01190	Hydroquinone glucosyltransferase					VIT_08s0007g07190	Calmodulin-binding region IQ		VIT_14s0068g00920	Chalcone synthase (CHS)
VIT_08s0007g02370	Unknown								VIT_02s0025g03290	Hydroxyproline-rich glycoprotein					VIT_11s0016g01970	Calmodulin-binding region IQD6		VIT_13s0067g02870	Chalcone-flavanone isomerase
VIT_09s0002g02970	Unknown								VIT_09s0096g00090	Hypoxia up-regulated 1 HSP70					VIT_09s0002g01680	Calmodulin-binding region IQD6		VIT_01s0010g02730	Chaperone BCS1 mitochondrial
VIT_10s0003g04080	Unknown								VIT_03s0180g00280	Indole-3-acetate beta-glucosyltransferase					VIT_16s0100g00010	Carboxyesterase 20 CXE20		VIT_17s0000g03750	Chitin elicitor-binding CEBIP LysM domain-containing
VIT_11s0016g04770	Unknown								VIT_18s0122g00780	Inorganic phosphate transporter					VIT_16s0022g02430	Carboxyesterase 20 CXE20		VIT_07s0151g00250	Chlorophyllase
VIT_13s0156g00150	Unknown								VIT_05s0049g00940	Inorganic phosphate transporter 1-4					VIT_04s0008g05390	Carboxyesterase17 CXE17		VIT_12s0059g02430	Chloroplast envelope membrane protein [Vitis vinifera]
VIT_14s0066g02610	Unknown								VIT_00s0229g00190	Inositol 2-dehydrogenase like protein					VIT_19s0085g00650	Cation efflux family		VIT_08s0056g00590	Chloroplast envelope membrane protein [Vitis vinifera]
VIT_00s0225g00120	Unknown protein								VIT_07s0031g00920	Inositol-3-phosphate synthase					VIT_02s0025g01950	Cellulose synthase CSLG3		VIT_14s0083g00320	Cinnamoyl-CoA reductase
VIT_01s0010g03750	Unknown protein								VIT_16s0022g00960	Invertase/pectin methylesterase inhibitor					VIT_02s0025g01780	Cellulose synthase CSLG3		VIT_19s0015g01120	Clavata-like kinase
VIT_01s0011g02320	Unknown protein								VIT_04s0079g00530	Isocitrate dehydrogenase, chloroplast precursor					VIT_02s0025g01790	Cellulose synthase CSLG3		VIT_08s0007g07930	Clavata1 receptor kinase (CLV1)
VIT_01s0127g00700	Unknown protein								VIT_03s0038g04670	Isoflavone reductase					VIT_11s0037g00660	CF2		VIT_14s0083g01150	COBRA protein
VIT_08s0032g00950	Unknown protein								VIT_18s0001g12890	Jasmonate O-methyltransferase					VIT_03s0110g00170	CF4		VIT_00s0941g00020	Constans interacting protein 6
VIT_08s0058g00860	Unknown protein								VIT_10s0003g03790	Jasmonate ZIM domain-containing protein 8					VIT_18s0089g00650	CF4		VIT_19s0014g03210	COP1-interacting protein 7
VIT_09s0002g01750	Unknown protein								VIT_11s0016g00710	Jasmonate ZIM-domain protein 1					VIT_19s0027g01230	CF4		VIT_19s0014g03200	COP1-interacting protein 7
VIT_11s0016g02520	Unknown protein								VIT_06s0004g02980	Kelch repeat-containing F-box protein					VIT_18s0041g00340	CF4		VIT_02s0025g04830	Copper chaperone for superoxide dismutase
VIT_13s0019g00870	Unknown protein								VIT_18s0001g02380	Kinesin protein (MKRP1)					VIT_18s0089g00630	CF4		VIT_11s0016g04220	Copper-binding family protein
VIT_13s0084g00670	Unknown protein								VIT_18s0001g02470	L-ascorbate peroxidase, thylakoid-bound (tAPX)					VIT_18s0089g00690	CF9		VIT_05s0020g02690	Copper-binding family protein
VIT_16s0013g00480	Unknown protein								VIT_14s0066g01240	L-aspartate oxidase					VIT_19s0085g00160	CF9		VIT_17s0000g01050	Corticosteroid 11-beta-dehydrogenase isozyme 1
VIT_18s0001g14410	Unknown protein								VIT_18s0117g00550	Laccase					VIT_18s0089g00660	CF9		VIT_11s0016g05440	Curculin (mannose-binding) lectin
VIT_01s0011g01050	Vacuolar sorting receptor 6								VIT_00s0444g00010	Laccase					VIT_00s0988g00010	CF9		VIT_12s0134g00500	Cyclin D6
VIT_18s0001g01180	Vacuolar sorting-associated protein (Vps27)								VIT_18s0075g00590	Laccase					VIT_01s0011g06440	Chalcone reductase		VIT_03s0091g01060	Cyclin delta-2
VIT_18s0001g01300	Wall-associated receptor kinase 5								VIT_13s0019g02040	Lectin protein kinase					VIT_16s0100g00860	Chalcone synthase		VIT_18s0001g09920	Cyclin delta-3 (CYCD3_1)
VIT_18s0001g15130	WD40 repeat protein								VIT_05s0049g00200	Lesion inducing protein					VIT_09s0054g00910	Chaperone BCS1 mitochondrial		VIT_15s0021g02680	Cyclin-U2-1 (CycU2;1) Cyclin-P3.1
VIT_04s0008g05760	WRKY DNA-binding protein 18								VIT_05s0049g00210	Lesion inducing protein					VIT_09s0054g00900	Chaperone BCS1 mitochondrial		VIT_18s0076g00340	CYP707A3
VIT_08s0058g00690	WRKY DNA-binding protein 33								VIT_08s0105g00380	Leucoanthocyanidin dioxygenase					VIT_03s0038g03220	Chitin elicitor-binding CEBIP LysM domain-containing		VIT_10s0092g00370	CYP71D7
VIT_09s0018g00240	WRKY DNA-binding protein 40								VIT_18s0001g14790	Lipase 3 (EXL3) family II extracellular					VIT_04s0008g00140	Chitinase [Vitis vinifera]		VIT_18s0001g12870	CYP722A1
VIT_07s0005g02570	WRKY DNA-binding protein 47								VIT_19s0090g00660	Lipase GDSL					VIT_07s0005g02560	Chitinase Class I		VIT_13s0067g00110	CYP72A1
VIT_15s0046g01140	WRKY DNA-binding protein 53								VIT_03s0038g03530	LYS/HIS transporter 7					VIT_05s0094g00360	Chitinase class IV		VIT_00s0389g00040	CYP72A1
VIT_16s0050g02510	WRKY DNA-binding protein 53								VIT_18s0001g00320	LYS/HIS transporter 7 LHT7					VIT_05s0094g00200	Chitinase class IV		VIT_15s0048g01590	CYP76B1
VIT_08s0058g01390	WRKY DNA-binding protein 70								VIT_00s0187g00030	Lysine-ketoglutarate reductase					VIT_16s0050g02210	Chitinase III [Vitis vinifera]		VIT_02s0012g02810	CYP76C4
VIT_01s0010g03930	WRKY DNA-binding protein 75								VIT_01s0137g00600	MAP kinase phosphatase (MKP1)					VIT_04s0008g00120	Chitinase precursor		VIT_15s0048g02900	CYP78A3p
VIT_13s0019g00480	Zinc finger (C2H2 type) family								VIT_17s0000g02970	MATE efflux family protein					VIT_11s0149g00350	Chitinase-3 protein 1 precursor		VIT_09s0002g06480	CYP81B2v1
VIT_06s0004g04180	Zinc finger (C2H2 type) protein (ZAT11)								VIT_08s0007g08200	MATE efflux family protein					VIT_11s0149g00380	Chitinase-3 protein 1 precursor		VIT_01s0137g00410	CYP86A2
VIT_00s0264g00020	VviATL27								VIT_02s0025g04420	MATE efflux family protein					VIT_05s0094g00320	Chitinase, class IV [Vitis vinifera]		VIT_02s0025g03320	CYP86A2
VIT_03s0017g00670	VviATL54b								VIT_18s0001g07500	Mechanosensitive ion channel MSCS-like 2					VIT_00s0540g00020	Chitinase, class V		VIT_09s0002g02080	CYP90D2
VIT_12s0028g02530	VviATL149								VIT_13s0106g00790	Mevalonate diphosphate decarboxylase (MVD1)					VIT_11s0206g00030	Chitinase, class V		VIT_17s0000g01490	CYP94B3
VIT_05s0077g01970	VviATL156								VIT_11s0016g01770	MKK2					VIT_18s0157g00190	Choline kinase		VIT_14s0030g01550	Cysteine synthase 7, cytosolic
VIT_17s0000g00800	Zinc finger (DHHC type)								VIT_17s0000g01970	MKK9					VIT_05s0049g01140	Chromosome condensation regulator protein		VIT_18s0001g09400	Cytochrome b5 DIF-F
VIT_03s0017g02170	Zinc transporter ZIP5								VIT_19s0015g01370	Molecular chaperone DnaJ					VIT_13s0019g03100	Cis-zeatin O-beta-D-glucosyltransferase		VIT_12s0028g02450	Cytochrome oxidase, subunit I
									VIT_01s0011g01110	Molybdenum cofactor sulfurase					VIT_08s0007g08910	Cis-zeatin O-beta-D-glucosyltransferase		VIT_05s0102g00800	DEAH (Asp-Glu-Ala-His) box polypeptide 16
									VIT_01s0011g03620	Monoglyceride lipase					VIT_12s0142g00610	Citrate synthase, glyoxysomal precursor		VIT_04s0008g04160	Dehydration-responsive protein (RD22)
									VIT_04s0044g00220	Monooxygenase					VIT_18s0001g06760	Clathrin assembly protein 16		VIT_14s0006g00630	Dehydroascorbate reductase
									VIT_18s0001g01110	Monooxygenase (MO2)					VIT_04s0008g00410	Clavata1 receptor kinase (CLV1)		VIT_04s0008g01210	Delta-8 sphingolipid desaturase
									VIT_19s0014g03290	NAC domain containing protein 19					VIT_04s0008g00290	Clavata1 receptor kinase (CLV1)		VIT_01s0011g03870	Delta7 sterol C-5 desaturase
									VIT_07s0031g02610	NAC domain containing protein 2					VIT_04s0008g00370	Clavata1 receptor kinase (CLV1)		VIT_12s0121g00290	Diacylglycerol kinase
									VIT_18s0001g02300	NAC domain containing protein 2					VIT_04s0008g00440	Clavata1 receptor kinase (CLV1)		VIT_05s0020g03310	Diamine oxidase
									VIT_14s0068g01490	NAC domain-containing protein 83					VIT_04s0008g00300	Clavata1 receptor kinase (CLV1)		VIT_16s0100g00480	Dihydrodipicolinate reductase
									VIT_08s0056g01150	NADH-cytochrome b5 reductase					VIT_11s0016g03080	Clavata1 receptor kinase (CLV1)		VIT_18s0001g12800	Dihydroflavonol 4-reductase
									VIT_13s0067g00260	Nematode-resistance protein					VIT_18s0117g00280	Coatomer protein complex, subunit beta 2		VIT_03s0038g04220	Dihydroflavonol-4-reductase
									VIT_18s0166g00250	No hit					VIT_18s0117g00300	Coatomer protein complex, subunit beta 2		VIT_06s0004g06090	Diphenol oxidase
									VIT_08s0007g08000	No hit					VIT_09s0002g04720	Coatomer protein complex, subunit beta 2		VIT_14s0036g01310	Disease resistance protein RPS2
									VIT_19s0014g04780	No hit					VIT_18s0117g00290	Coatomer protein complex, subunit beta 2		VIT_08s0007g06950	Disease resistance-responsive
									VIT_16s0098g01000	No hit					VIT_03s0038g02450	Constans interacting protein 4		VIT_12s0034g02560	DNA (cytosine-5)-methyltransferase (ATHIM)
									VIT_19s0085g00610	No hit					VIT_07s0151g01070	Copalyl diphosphate synthase		VIT_17s0000g00710	DNA-binding protein
									VIT_12s0059g00440	No hit					VIT_13s0074g00770	Copper chaperone ATX1		VIT_17s0000g00720	DNA-binding protein
									VIT_08s0058g00400	No hit					VIT_04s0008g02090	Copper transporter 5		VIT_13s0064g01260	DNA-damage-repair/toleration protein (DRT100)
									VIT_03s0017g01460	No hit					VIT_16s0098g01140	CRK (CDPK-related kinase)		VIT_15s0024g01960	DNA-directed RNA polymerase subunit beta'
									VIT_04s0008g06140	No hit					VIT_00s1458g00010	CRK10 (cysteine-rich RLK10)		VIT_04s0008g03400	DREB sub A-4 of ERF/AP2 transcription factor
									VIT_11s0118g00730	No hit					VIT_00s2659g00010	CRK10 (cysteine-rich RLK10)		VIT_01s0127g00890	Dual-specific kinase DSK1
									VIT_02s0025g01320	No hit					VIT_02s0087g01010	CRK10 (cysteine-rich RLK10)		VIT_08s0007g01270	Dynein light chain LC6, flagellar outer arm
									VIT_09s0002g08430	Nodulin					VIT_02s0087g01020	CRK10 (cysteine-rich RLK10)		VIT_10s0116g00940	Early-responsive to dehydration protein / ERD protein
									VIT_10s0003g04650	Nuclear transcription factor Y subunit A-7					VIT_00s2485g00010	CRK10 (cysteine-rich RLK10)		VIT_05s0029g00480	Eceriferum 2 (CER2)
									VIT_17s0000g01410	Nucleotide pyrophosphatase					VIT_12s0034g01870	Cupin		VIT_04s0008g00270	Elongation factor 1-alpha (EF-1-alpha)
									VIT_04s0023g01990	Nucleotidyltransferase					VIT_12s0034g01890	Cupin region		VIT_07s0104g00410	Endo-1,3;1,4-beta-D-glucanase precursor
									VIT_10s0003g00880	Nudix hydrolase 15					VIT_08s0056g01300	Cupin, RmlC-type		VIT_12s0059g01250	Endo-1,4-beta-glucanase
									VIT_10s0116g00550	Oligosaccharide transporter OST3/OST6					VIT_19s0014g04460	Curculin (mannose-binding) lectin		VIT_18s0001g14040	Endo-1,4-beta-glucanase
									VIT_11s0016g03320	Oligosaccharyl transferase STT3 subunit					VIT_19s0014g01370	Curculin (mannose-binding) lectin		VIT_05s0077g01250	Endochitinase A2 precursor
									VIT_13s0019g04410	Oligosaccharyltransferase complex subunit alpha (ribophorin I)					VIT_19s0014g04180	Curculin (mannose-binding) lectin		VIT_04s0008g06640	Endomembrane protein 70, TM4 ;
									VIT_13s0067g01120	Omega-3 fatty acid desaturase, chloroplast, temperature-sensitive (FAD8)					VIT_07s0095g00660	Curculin (mannose-binding) lectin		VIT_03s0038g00430	Enhanced disease susceptibility 5 EDS5
									VIT_05s0077g01570	Pathogenesis protein 10 [Vitis vinifera]					VIT_19s0014g01360	Curculin (mannose-binding) lectin		VIT_03s0091g01230	Enhancer of mRNA-decapping protein 4
									VIT_01s0011g06620	Peptide transporter PTR2-B					VIT_01s0026g01190	CW14		VIT_03s0091g01220	Enhancer of mRNA-decapping protein 4
									VIT_12s0055g01010	Peroxidase					VIT_08s0040g00960	CXE carboxylesterase		VIT_03s0063g02360	Epicotyl-specific tissue protein
									VIT_07s0129g00360	Peroxidase 73					VIT_08s0032g00710	CXE carboxylesterase		VIT_14s0060g01940	Epoxide hydrolase
									VIT_01s0011g01520	Peroxisomal 2,4-dienoyl-CoA reductase					VIT_14s0006g03180	CXE carboxylesterase CXE17		VIT_09s0002g06750	ERF/AP2 transcription factor sub B-6 SHINE
									VIT_07s0104g00200	Phenazine biosynthesis PhzC/PhzF					VIT_17s0053g00810	Cyclic nucleotide-binding transporter 1		VIT_15s0024g00660	Esterase
									VIT_11s0016g01660	Phenylalanine ammonia-lyase					VIT_17s0053g00850	Cyclic nucleotide-binding transporter 1		VIT_10s0003g04950	Esterase/lipase/thioesterase
									VIT_08s0040g01710	Phenylalanine ammonia-lyase					VIT_17s0053g00860	Cyclic nucleotide-binding transporter 1		VIT_19s0014g02240	Ethylene responsive element binding factor 4
									VIT_17s0000g00400	Phosphate carrier protein					VIT_15s0046g00980	Cyclic nucleotide-regulated ion channel 1		VIT_06s0004g06110	Exo-1,3-beta-glucanase
									VIT_08s0007g01690	Phosphate translocator protein2, Plastidic					VIT_08s0007g08350	Cyclin-related		VIT_13s0067g02930	Expansin [Vitis labrusca x Vitis vinifera] EXPA8
									VIT_18s0001g06150	Phosphate-induced protein 1					VIT_09s0018g00630	Cycloartenol synthase		VIT_14s0108g01130	EXS family protein / ERD1/XPR1/SYG1
									VIT_08s0007g01510	Phosphatidic acid phosphatase / PAP2					VIT_05s0049g01610	Cyclopropane fatty acid synthase		VIT_19s0090g00800	F-box protein
									VIT_19s0014g01390	Phosphoenolpyruvate carboxylase					VIT_11s0065g00040	CYP706A12		VIT_15s0048g02690	FAD-binding domain-containing protein
									VIT_15s0045g00380	Phosphoesterase					VIT_04s0008g02960	CYP706A12		VIT_19s0015g00530	fasciclin arabinogalactan-protein (FLA1)
									VIT_08s0007g03960	Phosphopyruvate hydratase.					VIT_18s0089g00700	CYP714A1		VIT_06s0004g03050	fasciclin arabinogalactan-protein (FLA11)
									VIT_00s2607g00010	Phosphoserine aminotransferase					VIT_03s0167g00190	CYP714A1		VIT_12s0059g00570	fasciclin arabinogalactan-protein (FLA7)
									VIT_07s0031g02390	Phytoalexin-deficient 4 protein (PAD4)					VIT_16s0050g00480	CYP715A1		VIT_10s0003g04990	feronia receptor-like kinase
									VIT_07s0005g03760	Phytochelatin synthase 1 (PCS1)					VIT_08s0032g00270	CYP71D64		VIT_01s0011g00280	feronia receptor-like kinase
									VIT_05s0062g01190	Pirin					VIT_06s0004g06460	CYP71E		VIT_16s0050g00990	ferric reduction oxidase 4
									VIT_09s0002g06930	Pleiotropic drug resistance 6					VIT_18s0001g12180	CYP721A1		VIT_06s0004g07160	Ferritin
									VIT_00s0253g00140	Polyneuridine-aldehyde esterase precursor					VIT_18s0001g12190	CYP721A1		VIT_03s0038g03180	flavin-containing monooxygenase 1
									VIT_13s0019g03220	Proline transporter 1 (ProT1)					VIT_18s0001g12170	CYP72A1		VIT_11s0016g01020	flavonoid 3-monooxygenase
									VIT_03s0038g02300	Proteasome 20S alpha subunit D2 (PAD2) (PRS1) (PRC6)					VIT_19s0135g00230	CYP72A1		VIT_17s0000g03910	flavonoid 3-monooxygenase
									VIT_17s0000g10250	Proteasome 26S regulatory subunit (RPN7)					VIT_02s0012g02340	CYP76C4		VIT_06s0009g02970	Flavonoid 3',5'-hydroxylase
									VIT_04s0023g03620	Proteasome 26S regulatory subunit S5A (RPN10)					VIT_18s0001g09510	CYP81B2v1		VIT_08s0007g05160	Flavonoid 3',5'-hydroxylase
									VIT_01s0127g00560	Protein disulfide isomerase					VIT_18s0001g09650	CYP81E1		VIT_06s0009g03000	Flavonoid 3',5'-hydroxylase
									VIT_18s0001g02510	Protein disulfide-isomerase A1					VIT_12s0035g00570	CYP82M1v3		VIT_06s0009g02810	Flavonoid 3',5'-hydroxylase
									VIT_08s0058g01290	Protein kinase AtSIK					VIT_12s0035g00610	CYP82M1v3		VIT_06s0009g02830	Flavonoid 3',5'-hydroxylase
									VIT_01s0010g02350	Protein phosphatase 2 (formerly 2A), regulatory subunit B'					VIT_18s0001g00030	CYP87A2		VIT_17s0000g07200	Flavonoid-3'-hydroxylase
									VIT_07s0141g00130	Protein phosphatase 2C					VIT_15s0048g01960	CYP87A3		VIT_18s0001g03470	Flavonol synthase
									VIT_12s0028g03310	Protein phosphatase 2C					VIT_16s0039g01090	CYP89A2		VIT_18s0001g14310	Flavonone- 3-hydroxylase
									VIT_18s0001g09390	Protein phosphatase 2C					VIT_16s0039g00760	CYP89A2		VIT_04s0023g03370	Flavonone- 3-hydroxylase
									VIT_00s2574g00010	Protein transport protein Sec61 subunit alpha					VIT_16s0039g00930	CYP89A5		VIT_12s0142g00640	FLS2 (flagellin-sensitive 2)
									VIT_19s0014g01020	Protein transport protein Sec61 subunit alpha					VIT_08s0007g07730	CYP93A1 2-hydroxyisoflavanone synthase		VIT_05s0094g00920	formin protein AHF1
									VIT_03s0038g00220	Purple acid phosphatase 10 ATPAP10/PAP10					VIT_07s0141g00890	CYP94A1		VIT_02s0025g00210	fringe protein
									VIT_01s0026g00990	Pyruvate dehydrogenase E1 component alpha subunit					VIT_06s0009g02230	Cysteine protease inhibitor		VIT_10s0003g03490	GA 2-oxidase
									VIT_08s0007g05490	Pyruvate kinase					VIT_14s0030g01520	Cysteine synthase [Vitis pseudoreticulata]		VIT_18s0001g01390	GA 20-oxidase
									VIT_08s0007g04170	Pyruvate kinase, cytosolic isozyme					VIT_04s0079g00020	Cysteine-rich receptor-like protein kinase 2		VIT_08s0007g05860	GASA like
									VIT_11s0052g00200	R protein PRF disease resistance protein					VIT_17s0000g08770	Cysteine-rich receptor-like protein kinase 2		VIT_09s0002g03750	GATA transcription factor 11
									VIT_13s0064g01300	RAB GTPase SMG1					VIT_18s0001g13780	Cytochrome P450, family 83, subfamily B, polypeptide 1		VIT_07s0005g02380	Germin-like protein 2 [Vitis vinifera]
									VIT_14s0066g00810	Raffinose synthase					VIT_18s0001g13770	Cytochrome P450, family 83, subfamily B, polypeptide 1		VIT_16s0098g01910	Germin-like protein subfamily 3 member 4
									VIT_04s0008g04060	RD22					VIT_15s0048g00970	Cytokinesis Sec1 protein (KEULE)		VIT_06s0004g06790	Gibberellin 2-beta-dioxygenase 7
									VIT_18s0001g08230	Receptor-like protein kinase HAIKU2					VIT_18s0001g00210	Cytokinin riboside 5'-monophosphate phosphoribohydrolase LOG5		VIT_18s0001g06690	Gibberellin 20 oxidase 2
									VIT_08s0007g00470	Rhomboid ATRBL1					VIT_13s0019g01340	DC1 domain-containing protein		VIT_16s0098g01560	Glucan endo-1,3-beta-D-glucosidase
									VIT_08s0040g01870	Ribosomal protein L12 (RPL12C) 60S					VIT_13s0019g01310	DC1 domain-containing protein		VIT_17s0000g07260	Glucan endo-1,3-beta-glucosidase 3 precursor
									VIT_07s0005g06490	Ribosomal protein L13A (RPL13aD) 60S					VIT_13s0156g00240	DC1 domain-containing protein		VIT_14s0006g00520	Glucan endo-1,3-beta-glucosidase 3 precursor
									VIT_13s0019g03260	Ribosomal protein L35a (RPL35aC) 60S					VIT_08s0007g01090	DC1 domain-containing protein		VIT_19s0014g00090	Glucan endo-1,3-beta-glucosidase 4 precursor
									VIT_12s0035g01020	Ribosomal protein L3B					VIT_14s0030g00670	Dehydroquinate dehydratase		VIT_18s0001g12390	Glucan endo-1,3-beta-glucosidase 7 precursor
									VIT_08s0040g03200	Ribosomal protein L4/L1 (RPL4A) 60S					VIT_16s0013g01780	Derlin-1		VIT_15s0024g01440	Glucose 6 phosphate/phosphate translocator-like protein
									VIT_09s0070g00050	Ribosomal protein S12 (RPS12C) 40S					VIT_05s0049g00400	Desacetoxyvindoline 4-hydroxylase		VIT_12s0057g01030	Glucose-6-phosphate 1-dehydrogenase 2, chloroplast precursor
									VIT_08s0007g08370	Ribosomal protein S2 (RPS2D) 40S					VIT_09s0002g06890	Dicyanin blue copper protein		VIT_02s0025g04550	Glucose-methanol-choline (GMC) oxidoreductase
									VIT_14s0128g00120	VviATL148					VIT_11s0016g00570	Dimethylaniline monooxygenase (N-oxide forming) 2		VIT_13s0019g02810	Glucuronosyl transferase
									VIT_10s0003g01960	RKF1 (receptor-like kinase in flowers 1)					VIT_04s0008g02260	Dimethylaniline monooxygenase (N-oxide forming) 2		VIT_17s0000g00920	Glutamate decarboxylase 1 (GAD 1)
									VIT_10s0003g01900	RKF1 (receptor-like kinase in flowers 1)					VIT_08s0007g06930	Dirigent pDIR3		VIT_03s0038g03920	Glutamate receptor 2 GLUR2
									VIT_07s0104g00840	RKF3 (receptor-like kinase IN in flowers 3)					VIT_06s0004g01020	Dirigent protein		VIT_07s0104g00610	Glutamine synthetase
									VIT_16s0098g01040	RNA-binding protein RBP37					VIT_06s0004g01000	Dirigent protein		VIT_04s0008g01120	Glutaredoxin
									VIT_01s0011g00420	RPK1 (receptor-like protein kinase 1)					VIT_06s0004g01030	Dirigent protein		VIT_07s0104g01800	Glutathione S-transferase 13 GSTF13
									VIT_12s0134g00450	S-locus lectin protein kinase					VIT_17s0000g04880	Dirigent protein		VIT_01s0026g01380	Glutathione S-transferase 29 GSTU18
									VIT_18s0001g09230	Salt tolerance zinc finger					VIT_09s0018g00710	Disease resistance family protein		VIT_16s0039g00990	Glutathione S-transferase 8 GSTU8
									VIT_06s0004g04950	Scarecrow-like transcription factor 14 SCL14					VIT_16s0050g01950	Disease resistance family protein / LRR family		VIT_15s0024g01630	Glutathione S-transferase 8 GSTU8
									VIT_06s0004g04960	Scarecrow-like transcription factor 14 SCL14					VIT_00s0316g00010	Disease resistance protein		VIT_15s0024g01650	Glutathione S-transferase 8 GSTU8
									VIT_18s0072g00840	Sensitive to proton rhizotoxicity 1					VIT_12s0057g00780	Disease resistance protein		VIT_12s0142g00040	Glycerol-3-phosphate acyltransferase 1 (AtGPAT1)
									VIT_12s0057g00520	Serine/threonine-protein kinase WNK3					VIT_16s0013g01500	Disease resistance protein		VIT_07s0005g01760	Glycerol-3-phosphate acyltransferase 3 (AtGPAT3)
									VIT_16s0050g01510	SGT1-2					VIT_11s0118g00160	Disease resistance protein		VIT_15s0046g02400	Glycerol-3-phosphate acyltransferase 8
									VIT_07s0005g02100	Shaggy protein kinase alpha (ASK-alpha)					VIT_14s0068g02290	Disease resistance protein		VIT_02s0012g00460	Glycine-rich protein
									VIT_08s0040g01200	Short-chain type alcohol dehydrogenase					VIT_09s0070g00640	Disease resistance protein		VIT_14s0066g01050	Glycogen synthase kinase 3 beta
									VIT_11s0037g00300	Signal recognition particle receptor alpha subunit					VIT_11s0118g00080	Disease resistance protein		VIT_02s0025g00560	Glycoside hydrolase, family 5
									VIT_09s0002g02750	SNF7.1					VIT_09s0002g07680	Disease resistance protein		VIT_00s0220g00180	Glycosyl hydrolase family 20 protein
									VIT_18s0001g06310	SnRK2-8					VIT_09s0002g07750	Disease resistance protein		VIT_06s0004g02690	Glycosyl transferase family 2 protein
									VIT_05s0077g00810	Sodium-inducible calcium-binding protein (ACP1)					VIT_09s0002g07710	Disease resistance protein		VIT_18s0001g10580	Glycosyl transferase family 8 protein
									VIT_19s0014g00960	Spg1p (septum-promoting GTPase)					VIT_12s0034g02250	Disease resistance protein (NBS class)		VIT_19s0014g05130	Glycosyl transferase family 8 protein
									VIT_18s0001g10120	SPla/RYanodine receptor (SPRY) domain-containing protein					VIT_19s0014g00580	Disease resistance protein (NBS-LRR class)		VIT_07s0005g01040	Glycosyl transferase family 8 protein
									VIT_05s0020g02910	STE11 protein kinase homolog NPK1					VIT_14s0066g00750	Disease resistance protein (NBS-LRR class)		VIT_08s0007g01300	Glyoxal oxidase
									VIT_04s0008g05820	Stromal cell-derived factor 2 protein precursor (SDF2 protein)					VIT_09s0096g00930	Disease resistance protein (TIR-NBS-LRR class)		VIT_00s0494g00010	Growth-regulating factor 1
									VIT_07s0005g03790	Succinyl-CoA ligase beta-chain					VIT_07s0197g00130	Disease resistance protein (TIR-NBS-LRR class)		VIT_02s0025g04910	Growth-regulating factor 5
									VIT_05s0020g04210	Sulfate adenylyltransferase 3					VIT_15s0045g00810	Disease resistance protein RPR1		VIT_19s0027g00500	GTP-binding protein YchF
									VIT_01s0026g02310	SUR2					VIT_00s1916g00010	DNA binding		VIT_09s0002g00130	H(+)-ATPase AHA10 (autoinhibited H(+)-ATPase isoform 10)
									VIT_16s0039g01850	Syntaxin 7					VIT_05s0077g00120	DNA replication protein		VIT_08s0007g02350	Harpin-induced protein
									VIT_18s0001g14480	Thaumatin SCUTL1					VIT_18s0122g00590	DNA-binding protein		VIT_04s0008g01230	Harpin-induced protein
									VIT_07s0005g06420	Thioredoxin family					VIT_09s0002g00700	Dormancy/auxin associated protein		VIT_05s0077g00370	Heat stable protein 1 HS1
									VIT_16s0039g01410	Tocopherol O-methyltransferase, chloroplast precursor					VIT_02s0025g03710	DTA2 (downstream target of AGL15 2)		VIT_17s0000g06880	Heparanase protein 2 precursor
									VIT_06s0004g08150	Trans-cinnamate 4-monooxygenase					VIT_11s0016g02890	Dual specificity protein phosphatase		VIT_11s0118g00180	HHP1 (heptahelical protein 1)
									VIT_01s0150g00190	Transaldolase					VIT_04s0043g00500	Dynamin homolog		VIT_06s0061g00320	High-affinity nitrate transporter 2.4
									VIT_09s0002g00720	Transcription factor					VIT_16s0022g00440	Dynein light chain LC8-type		VIT_01s0026g01950	Homeobox-leucine zipper protein HB13
									VIT_03s0038g01820	Translocon-associated protein alpha TRAP complex					VIT_19s0014g02850	Dynein light subunit lc6, flagellar outer arm		VIT_07s0129g00490	Hydrogenobyrinic acid a,c-diamide synthase
									VIT_07s0005g01240	Triacylglycerol lipase					VIT_16s0098g00430	EFR (EF-TU receptor)		VIT_08s0040g02380	Hydrolase, alpha/beta fold
									VIT_07s0031g00160	Ubiquitin-conjugating enzyme E2 I					VIT_08s0007g02110	EFR (EF-TU receptor)		VIT_17s0000g00950	Hydroxycinnamoyl-CoA quinate hydroxycinnamoyltransferase
									VIT_02s0234g00100	Ubiquitinyl hydrolase 1					VIT_11s0118g00050	EIX receptor		VIT_12s0057g00930	Hydroxycinnamoyl-CoA:shikimate hydroxycinnamoyltransferase
									VIT_17s0000g07070	UDP-glucoronosyl and UDP-glucosyl transferase					VIT_16s0050g01980	EIX receptor 2		VIT_09s0002g04290	Hydroxyphenylpyruvate reductase (HPPR)
									VIT_01s0011g00690	UDP-glucose 6-dehydrogenase					VIT_16s0022g00310	EIX receptor 2		VIT_07s0141g00290	IAA16
									VIT_12s0055g00020	UDP-glucose glucosyltransferase					VIT_16s0022g00240	EIX receptor 2		VIT_05s0020g04690	IAA7
									VIT_12s0055g00320	UDP-glucose: anthocyanidin 5,3-O-glucosyltransferase					VIT_07s0031g02540	Emb2170 (embryo defective 2170)		VIT_09s0002g04080	IAA9
									VIT_05s0062g00570	UDP-glucose:flavonoid 7-O-glucosyltransferase					VIT_17s0000g03440	EMB2454 (embryo defective 2454)		VIT_07s0104g00890	IMK2 (inflorescence meristem receptor-like kinase 2)
									VIT_03s0038g04750	Universal stress protein (USP) family protein					VIT_00s0340g00050	Endo-1,4-beta-glucanase korrigan (KOR)		VIT_03s0180g00320	Indole-3-acetate beta-glucosyltransferase
									VIT_02s0012g01390	Unknown					VIT_00s2526g00010	Endo-1,4-beta-glucanase korrigan (KOR)		VIT_13s0019g03040	Indole-3-acetate beta-glucosyltransferase
									VIT_13s0067g03040	Unknown					VIT_00s2620g00010	Endo-1,4-beta-glucanase korrigan (KOR)		VIT_07s0151g00590	Inositol-1,4,5-trisphosphate 5-phosphatase CVP2, type I
									VIT_02s0236g00060	Unknown					VIT_00s0340g00060	Endo-1,4-beta-glucanase korrigan (KOR)		VIT_09s0002g03780	Integral membrane family protein UPF0497
									VIT_02s0236g00100	Unknown					VIT_13s0073g00680	Endonuclease/exonuclease/phosphatase family protein		VIT_16s0022g00890	Invertase/pectin methylesterase inhibitor
									VIT_06s0004g07850	Unknown protein					VIT_00s0375g00060	Ent-kaurene synthase		VIT_11s0016g00590	Invertase/pectin methylesterase inhibitor
									VIT_11s0016g04230	Unknown protein					VIT_00s0450g00010	Ent-kaurene synthase		VIT_03s0038g04700	Isoflavone reductase
									VIT_07s0031g00660	Unknown protein					VIT_12s0059g00210	Epoxide hydrolase		VIT_18s0001g12880	Jasmonate O-methyltransferase
									VIT_03s0038g01340	Unknown protein					VIT_04s0023g02610	Epoxide hydrolase 2		VIT_17s0000g02230	Jasmonate ZIM domain-containing protein 3
									VIT_07s0005g04340	Unknown protein					VIT_15s0021g02470	Epoxide hydrolase-like protein		VIT_08s0007g03600	KCBP- interacting protein kinase
									VIT_16s0022g00450	Unknown protein					VIT_18s0089g01330	Epsin N-terminal		VIT_05s0020g03890	Kinase interacting
									VIT_00s0225g00010	Unknown protein					VIT_06s0004g04590	Epsin N-terminal homology (ENTH) domain-containing		VIT_06s0004g03810	Kinesin motor protein
									VIT_19s0014g02770	Unknown protein					VIT_12s0134g00550	Equilibrative nucleoside transporter (ENT3)		VIT_04s0023g03060	Kinesin motor protein
									VIT_04s0044g00740	Unknown protein					VIT_00s0179g00370	ESCRT-I complex subunit TSG101		VIT_18s0001g10090	Kinesin protein FRA1 (fragile fiber 1)
									VIT_10s0092g00270	Unknown protein					VIT_15s0021g01630	Ethylene responsive element binding factor 2		VIT_07s0031g00130	Kinesin protein FRA1 (fragile fiber 1)
									VIT_04s0008g05970	Unknown protein					VIT_16s0013g00890	Ethylene-responsive element binding factor		VIT_18s0001g06370	L-ascorbate peroxidase, chloroplast
									VIT_00s0652g00020	Unknown protein					VIT_13s0019g00540	Ethylene-responsive protein		VIT_06s0004g04050	Laccase
[truncated: 866 more rows]

## Sheet: Dataset S9_L1vsVri_UP_GO
GO functional category enrichment among genes commonly upregulated in L1m:WTm (this work) and Vri:Vrm (Polesani et al,. 2010)
[truncated: 58 more rows]

[truncated: 1 more sheets: Dataset S10_L1vsVri_DOWN_GO]
