# Supplementary material for: The Grapevine E3 Ubiquitin Ligase VriATL156 Confers Resistance against the Downy Mildew Pathogen Plasmopara viticola
Source: Int J Mol Sci. 2021 Jan 19;22(2):940. doi: 10.3390/ijms22020940 (PMC7833427; doi:10.3390/ijms22020940)
Supplement: Supplementary file 1 [file ijms-22-00940-s001.zip › SUPPLEMENTARY FILES/Supplementary Datamatrix.xlsx]

## Sheet: Foglio1
Gene_ID	WTmock_1	WTmock_2	WTmock_3	P1mock_1	P1mock_2	P1mock_3	WTinf_1	WTinf_2	WTinf_3	P1inf_1	P1inf_2	P1inf_3
VIT_10s0116g00060	422	30	84	122	29	20	203	107	9	112	26	25
VIT_10s0116g00070	38	53	43	44	58	52	42	50	41	44	45	70
VIT_10s0116g00080	37	24	23	21	27	32	30	15	8	9	23	13
VIT_10s0116g00150	458	711	598	267	826	899	179	532	654	41	680	1003
VIT_10s0116g00170	136	109	200	224	864	1401	45	95	289	22	973	2092
VIT_10s0116g00240	76	99	147	58	126	74	69	63	126	56	93	61
VIT_10s0116g00280	286	343	429	335	336	262	282	294	367	230	348	232
VIT_10s0116g00300	161	103	2	152	12	10	413	188	3	354	16	5
VIT_10s0116g00370	721	1238	759	746	1429	1245	537	1097	806	626	1630	1527
VIT_10s0116g00390	884	1133	783	649	1213	716	783	1052	674	788	1120	874
VIT_10s0116g00410	176	481	79	19	158	50	43	379	19	28	121	35
VIT_10s0116g00420	135	212	217	138	209	337	117	205	283	135	192	357
VIT_10s0116g00450	1600	1354	1059	1454	1022	922	1612	1175	1001	1513	974	880
VIT_10s0116g00480	592	586	877	558	672	713	440	507	880	478	599	778
VIT_10s0116g00500	215	542	1219	263	979	867	139	486	1368	189	1037	862
VIT_10s0116g00510	229	494	650	341	509	703	329	599	513	517	667	635
VIT_10s0116g00520	52	124	25	11	5	11	42	48	15	59	5	8
VIT_10s0116g00530	2417	2707	808	874	2321	469	1007	1568	771	1063	1718	464
VIT_10s0116g00540	106	114	155	136	95	89	154	134	135	138	121	93
VIT_10s0116g00550	1830	1211	2088	1851	2018	2580	1364	1271	2291	1176	1786	2512
VIT_10s0116g00570	163	185	95	251	44	48	307	140	55	407	34	67
VIT_10s0116g00590	474	578	924	398	305	436	355	380	802	292	249	468
VIT_10s0116g00600	192	349	137	112	176	91	196	319	113	163	252	67
VIT_10s0116g00680	916	1330	779	896	1030	793	1132	1346	698	1325	713	586
VIT_10s0116g00710	18	5	79	90	5	143	40	15	53	55	6	212
VIT_10s0116g00720	1309	1148	1208	1119	1161	1264	1187	1155	1156	1226	1108	1369
VIT_10s0116g00760	2194	304	13687	413	516	4904	237	298	13175	213	513	2044
VIT_10s0116g00770	73	122	189	88	169	313	81	123	216	136	181	328
VIT_10s0116g00780	14	31	9	8	42	44	15	8	20	15	22	53
VIT_10s0116g00790	185	217	181	115	103	62	133	171	136	146	114	51
VIT_10s0116g00820	997	1171	2433	661	1015	1662	837	1103	2199	764	1369	1267
VIT_10s0116g00830	593	394	490	515	365	1196	449	328	534	381	353	854
VIT_10s0116g00840	190	360	300	234	275	199	216	271	268	310	279	202
VIT_10s0116g00860	707	644	833	744	883	1040	543	755	1009	628	976	1116
VIT_10s0116g00870	987	1129	794	1023	928	799	1059	1095	791	1153	954	818
VIT_10s0116g00900	50	94	56	22	142	34	15	95	58	35	97	23
VIT_10s0116g00910	116	80	81	100	54	73	84	69	115	104	55	45
VIT_10s0116g00920	2223	1993	1275	2121	2741	2383	1935	2332	1133	1617	3019	2954
VIT_10s0116g00940	963	589	403	441	191	149	565	396	231	458	216	144
VIT_10s0116g00960	931	348	347	1021	1108	1830	779	506	470	452	976	1794
VIT_10s0116g00970	1647	1537	1298	1223	1067	760	1263	1289	1361	1047	1212	710
VIT_10s0116g00980	528	573	643	584	631	929	487	608	682	547	523	801
VIT_10s0116g00990	181	194	200	131	227	220	176	223	248	207	207	280
VIT_10s0116g01000	562	675	793	675	786	777	703	709	793	765	733	919
VIT_10s0116g01030	40	128	5	62	0	7	43	79	0	49	0	0
VIT_10s0116g01040	394	868	186	649	8	79	410	617	134	488	0	29
VIT_10s0116g01140	28	74	123	4	0	17	7	27	95	7	0	0
VIT_10s0116g01180	40	47	42	17	4	23	77	74	24	90	13	14
VIT_10s0116g01200	2841	1704	2586	4266	3238	5410	3915	1998	2667	3660	3224	5471
VIT_10s0116g01210	37265	40663	44964	44630	70827	93566	51128	41338	54209	51950	70659	91895
VIT_10s0116g01260	129	192	188	210	209	234	152	140	297	178	168	239
VIT_10s0116g01280	26	21	63	53	45	78	32	38	52	34	78	47
VIT_10s0116g01360	13	46	11	7	24	42	30	45	9	25	13	19
VIT_10s0116g01390	190	293	366	190	319	542	170	315	318	247	450	307
VIT_10s0116g01400	529	702	821	590	1240	1272	506	746	961	711	1143	1192
VIT_10s0116g01480	5497	3024	5555	5360	3823	5651	4477	3193	5175	3620	3591	4916
VIT_10s0116g01500	23	37	62	14	22	34	12	18	21	26	24	21
VIT_10s0116g01510	29	35	87	42	53	37	46	35	29	50	15	54
VIT_10s0116g01520	10	37	15	23	27	10	7	20	11	8	15	12
VIT_10s0116g01530	4	11	2	5	9	5	4	5	5	1	11	3
VIT_10s0116g01540	6253	8145	4407	4433	3583	2881	5190	4940	5412	4259	3706	2511
VIT_10s0116g01550	274	649	286	234	487	355	267	565	344	272	425	400
VIT_10s0116g01560	308	332	317	285	284	293	322	362	331	349	272	258
VIT_10s0116g01610	17	16	13	11	1	3	26	7	18	28	3	5
VIT_10s0116g01630	107	100	121	85	78	64	111	61	115	92	62	77
VIT_10s0116g01640	1112	1016	983	965	842	869	1067	863	889	1046	766	832
VIT_10s0116g01650	1955	710	3588	253	6401	11026	332	1681	5856	181	3841	11376
VIT_10s0116g01660	3993	3077	12758	1443	7034	15107	418	4090	12878	352	3503	17304
VIT_10s0116g01670	42	20	102	13	5	12	31	17	129	14	5	6
VIT_10s0116g01680	18	75	42	16	24	10	91	83	15	77	23	9
VIT_10s0116g01690	22	48	59	21	55	72	27	39	92	31	51	74
VIT_10s0116g01700	120	154	90	164	102	173	187	110	108	242	141	177
VIT_10s0116g01710	8	21	10	5	0	4	18	19	13	6	1	0
VIT_10s0116g01720	38	50	23	10	87	32	30	79	51	19	123	20
VIT_10s0116g01730	7971	4568	6221	6309	3607	4093	4451	4836	5581	3564	3812	3717
VIT_10s0116g01740	11943	14232	7981	7151	9236	5259	10581	13260	7622	7632	11084	5848
VIT_10s0116g01760	114	227	101	384	312	232	386	423	135	619	603	240
VIT_10s0116g01770	1959	1519	1780	2132	1917	1666	1859	1796	1699	2080	1849	1792
VIT_10s0116g01780	8814	13804	990	5201	782	642	9617	6649	515	6464	832	875
VIT_10s0116g01800	1114	980	944	1586	1460	1985	1357	1095	984	1227	1633	1968
VIT_10s0116g01810	328	408	504	78	356	359	113	332	579	100	338	223
VIT_10s0116g01820	17	65	131	2	36	44	18	33	110	9	67	21
VIT_10s0116g01830	1230	1139	780	1066	381	329	1056	951	688	1116	329	203
VIT_10s0116g01850	254	397	280	304	106	126	369	356	268	381	173	82
VIT_10s0116g01860	3028	2046	3779	2908	3026	4233	1701	1407	3911	1375	2962	4153
VIT_10s0116g01870	7	35	113	19	5	11	27	20	128	52	1	2
VIT_10s0116g01880	1054	893	1953	480	617	697	365	731	2047	447	414	346
VIT_10s0116g01900	18	49	17	53	24	7	28	37	24	45	35	18
VIT_10s0116g01910	373	362	672	228	354	556	227	395	400	242	541	391
VIT_10s0116g01920	4458	4070	5294	3004	4367	5133	2751	4147	6167	2836	4408	5520
VIT_10s0003g00010	955	1293	1135	1053	1224	918	1024	1111	1581	1161	1307	909
VIT_10s0003g00030	154	165	84	51	131	97	103	151	69	181	132	70
VIT_10s0003g00040	1694	1834	1902	1255	1507	1221	1364	1743	1693	1605	1371	987
VIT_10s0003g00050	229	565	198	188	295	290	392	479	231	388	250	267
VIT_10s0003g00060	271	438	283	343	236	243	469	434	303	759	277	200
VIT_10s0003g00070	853	684	703	908	764	727	907	706	752	816	673	878
VIT_10s0003g00080	567	819	589	533	451	494	678	614	670	671	462	588
VIT_10s0003g00090	16275	22002	6223	27696	26336	16486	25050	25009	8259	36966	37497	25754
VIT_10s0003g00110	419	328	300	543	350	376	491	362	344	499	366	330
VIT_10s0003g00120	2323	1769	911	1966	745	544	2824	1493	876	2460	646	426
VIT_10s0003g00130	711	647	826	454	462	396	387	515	849	486	374	297
VIT_10s0003g00140	873	793	2042	925	589	1519	803	838	1609	1037	555	885
VIT_10s0003g00150	677	364	635	861	1053	1779	624	515	806	495	911	1856
VIT_10s0003g00160	31	31	63	38	63	37	28	15	66	49	56	36
VIT_10s0003g00170	137	205	277	266	242	278	267	281	347	440	222	249
VIT_10s0003g00180	569	712	896	566	837	865	474	786	767	597	817	836
VIT_10s0003g00190	875	848	1231	811	1103	1099	964	918	1084	902	1073	1186
VIT_10s0003g00200	43	62	55	50	60	44	54	49	53	53	43	55
VIT_10s0003g00210	170	300	160	97	161	233	146	172	186	206	174	262
VIT_10s0003g00220	1039	1514	1239	1125	1067	1224	1352	1345	1050	1425	1206	1019
VIT_10s0003g00230	116	247	187	176	184	111	240	175	175	326	185	139
VIT_10s0003g00240	121	179	193	121	155	141	82	176	153	131	164	150
VIT_10s0003g00250	1712	1616	1048	1467	1106	1100	1130	1438	902	920	1303	937
VIT_10s0003g00260	501	706	1621	617	629	1272	436	437	3143	574	491	1787
VIT_10s0003g00270	2065	1576	1784	2250	1515	2110	2253	1632	1773	2051	1542	2038
VIT_10s0003g00290	881	739	646	892	638	865	976	613	649	769	545	885
VIT_10s0003g00300	13922	18735	10439	11685	15822	11901	11703	13713	10377	12501	17508	14546
VIT_10s0003g00330	580	701	310	523	135	158	657	566	263	610	83	87
VIT_10s0003g00340	14	29	15	2	5	151	22	7	22	23	19	292
VIT_10s0003g00350	73	91	27	120	68	71	161	83	25	211	40	73
VIT_10s0003g00360	1043	788	1005	1034	923	993	970	861	696	884	980	940
VIT_10s0003g00370	628	422	450	609	543	524	506	479	415	469	541	541
VIT_10s0003g00380	965	1493	297	1301	1129	311	1733	2431	490	1527	979	411
VIT_10s0003g00390	628	523	437	1599	1504	1410	1659	1239	554	1881	1918	1715
VIT_10s0003g00410	20	36	84	24	29	295	25	11	111	18	48	249
VIT_10s0003g00420	1675	1973	1152	1053	929	835	1551	1452	1165	1601	889	643
VIT_10s0003g00430	13	11	1	55	47	83	6	10	2	13	40	75
VIT_10s0003g00470	2792	1626	57	7697	5714	3608	6011	5476	253	5627	7386	4261
VIT_10s0003g00480	1299	786	1018	2257	2037	3905	1607	939	1042	1297	2581	4701
VIT_10s0003g00490	111	111	171	184	210	389	157	125	164	165	193	439
VIT_10s0003g00500	2059	1915	1753	2245	2501	2929	2095	2044	1916	2023	2567	3094
VIT_10s0003g00510	1038	1932	2091	1548	2359	2694	1495	1844	2426	1646	2312	3300
VIT_10s0003g00520	444	468	451	397	406	292	371	420	419	349	401	219
VIT_10s0003g00530	3377	5662	7474	4156	6874	9263	3646	5918	8587	4639	6440	8257
VIT_10s0003g00540	200	266	262	185	243	236	211	259	303	249	312	265
VIT_10s0003g00550	315	343	325	359	368	473	406	397	354	422	390	509
VIT_10s0003g00570	29	71	24	30	18	7	11	34	16	17	7	10
VIT_10s0003g00580	2192	1750	1645	2376	2508	1843	1734	2053	1925	1552	2004	1871
VIT_10s0003g00590	4	9	49	34	12	52	10	13	51	9	7	42
VIT_10s0003g00600	22	80	1	1	6	1	20	59	1	13	1	3
VIT_10s0003g00620	232	421	36	77	4	0	233	269	3	96	2	0
VIT_10s0003g00630	209	195	283	124	170	176	169	226	240	172	145	164
VIT_10s0003g00640	158	291	156	161	179	153	172	227	191	227	207	155
VIT_10s0003g00660	64	49	86	58	48	51	84	46	103	78	52	33
VIT_10s0003g00670	2942	2487	2814	3042	2990	3360	3454	2910	2633	3398	2963	3252
VIT_10s0003g00680	35	16	85	32	400	690	7	28	96	8	270	740
VIT_10s0003g00700	3	0	0	0	13	40	0	1	0	0	8	56
VIT_10s0003g00760	27	3	30	33	281	488	6	12	36	4	142	624
VIT_10s0003g00780	160	28	70	226	366	709	16	32	72	40	407	668
VIT_10s0003g00790	334	250	318	967	1220	2542	510	313	417	485	913	2643
VIT_10s0003g00810	556	579	461	499	588	430	555	630	407	544	570	584
VIT_10s0003g00850	30	81	26	23	29	38	41	37	49	55	55	10
VIT_10s0003g00860	99	202	199	126	216	343	128	215	199	99	219	334
VIT_10s0003g00880	940	741	3942	925	887	2575	576	579	4662	496	753	1838
VIT_10s0003g00890	3516	3913	3268	3171	3044	2454	3349	3427	3366	3303	3334	2512
VIT_10s0003g00900	310	222	383	260	250	426	212	249	391	277	294	472
VIT_10s0003g00910	64	26	45	47	24	25	42	31	49	52	8	23
VIT_10s0003g00960	111	152	53	96	73	41	89	112	56	132	75	43
VIT_10s0003g00970	133	136	184	125	170	74	82	124	187	76	163	127
VIT_10s0003g00980	121	212	102	373	312	509	297	306	145	502	453	554
VIT_10s0003g00990	4193	2280	3932	5257	8436	14349	3188	2350	3996	3375	9558	16143
VIT_10s0003g01000	2926	2376	5648	2704	2697	4839	2144	1930	5706	2080	2167	3623
VIT_10s0003g01010	434	695	76	283	604	97	503	477	109	381	461	146
VIT_10s0003g01030	106	49	51	145	132	83	230	63	26	124	113	128
VIT_10s0003g01040	73	85	5	128	8	7	184	123	0	194	7	4
VIT_10s0003g01050	178	191	13	68	8	11	453	162	15	384	25	27
VIT_10s0003g01060	189	314	304	296	299	284	297	293	360	329	292	279
VIT_10s0003g01070	441	413	539	440	489	436	277	358	323	269	625	563
VIT_10s0003g01080	1485	2089	1674	1597	1360	1108	1774	1881	1767	1856	1626	1037
VIT_10s0003g01100	205	486	29	323	2	3	204	197	3	212	0	5
VIT_10s0003g01110	634	623	413	622	371	299	901	674	364	860	451	280
VIT_10s0003g01130	181	172	75	415	320	234	372	176	91	450	337	208
VIT_10s0003g01150	955	1166	860	1138	1227	1189	1173	1228	809	1237	1242	1412
VIT_10s0003g01160	2602	1224	2860	1990	2327	3197	1400	1567	2666	1262	2343	2917
VIT_10s0003g01170	2764	1326	3051	2306	2475	3323	1366	1696	3098	1217	2248	3084
VIT_10s0003g01180	41	20	59	25	15	43	22	14	50	19	16	23
VIT_10s0003g01190	40	10	94	13	13	28	10	13	68	7	5	37
VIT_10s0003g01220	29	34	9	66	31	80	39	25	20	58	19	88
VIT_10s0003g01230	1671	1736	1377	1599	1476	1410	1428	1697	1250	1276	1613	1359
VIT_10s0003g01240	2879	4078	3393	3031	4174	4462	3069	3997	3586	3363	4534	4185
VIT_10s0003g01260	31	125	15	24	215	128	28	94	65	77	132	136
VIT_10s0003g01270	2311	2016	1669	2164	1726	1598	2641	2300	1647	2623	1624	1698
VIT_10s0003g01280	36	35	56	31	18	44	23	14	39	61	24	36
VIT_10s0003g01300	806	1029	623	703	923	677	761	1083	666	802	864	766
VIT_10s0003g01310	542	726	200	309	273	100	395	625	159	412	270	100
VIT_10s0003g01320	809	810	762	653	747	653	751	690	837	704	745	735
VIT_10s0003g01350	22	26	17	7	27	15	20	28	20	9	19	24
VIT_10s0003g01360	10566	6906	15891	6810	4870	6572	6506	5476	16551	4852	4811	6189
VIT_10s0003g01370	1075	995	1112	917	959	922	990	1001	1087	869	883	909
VIT_10s0003g01390	1239	1254	707	1908	1217	962	1473	1278	793	1586	1164	896
VIT_10s0003g01400	137	120	51	103	40	31	275	127	39	211	36	20
VIT_10s0003g01410	2893	3455	1236	2283	3082	1569	3220	3595	955	2027	3705	2383
VIT_10s0003g01420	690	692	819	710	925	1421	746	618	956	661	818	1559
VIT_10s0003g01430	2958	1671	2881	2670	3271	2984	2095	1633	3614	1713	2797	2973
VIT_10s0003g01440	589	584	665	817	769	849	765	792	739	738	895	919
VIT_10s0003g01460	125	146	168	70	86	103	146	116	156	130	78	75
VIT_10s0003g01470	29	46	13	15	10	13	9	23	10	17	11	14
VIT_10s0003g01480	6485	6908	3410	4547	2782	2892	6346	5920	3092	5374	2854	2421
VIT_10s0003g01490	239	214	164	122	85	85	224	171	131	134	81	70
VIT_10s0003g01500	487	653	310	476	434	316	611	711	329	530	435	304
VIT_10s0003g01520	2291	3383	6293	3869	4227	4925	2987	3488	8105	3486	3900	4349
VIT_10s0003g01530	164	293	248	212	251	219	243	307	256	283	288	210
VIT_10s0003g01540	226	199	275	234	214	187	191	183	217	175	257	144
VIT_10s0003g01550	126	158	126	108	30	42	241	116	65	172	35	18
VIT_10s0003g01560	427	438	146	149	84	64	273	227	114	243	56	63
VIT_10s0003g01570	190	288	228	245	207	212	205	353	175	251	237	175
VIT_10s0003g01580	266	539	460	430	695	744	436	640	210	358	805	688
VIT_10s0003g01600	3596	2771	2595	4614	5055	5304	3714	2891	2886	4135	4535	6323
VIT_10s0003g01610	318	409	547	359	418	523	306	415	503	395	364	441
VIT_10s0003g01620	152	262	287	170	296	306	122	208	318	194	219	209
VIT_10s0003g01630	133	364	185	107	87	57	107	167	243	128	89	24
VIT_10s0003g01640	4066	4898	3292	2765	3180	2580	2659	3998	3413	2624	3224	2529
VIT_10s0003g01680	5413	4133	2247	6165	4027	3211	7807	4132	3340	5937	3539	4221
VIT_10s0003g01690	386	323	324	474	416	201	433	392	253	521	418	218
VIT_10s0003g01700	134	148	266	128	161	172	155	185	222	142	161	171
VIT_10s0003g01710	738	978	764	880	898	826	1083	1079	890	1369	870	775
VIT_10s0003g01720	707	576	394	368	107	121	497	434	410	527	132	81
VIT_10s0003g01730	1511	1378	2048	1917	1956	4376	1796	1605	1924	1631	1854	3734
VIT_10s0003g01740	82	52	8	57	4	5	195	73	2	188	5	2
VIT_10s0003g01750	12	37	15	24	2	9	17	18	7	19	7	3
VIT_10s0003g01760	144	146	263	136	204	121	100	98	231	91	244	175
VIT_10s0003g01770	800	556	909	925	1077	1383	760	838	977	767	1240	1445
VIT_10s0003g01790	619	538	538	636	513	532	581	534	631	610	530	493
VIT_10s0003g01800	355	400	354	472	398	410	460	397	417	506	334	413
VIT_10s0003g01810	136	227	327	193	271	200	206	245	313	212	305	300
VIT_10s0003g01830	428	414	281	592	809	655	640	412	355	713	731	985
VIT_10s0003g01840	218	288	290	239	223	250	207	263	297	205	248	308
VIT_10s0003g01850	43	33	33	49	109	36	74	50	17	49	179	56
VIT_10s0003g01860	107	85	45	147	262	77	210	92	35	102	392	153
VIT_10s0003g01880	441	375	172	597	367	320	668	305	152	527	371	357
VIT_10s0003g01900	1792	849	831	2654	514	674	2300	572	843	1459	626	677
VIT_10s0003g01920	345	223	154	1994	1340	1294	788	283	129	578	3626	2575
VIT_10s0003g01940	1384	732	542	4381	3876	7007	1259	558	781	1153	10526	14254
VIT_10s0003g01960	25795	23535	7173	32010	26336	13678	25050	28255	7686	23785	20505	13963
VIT_10s0003g01980	2602	4819	713	2833	808	441	3951	4634	575	3983	799	224
VIT_10s0003g01990	766	502	226	461	163	137	877	460	235	597	100	76
VIT_10s0003g02000	680	866	93	367	238	101	806	761	88	387	113	97
VIT_10s0003g02010	47	25	11	103	128	80	92	20	14	92	176	109
VIT_10s0003g02020	36	15	17	107	126	73	67	28	16	53	214	75
VIT_10s0003g02030	601	476	565	994	680	816	738	613	741	608	749	785
VIT_10s0003g02050	273	392	477	222	424	724	249	221	578	190	466	777
VIT_10s0003g02060	620	651	616	830	1465	3494	643	570	674	580	1505	3625
VIT_10s0003g02070	66	120	29	159	41	46	61	105	26	86	79	41
VIT_10s0003g02100	35	289	2	0	0	0	0	129	0	0	0	0
VIT_10s0003g02120	174	208	13	186	47	7	762	354	10	556	15	10
VIT_10s0003g02140	8	13	117	22	24	163	16	26	117	9	88	71
VIT_10s0003g02150	114	30	162	17	44	54	7	13	179	6	52	52
VIT_10s0003g02160	187	45	234	38	77	96	20	24	294	6	65	68
VIT_10s0003g02170	241	86	631	23	88	284	11	144	555	7	143	191
VIT_10s0003g02180	17	9	18	14	15	16	17	23	19	5	17	10
VIT_10s0003g02190	245	468	371	345	344	406	341	419	274	452	417	487
VIT_10s0003g02200	514	538	624	537	666	740	554	545	738	561	610	1010
VIT_10s0003g02210	405	463	464	473	575	408	418	517	437	504	613	486
VIT_10s0003g02220	23	5	91	3	1	32	1	3	56	0	15	7
VIT_10s0003g02240	620	492	550	670	975	733	606	701	585	552	934	1071
VIT_10s0003g02250	730	815	1311	910	1290	1960	884	907	1408	926	985	2156
VIT_10s0003g02260	0	14	43	5	21	24	0	9	28	1	8	15
VIT_10s0003g02280	5	64	7	6	18	74	1	8	41	5	4	72
VIT_10s0003g02330	0	0	0	1	2	26	0	1	0	0	0	66
VIT_10s0003g02430	687	614	824	834	864	945	897	549	866	713	841	1009
VIT_10s0003g02460	211	296	193	120	149	129	245	341	161	191	205	145
VIT_10s0003g02470	102	230	117	77	128	83	150	216	104	122	138	102
VIT_10s0003g02490	5	0	4	237	13	18	288	14	3	318	5	16
VIT_10s0003g02540	297	282	172	204	117	167	201	151	200	161	59	206
VIT_10s0003g02590	529	743	675	617	543	620	818	820	653	772	512	627
VIT_10s0003g02610	2469	3674	3152	2236	2989	3239	2068	3640	3274	2086	2816	3193
VIT_10s0003g02620	230	332	39	349	14	55	780	373	19	853	52	27
VIT_10s0003g02630	22	28	61	55	29	39	28	39	72	18	29	24
VIT_10s0003g02650	1840	3328	8477	3549	4195	5231	2744	3704	10032	4290	3957	4212
VIT_10s0003g02660	1371	1319	1615	1366	1302	1106	1118	1152	1533	911	1422	1008
VIT_10s0003g02670	2727	2326	2071	2376	2208	1889	2269	2744	2242	2441	2018	2050
VIT_10s0003g02680	511	628	231	350	224	123	592	656	188	666	200	112
VIT_10s0003g02690	3790	2795	2713	3549	4259	4529	3504	3568	2834	2775	3957	5088
VIT_10s0003g02700	1002	836	810	756	828	695	728	831	701	831	856	771
VIT_10s0003g02710	587	538	383	783	547	454	819	608	439	1055	612	517
VIT_10s0003g02720	224	120	16	199	4	30	486	173	3	327	5	18
VIT_10s0003g02730	836	632	605	594	519	422	675	670	497	595	649	446
VIT_10s0003g02740	4343	3023	2546	4082	2830	2588	4310	2988	2503	4336	2657	2582
VIT_10s0003g02750	523	442	702	653	295	315	577	491	599	707	321	238
VIT_10s0003g02760	701	920	1759	949	1505	2036	818	1110	1730	792	1446	1652
VIT_10s0003g02770	110	154	200	120	175	160	142	196	175	154	189	160
VIT_10s0003g02780	1156	955	1023	825	730	675	931	882	1041	844	771	695
VIT_10s0003g02790	2111	3934	5087	3004	3982	4358	3062	4353	5707	3077	4408	4672
VIT_10s0003g02800	524	507	518	420	496	465	506	470	468	405	467	477
VIT_10s0003g02810	519	430	662	654	719	890	771	557	763	725	762	1005
VIT_10s0003g02820	270	255	203	182	122	203	160	141	194	187	141	201
VIT_10s0003g02830	205	248	248	146	156	216	209	210	166	155	170	176
VIT_10s0003g02840	915	875	1264	631	976	807	855	901	833	797	1164	970
VIT_10s0003g02850	37	74	47	47	23	27	49	78	52	64	11	28
VIT_10s0003g02860	132	128	139	174	179	209	170	132	160	138	172	205
VIT_10s0003g02870	22	21	18	25	22	31	11	20	23	17	21	31
VIT_10s0003g02880	2192	2017	1410	1997	1674	1338	2475	2732	1137	2642	1831	1468
VIT_10s0003g02890	57812	54226	23544	44639	42353	21621	51132	28255	30081	27271	30571	29957
VIT_10s0003g02900	21219	15860	6616	10785	7678	3818	12627	6470	8802	7301	6221	3773
VIT_10s0003g02910	1012	718	1111	1834	894	1024	1727	793	845	1844	1095	885
VIT_10s0003g02930	46	20	20	70	45	39	71	25	19	35	44	35
VIT_10s0003g02940	2317	2804	2861	2231	3124	2513	2295	2872	2219	2428	3028	2424
VIT_10s0003g02950	1243	1515	1670	1336	1615	1250	1371	1647	1218	1184	1861	1084
VIT_10s0003g02990	412	446	584	442	560	465	417	551	592	536	560	548
VIT_10s0003g03010	61	79	38	66	45	39	85	71	33	74	51	24
VIT_10s0003g03050	81	133	157	114	161	181	85	166	130	100	185	158
VIT_10s0003g03060	96	256	262	195	253	323	125	264	280	179	281	297
VIT_10s0003g03070	759	485	879	706	295	473	596	384	801	581	313	323
VIT_10s0003g03080	90	73	108	48	54	56	88	56	95	83	55	59
VIT_10s0003g03090	589	1031	864	442	822	520	529	918	717	504	856	511
VIT_10s0003g03110	151	185	209	186	255	324	200	266	282	244	257	356
VIT_10s0003g03120	1630	1301	1504	2132	1859	2114	1856	1138	1807	1927	2121	2402
VIT_10s0003g03130	1032	1258	2745	1340	1237	1701	1116	1375	2405	1306	1233	1563
VIT_10s0003g03150	1235	1414	3435	1675	2264	2501	1850	1851	3567	2284	2082	2148
VIT_10s0003g03160	474	528	665	499	865	1069	530	538	824	592	723	1304
VIT_10s0003g03170	254	128	184	309	94	248	302	106	249	304	103	188
VIT_10s0003g03180	2586	2625	4796	3065	2956	3632	3314	3033	4463	3524	2982	3468
VIT_10s0003g03190	1195	1474	1196	1930	1706	1995	1792	1767	1394	2441	2046	2113
VIT_10s0003g03230	6	4	9	1	9	12	6	10	5	9	6	5
VIT_10s0003g03250	405	445	632	342	401	406	341	260	604	437	373	391
VIT_10s0003g03260	160	343	543	326	508	574	350	556	431	533	625	531
VIT_10s0003g03270	1884	1494	672	1236	376	527	1315	1085	485	958	323	502
VIT_10s0003g03280	915	639	1172	944	1006	1554	950	703	936	752	953	1322
VIT_10s0003g03290	155	175	141	149	120	53	147	113	112	147	141	75
VIT_10s0003g03300	1038	1201	1833	1045	1465	1762	856	1141	1803	989	1367	1960
VIT_10s0003g03310	16	22	38	11	21	21	11	13	34	14	10	36
VIT_10s0003g03320	69	53	12	86	2	8	190	55	5	194	8	2
VIT_10s0003g03330	100	103	103	81	243	255	91	146	104	95	238	227
VIT_10s0003g03340	164	185	7	152	7	16	372	190	12	368	10	5
VIT_10s0003g03360	76	123	14	113	5	5	271	114	9	294	6	4
VIT_10s0003g03390	20	28	5	41	4	6	70	35	4	70	4	1
VIT_10s0003g03400	130	87	20	110	2	11	288	87	9	274	6	4
VIT_10s0003g03410	184	204	19	250	7	26	835	258	18	673	6	8
VIT_10s0003g03420	10	9	1	10	2	1	52	13	0	56	0	2
VIT_10s0003g03430	93	62	11	81	13	16	322	84	9	497	20	15
VIT_10s0003g03440	120	112	8	148	10	19	269	105	9	359	11	9
VIT_10s0003g03490	442	211	560	155	163	180	10	119	717	19	61	110
VIT_10s0003g03500	277	383	532	249	274	372	259	314	557	350	239	302
VIT_10s0003g03510	1840	1474	4561	1918	1746	2489	1566	1453	4495	1729	1492	2372
VIT_10s0003g03530	32	36	45	0	5	2	0	36	40	0	0	7
VIT_10s0003g03650	19	70	47	0	4	20	0	34	46	0	0	2
VIT_10s0003g03660	30	137	64	2	10	24	0	53	62	10	0	5
VIT_10s0003g03670	6	17	14	6	15	11	7	14	20	14	14	21
VIT_10s0003g03690	160	107	10	342	40	17	540	228	6	683	83	11
VIT_10s0003g03710	3179	2340	2000	2924	2471	2029	3370	2614	1818	2943	2343	2050
VIT_10s0003g03720	230	210	226	245	256	255	291	210	225	251	283	288
VIT_10s0003g03730	478	477	444	527	422	414	554	467	403	609	443	418
VIT_10s0003g03750	577	696	896	130	321	275	422	590	733	260	335	200
VIT_10s0003g03770	148	167	197	185	139	162	157	148	185	196	119	163
VIT_10s0003g03780	158	169	123	180	135	146	212	177	109	291	155	153
VIT_10s0003g03790	14	17	192	7	33	358	12	12	159	1	32	248
VIT_10s0003g03800	7	9	88	7	15	175	1	19	60	4	17	109
VIT_10s0003g03810	100	79	336	120	43	454	91	171	341	145	35	310
VIT_10s0003g03830	29847	48935	27807	27690	60153	29873	39473	44631	28804	36961	61632	33317
VIT_10s0003g03840	161	122	11	155	8	5	401	199	7	389	9	5
VIT_10s0003g03850	274	444	316	313	329	266	401	420	372	354	341	221
VIT_10s0003g03860	3993	3675	3729	3395	3633	3530	4106	3743	3509	4387	3626	4137
VIT_10s0003g03870	665	549	722	953	1001	1249	847	676	657	1011	1454	1534
VIT_10s0003g03880	2809	2734	2240	2909	2825	2310	2842	2714	2504	3553	2914	2726
VIT_10s0003g03910	4195	3708	4018	4408	3633	3373	4279	3866	3867	4543	3449	3512
VIT_10s0003g03920	152	184	265	167	165	193	159	194	348	185	175	183
VIT_10s0003g03930	18337	19859	9871	14350	21199	16482	15390	18712	11345	14286	20501	19664
VIT_10s0003g03950	341	363	435	339	335	391	306	306	361	342	336	403
VIT_10s0003g03960	347	391	414	433	428	414	332	353	461	390	413	381
VIT_10s0003g03980	229	261	300	203	294	425	190	248	280	169	250	375
VIT_10s0003g03990	52	176	122	40	77	187	28	40	59	27	25	48
VIT_10s0003g04000	574	403	553	483	466	569	518	534	559	560	561	619
VIT_10s0003g04020	5129	6145	4165	7076	3101	3778	5989	6172	4212	5374	3255	3979
VIT_10s0003g04030	4122	3475	2122	4170	3305	2432	4780	3901	2223	5778	3326	2999
VIT_10s0003g04040	1630	1946	1310	960	1145	716	1335	1314	1504	1341	1242	681
VIT_10s0003g04050	388	268	235	263	123	170	366	203	249	471	144	124
VIT_10s0003g04060	387	377	486	344	393	373	388	352	394	333	397	388
VIT_10s0003g04070	304	298	333	282	200	382	280	229	351	274	208	258
VIT_10s0003g04080	98	52	261	321	199	975	81	46	463	100	132	673
VIT_10s0003g04090	609	351	451	1055	605	647	973	475	547	835	592	561
VIT_10s0003g04100	2586	1911	1334	2025	1140	999	2465	1564	1264	2941	1246	798
VIT_10s0003g04120	745	665	691	558	439	508	602	508	636	455	460	364
VIT_10s0003g04180	21219	31974	2465	16235	7678	1350	25049	18716	1903	21019	10529	1547
VIT_10s0003g04260	388	633	528	523	718	600	495	656	730	696	720	757
VIT_10s0003g04270	1395	1838	1449	774	614	974	928	1326	1905	947	756	894
VIT_10s0003g04280	45	37	41	25	41	24	34	38	41	34	24	25
VIT_10s0003g04290	103	120	22	15	10	9	47	29	40	16	2	12
VIT_10s0003g04300	409	477	489	389	571	533	409	474	577	415	553	605
VIT_10s0003g04320	170	198	11	155	44	23	378	359	11	574	19	67
VIT_10s0003g04350	8147	13331	5482	5297	7032	3766	8746	10401	4887	7772	7811	3755
VIT_10s0003g04360	3596	2777	3424	3476	2747	3067	3189	2788	3109	3009	2887	2886
VIT_10s0003g04370	543	558	734	590	712	753	511	580	701	541	736	756
VIT_10s0003g04390	57808	40663	40145	64351	60154	44683	39473	41338	42878	45770	61632	42121
VIT_10s0003g04450	79	88	31	74	43	26	79	75	26	74	72	24
VIT_10s0003g04460	262	305	118	251	131	98	283	244	80	256	188	74
VIT_10s0003g04470	42471	23528	27807	44630	27469	13951	33244	19598	18985	13498	44793	14971
VIT_10s0003g04480	538	480	419	539	287	254	632	471	387	605	320	245
VIT_10s0003g04490	880	1094	566	842	701	445	1130	978	562	1122	675	399
VIT_10s0003g04510	167	199	152	163	130	143	174	164	118	192	127	140
VIT_10s0003g04530	521	569	473	582	614	1018	590	552	485	543	561	947
VIT_10s0003g04540	2102	697	814	1535	4259	4707	1191	904	1120	721	3733	6432
VIT_10s0003g04560	3288	1912	1335	1795	316	291	1972	951	1024	1313	264	228
VIT_10s0003g04580	356	533	434	429	547	524	517	580	488	637	543	637
VIT_10s0003g04600	522	305	464	469	381	474	434	326	384	371	358	457
VIT_10s0003g04610	206	173	392	182	232	305	165	213	332	182	217	244
VIT_10s0003g04630	2070	1557	1749	2111	1982	2066	1996	1684	1716	1749	1639	2182
VIT_10s0003g04650	879	1359	1039	802	1459	1398	1302	1693	857	1176	1544	1679
VIT_10s0003g04670	629	527	613	426	320	386	596	519	529	802	321	364
VIT_10s0003g04680	72	126	177	135	208	295	123	160	187	112	194	318
VIT_10s0003g04710	31	75	33	40	49	58	38	55	29	70	123	24
VIT_10s0003g04720	296	287	406	275	389	408	321	335	440	341	367	388
VIT_10s0003g04820	18	25	40	10	24	27	21	19	40	7	42	30
VIT_10s0003g04880	1852	1857	2343	2757	1811	2102	2452	1773	2405	2361	1894	1812
VIT_10s0003g04900	343	498	219	697	533	447	571	508	232	667	706	797
VIT_10s0003g04940	553	518	228	267	273	114	545	525	148	353	284	95
VIT_10s0003g04950	1211	1034	1051	1023	332	262	946	561	1368	517	261	232
VIT_10s0003g04960	1044	897	966	931	953	792	1009	996	836	792	877	843
VIT_10s0003g04970	250	180	119	298	219	285	310	174	130	252	222	254
VIT_10s0003g04990	798	1398	415	563	451	165	907	1207	310	938	473	184
VIT_10s0003g05000	886	1902	1133	753	1410	1337	1066	1542	858	1261	1337	1105
VIT_10s0003g05010	132	206	163	121	196	193	118	186	134	147	185	140
VIT_10s0003g05020	2190	2227	3267	2393	3009	2622	2135	2402	3388	2366	2913	2704
VIT_10s0003g05030	443	369	389	235	108	113	346	240	254	278	87	52
VIT_10s0003g05040	383	493	221	483	324	175	540	483	201	758	404	197
VIT_10s0003g05060	106	25	107	19	38	22	37	32	32	34	14	18
VIT_10s0003g05070	385	426	371	329	329	330	435	384	322	418	308	306
VIT_10s0003g05130	2016	2447	1335	1764	2254	1298	1894	2077	1408	1858	1745	1500
VIT_10s0003g05160	98	137	73	31	69	27	46	73	59	30	39	32
VIT_10s0003g05210	468	403	355	529	338	240	846	430	301	923	371	244
VIT_10s0003g05230	29	33	9	8	15	18	41	30	5	29	13	34
VIT_10s0003g05320	3311	3347	4795	2728	4194	5096	2764	2360	5142	2530	3197	6151
VIT_10s0003g05330	693	807	1203	593	840	1491	548	725	1159	558	998	1451
VIT_10s0003g05380	1576	1351	905	1430	1058	1285	1992	1226	1133	1649	807	1281
VIT_10s0003g05420	1239	1545	872	1333	855	737	1516	1164	720	1699	726	703
VIT_10s0003g05450	8933	2592	7476	10063	9872	23348	4679	2321	8107	3681	8319	21728
VIT_10s0003g05470	635	445	538	783	545	908	582	406	512	475	673	846
VIT_10s0003g05480	229	355	167	179	169	188	479	344	73	417	201	203
VIT_10s0003g05490	509	391	560	462	543	505	404	477	542	370	576	525
VIT_10s0003g05550	1578	850	1344	1413	758	943	543	251	1268	1028	1212	789
VIT_10s0003g05580	118	60	79	97	12	42	30	7	79	92	81	25
VIT_10s0003g05590	1032	1024	696	1041	936	588	1200	1243	629	1137	1080	679
VIT_10s0003g05620	170	57	154	176	59	104	49	20	156	159	128	50
VIT_10s0003g05630	2260	2041	2861	2013	2092	2901	2095	1993	2773	2240	1969	2647
VIT_10s0003g05640	353	305	476	461	814	2242	301	283	651	250	667	2273
VIT_10s0003g05660	127	250	222	197	213	255	190	199	241	232	244	218
VIT_10s0003g05670	209	101	174	149	83	93	131	103	128	105	106	97
VIT_10s0003g05680	20	22	18	14	10	19	27	10	8	17	8	11
VIT_10s0003g05690	33	71	72	108	94	61	164	82	27	139	132	61
VIT_10s0003g05700	116	88	147	90	131	74	77	93	120	77	146	94
VIT_10s0003g05720	2880	3122	2005	3413	3010	2872	3209	3269	2183	3177	2914	2963
VIT_10s0003g05740	49	39	52	88	91	105	59	51	65	77	82	96
VIT_10s0003g05770	32	104	59	42	40	39	68	75	46	64	36	30
VIT_10s0003g05800	83	74	187	83	128	97	57	131	136	51	145	111
VIT_10s0003g05840	171	237	376	210	310	274	193	224	318	187	269	222
VIT_10s0003g00800	26	13	28	15	16	31	31	14	24	8	20	12
VIT_10s0003g01650	120	9	175	235	146	265	191	101	141	187	89	132
VIT_10s0003g02520	13	12	18	27	10	11	29	6	13	20	10	25
VIT_10s0003g02530	16	22	11	25	20	15	22	31	11	33	15	20
VIT_10s0003g04330	43	50	115	63	75	80	37	36	102	37	76	61
VIT_10s0003g04840	143	189	83	61	183	206	171	208	64	103	114	118
VIT_10s0003g05430	86	73	198	128	165	562	86	36	185	66	150	382
VIT_10s0003g00100	96	74	73	88	69	27	114	88	47	142	75	59
VIT_10s0003g00310	47	60	36	40	78	50	31	80	30	50	78	59
VIT_10s0003g01290	46	54	38	29	30	25	30	66	30	42	53	37
VIT_10s0003g04770	45	45	16	32	87	70	69	61	20	26	51	69
VIT_10s0003g04780	40	90	45	46	81	58	69	122	55	79	81	71
VIT_10s0003g04870	155	289	113	115	265	215	215	282	92	187	190	233
VIT_10s0003g05150	863	1197	871	594	1014	629	673	837	894	573	794	741
VIT_10s0405g00020	3028	2996	2960	2815	3048	3550	2987	2780	2666	2725	3210	3318
VIT_10s0405g00030	813	892	1773	875	553	1286	673	661	1850	927	555	874
VIT_10s0405g00050	1025	1083	537	1549	772	467	1869	1461	515	1945	941	454
VIT_10s0405g00060	41	62	63	60	43	67	68	78	82	70	53	65
VIT_10s0405g00070	159	102	160	140	110	159	117	130	104	137	154	104
VIT_10s0042g00060	15	30	9	25	9	11	40	33	15	57	10	7
VIT_10s0042g00070	1941	1696	3335	2094	2405	3285	2120	1686	4294	2379	2121	3643
VIT_10s0042g00090	76	150	185	235	182	261	200	115	211	137	219	211
VIT_10s0042g00100	118	98	103	96	52	30	72	76	88	67	55	25
VIT_10s0042g00120	19	19	31	18	18	15	14	22	35	14	20	10
VIT_10s0042g00130	34	45	31	24	36	21	22	28	41	16	40	21
VIT_10s0042g00140	247	215	331	254	260	231	236	232	304	207	216	258
VIT_10s0042g00150	477	461	584	492	474	612	445	529	637	654	558	585
VIT_10s0042g00170	2278	3148	2688	1914	2254	1534	2523	3217	2394	2285	2061	1339
VIT_10s0042g00180	375	445	571	395	561	559	410	529	511	527	615	505
VIT_10s0042g00200	343	402	185	225	283	185	312	379	210	338	335	185
VIT_10s0042g00220	77	59	61	21	88	39	19	44	132	40	88	63
VIT_10s0042g00240	339	349	386	349	346	414	245	297	326	277	352	296
VIT_10s0042g00250	899	776	728	673	509	437	584	571	666	492	519	333
VIT_10s0042g00320	14	18	28	8	10	11	12	15	17	9	9	12
VIT_10s0042g00370	129	90	111	74	80	48	149	96	92	80	69	49
VIT_10s0042g00420	49	58	38	34	77	42	86	138	63	131	82	32
VIT_10s0042g00430	4	14	4	3	7	5	4	10	2	6	7	7
VIT_10s0042g00440	15	19	47	22	21	18	13	18	24	13	35	25
VIT_10s0042g00450	88	111	95	95	76	78	72	100	110	70	94	37
VIT_10s0042g00460	333	316	303	220	207	137	295	280	292	192	207	140
VIT_10s0042g00540	190	163	167	165	161	136	142	154	163	109	168	135
VIT_10s0042g00560	85	70	66	63	68	51	88	58	63	65	66	50
VIT_10s0042g00570	233	188	304	163	260	279	168	154	284	152	309	259
VIT_10s0042g00580	1008	720	931	898	851	1209	847	854	956	862	791	1000
VIT_10s0042g00590	3	0	0	1	27	44	5	2	5	0	24	66
VIT_10s0042g00600	9	6	0	38	65	104	29	14	9	14	47	82
VIT_10s0042g00610	0	0	2	20	132	174	0	5	9	6	58	229
VIT_10s0042g00700	36	15	26	103	197	240	57	42	28	62	137	353
VIT_10s0042g00770	7	0	1	29	167	296	7	9	11	11	115	270
VIT_10s0042g00800	5531	3004	4710	4808	4352	5071	4962	3290	4549	4224	3870	5191
VIT_10s0042g00830	105	77	107	96	61	55	77	67	98	54	59	46
VIT_10s0042g00840	5	4	4	25	25	95	2	7	34	18	42	85
VIT_10s0042g00870	44	4	11	317	222	546	75	32	118	153	223	407
VIT_10s0042g00890	17	4	16	282	145	410	62	26	102	156	155	285
VIT_10s0042g00920	2	2	8	98	55	159	18	7	35	16	42	132
VIT_10s0042g00930	4	0	0	51	31	81	2	8	8	9	27	48
VIT_10s0042g00950	284	225	334	285	240	406	231	202	437	208	164	279
VIT_10s0042g00960	226	55	73	49	232	50	12	38	51	9	165	47
VIT_10s0042g01020	272	549	353	290	569	457	311	509	465	364	592	499
VIT_10s0042g01050	360	347	148	341	440	320	449	379	162	308	494	469
VIT_10s0042g01060	105	122	152	141	127	127	109	136	169	163	127	137
VIT_10s0042g01070	649	1254	1534	1256	1319	1376	1000	1455	1446	1572	1349	1028
VIT_10s0042g01130	2172	2074	1939	2076	2726	2506	2189	2382	2135	1673	2291	2634
VIT_10s0042g01140	361	534	507	385	430	444	384	535	521	406	436	480
VIT_10s0042g01150	941	941	1150	1594	1203	1782	1107	1079	1432	1074	1110	2337
VIT_10s0042g01180	13	17	12	139	32	88	21	13	19	73	16	103
VIT_10s0042g01200	1523	1080	1327	1489	1269	1203	1371	1204	1048	1392	1268	1174
VIT_10s0042g01220	1531	1337	1945	1834	1708	1732	1696	1412	1951	1946	1432	1534
VIT_10s0042g01240	4567	3221	1650	4530	4380	4528	5035	3494	1669	3884	3520	5086
VIT_10s0042g01250	5948	3054	2585	4054	5783	5427	5124	4166	2381	3165	5231	6018
VIT_10s0042g01260	129	97	208	128	159	121	99	87	222	103	150	103
VIT_10s0042g01360	231	231	216	198	133	161	208	148	214	222	127	135
VIT_10s0042g01390	167	168	224	187	209	102	120	107	276	121	189	164
VIT_10s0523g00020	100	118	256	159	315	755	128	102	324	127	275	861
VIT_10s0523g00030	3457	4268	2225	2250	2803	2267	3138	4456	1704	2919	2853	2372
VIT_10s0523g00040	267	239	491	285	312	524	188	282	450	233	357	463
VIT_10s0523g00050	392	520	496	351	148	326	265	308	347	371	44	227
VIT_10s0523g00010	259	326	528	265	290	466	233	311	539	238	314	384
VIT_10s0597g00020	404	405	474	596	366	407	634	389	486	586	382	374
VIT_10s0597g00030	2369	2175	1883	2513	2760	2403	2412	2263	2022	2231	2420	2361
VIT_10s0597g00040	188	112	367	129	221	200	139	138	364	183	189	171
VIT_10s0597g00050	101	78	90	257	146	241	242	96	172	264	165	228
VIT_10s0071g01200	1965	1997	831	1127	5333	2799	949	2367	863	576	3889	4917
VIT_10s0071g01160	3152	4634	3226	3456	4730	3342	3334	4601	3256	3472	4812	3859
VIT_10s0071g01150	1199	1259	825	1204	747	678	1326	1058	683	1286	797	631
VIT_10s0071g01140	537	641	848	553	681	663	415	532	1065	544	781	673
VIT_10s0071g01100	1275	1009	807	1402	2004	3270	1497	1038	1147	995	1904	4212
VIT_10s0071g01070	67	158	90	167	124	112	110	136	96	247	88	128
VIT_10s0071g01060	163	141	336	244	210	395	241	160	297	204	200	357
VIT_10s0071g01040	139	185	276	201	283	339	196	226	300	235	307	327
VIT_10s0071g01030	1712	1338	1128	2037	1294	1247	2445	1302	1119	2355	1207	1274
VIT_10s0071g01020	95	107	186	82	83	105	91	81	161	91	89	88
VIT_10s0071g01010	625	491	1091	511	559	527	442	496	1073	520	545	362
VIT_10s0071g00990	50	89	147	59	96	140	49	81	161	78	93	149
VIT_10s0071g00980	330	215	269	258	157	192	377	179	200	317	124	155
VIT_10s0071g00970	139	216	294	172	282	333	167	229	326	206	280	427
VIT_10s0071g00950	1043	1204	1642	1150	1516	2003	1184	1185	1755	1102	1520	2044
VIT_10s0071g00940	2514	2459	1567	3216	2481	2016	3258	2305	1467	3523	2874	1840
VIT_10s0071g00930	1098	579	852	1493	1038	1429	1157	763	801	1038	911	1097
VIT_10s0071g00890	63	135	47	39	37	27	51	80	39	40	37	24
VIT_10s0071g00870	24	43	28	8	18	21	17	26	28	15	19	16
VIT_10s0071g00860	296	403	162	214	227	135	349	284	88	261	276	100
VIT_10s0071g00850	21	24	89	97	163	222	93	94	148	134	247	172
VIT_10s0071g00840	2016	1444	1838	3690	2645	2569	3504	2073	2087	3898	2663	2643
VIT_10s0071g00810	926	503	1378	2013	1298	1743	1416	940	1478	1375	1418	1613
VIT_10s0071g00780	793	703	740	835	819	848	925	720	662	735	656	818
VIT_10s0071g00770	680	453	721	465	227	340	422	297	759	343	137	175
VIT_10s0071g00760	79	84	107	103	120	86	79	97	84	100	110	96
VIT_10s0071g00750	384	371	378	402	482	442	457	468	332	562	526	478
VIT_10s0071g00740	361	517	485	455	674	652	424	487	556	413	565	924
VIT_10s0071g00680	86	106	96	92	80	71	61	81	89	80	92	67
VIT_10s0071g00670	392	425	327	488	291	315	470	365	354	467	257	263
VIT_10s0071g00660	1154	1083	925	949	1274	1221	956	1038	1089	952	1194	1332
VIT_10s0071g00610	139	109	144	130	112	106	110	94	128	127	130	110
VIT_10s0071g00550	226	272	174	229	163	78	175	222	180	223	174	109
VIT_10s0071g00500	8	12	0	20	31	5	39	15	1	43	51	0
VIT_10s0071g00480	25	35	2	52	45	6	99	55	1	140	46	6
VIT_10s0071g00470	6	28	1	16	5	0	38	28	1	68	7	2
VIT_10s0071g00450	24	3	25	25	106	347	11	11	44	9	156	485
VIT_10s0071g00440	68	31	27	175	616	1618	89	57	97	44	1136	1789
VIT_10s0071g00430	5	9	3	22	39	5	40	27	4	41	56	15
VIT_10s0071g00390	14	19	0	10	60	10	35	25	4	29	70	6
VIT_10s0071g00370	0	0	0	8	1	0	44	13	0	41	0	0
VIT_10s0071g00330	14	19	1	58	15	2	167	73	1	326	23	1
VIT_10s0071g00320	341	465	386	244	556	769	259	440	474	300	554	975
VIT_10s0071g00310	802	1010	651	948	892	727	937	1033	764	1120	909	911
VIT_10s0071g00300	236	244	404	336	336	1211	315	279	556	351	249	1067
VIT_10s0071g00290	55	78	67	75	59	49	66	70	70	78	59	53
VIT_10s0071g00280	77	57	95	77	92	122	77	80	73	70	72	111
VIT_10s0071g00270	441	381	521	447	442	627	441	410	441	455	479	513
VIT_10s0071g00250	81	936	0	6	2	0	409	407	0	777	0	0
VIT_10s0071g00210	3951	3393	1555	3927	2690	2954	4187	3248	1605	2873	2926	3016
VIT_10s0071g00200	1042	820	731	1388	1271	1187	1098	885	728	1115	1503	1366
VIT_10s0071g00190	164	21	108	490	471	904	250	147	239	165	423	951
VIT_10s0071g00150	661	105	287	1311	1581	3826	748	467	550	487	1175	4372
VIT_10s0071g00130	20	5	29	104	158	399	29	37	29	18	83	462
VIT_10s0071g00380	7	17	0	4	44	4	12	19	0	16	40	12
VIT_10s0071g00060	6	5	10	4	21	18	38	21	5	33	28	16
VIT_10s0092g00010	254	269	428	211	248	450	147	298	373	269	399	355
VIT_10s0092g00040	702	671	491	626	443	325	635	657	467	667	503	335
VIT_10s0092g00050	1232	1372	1135	920	857	707	1328	887	1282	1183	1127	710
VIT_10s0092g00060	104	132	146	128	122	93	126	131	135	163	79	93
VIT_10s0092g00090	149	192	91	142	109	83	173	221	94	118	135	83
VIT_10s0092g00110	7	8	16	11	33	12	11	27	16	14	18	11
VIT_10s0092g00120	722	823	1053	655	778	1175	710	636	1120	739	805	1132
VIT_10s0092g00150	181	244	270	149	54	128	93	139	105	143	16	92
VIT_10s0092g00170	212	230	127	124	109	134	202	180	99	174	100	146
VIT_10s0092g00200	117	117	142	129	88	76	127	122	89	121	80	61
VIT_10s0092g00210	1572	1256	1003	1485	1722	1909	1364	1181	848	1071	1474	1999
VIT_10s0092g00230	549	578	676	652	887	1181	611	628	706	578	858	1212
VIT_10s0092g00240	4686	4205	2515	4848	4458	3538	4600	3997	2123	3659	4783	3963
VIT_10s0092g00250	411	380	235	436	246	138	377	299	182	284	271	155
VIT_10s0092g00260	332	301	263	314	213	147	360	275	212	199	296	132
VIT_10s0092g00270	130	212	187	223	335	534	151	274	231	187	367	488
VIT_10s0092g00350	2156	1732	2034	2044	2013	2166	2007	1998	1860	1818	1942	2144
VIT_10s0092g00360	21	55	17	20	28	18	43	41	20	41	28	23
VIT_10s0092g00370	359	459	71	134	237	35	156	216	34	78	200	33
VIT_10s0092g00470	23	24	4	40	5	10	17	4	5	40	8	5
VIT_10s0092g00570	391	363	269	754	891	1298	499	550	289	402	912	1678
VIT_10s0092g00590	4098	8800	2219	2020	11049	3932	1972	5677	1570	1335	12091	6861
VIT_10s0092g00640	1965	2108	1391	2364	1811	1569	2765	2776	1126	2986	2008	1723
VIT_10s0092g00710	2547	3054	595	8483	3278	1240	6471	4471	556	7957	5191	1977
VIT_10s0092g00790	37	16	39	32	20	34	20	25	4	24	20	23
VIT_10s0116g00810	37	18	26	20	20	36	43	28	34	47	18	24
VIT_10s0116g00930	102	81	133	91	60	97	146	132	107	144	58	92
VIT_10s0116g00950	392	401	416	422	345	299	369	406	399	443	423	258
VIT_10s0116g00010	1212	1010	1183	985	1279	1376	988	833	1261	1053	1205	1203
VIT_10s0116g00020	143	114	156	131	88	77	187	136	126	198	110	70
VIT_10s0116g00030	316	223	531	185	302	306	266	217	453	173	315	373
VIT_10s0116g00050	131	66	134	31	12	78	39	34	82	32	32	26
VIT_10s0116g00100	564	188	487	162	82	192	153	178	267	139	105	129
VIT_10s0116g00130	552	713	571	607	566	603	647	731	520	697	580	599
VIT_10s0116g00160	309	267	219	411	265	296	470	293	228	490	224	274
VIT_10s0116g00180	234	179	290	264	207	230	236	226	323	247	216	207
VIT_10s0116g00210	296	335	435	370	490	630	322	384	579	376	433	624
VIT_10s0116g00250	26	46	29	41	66	31	22	76	60	37	44	37
VIT_10s0116g00260	123	96	149	108	159	116	91	72	132	63	95	92
VIT_10s0116g00330	566	408	590	417	549	575	422	444	552	329	615	572
VIT_10s0116g00350	2663	2745	1201	1628	2566	1017	1977	3015	1049	2136	2582	1328
VIT_10s0116g00360	5595	2633	13991	2747	2590	5073	2481	2165	14094	1949	2268	2794
VIT_10s0116g00630	29	58	9	7	2	5	70	37	6	24	1	4
VIT_10s0116g00670	353	530	625	506	551	605	391	452	631	456	508	610
VIT_10s0116g00690	69	87	96	89	88	138	63	102	94	65	94	102
VIT_10s0116g00700	2609	1914	2363	3245	3153	4546	2598	2315	2235	2048	2991	4459
VIT_10s0116g00730	469	385	768	446	553	605	419	329	675	449	480	651
VIT_10s0116g00750	695	71	226	1227	48	417	1018	44	349	1008	67	664
VIT_10s0116g00460	2820	1947	1412	2383	1235	1199	3106	1925	1140	2489	1215	1039
VIT_10s0116g00490	950	720	347	747	419	358	922	538	393	761	300	330
VIT_10s0116g00560	1675	3012	2055	1320	689	468	2127	1888	1087	1551	587	308
VIT_10s0116g00400	4519	4439	3245	4242	5386	7547	4362	4526	3466	3553	4723	7603
VIT_10s0116g00430	794	895	1166	946	2466	3020	768	1181	1451	731	2457	4083
VIT_10s0116g00440	4344	3457	2541	4055	2963	2916	5369	4526	2590	4722	3013	2734
VIT_11s0103g00760	1457	1155	2117	675	1301	808	1047	1554	1713	978	1188	751
VIT_11s0103g00750	6	16	3	18	11	5	11	16	11	9	19	5
VIT_11s0103g00660	455	367	501	365	411	458	356	360	496	405	346	483
VIT_11s0103g00650	359	258	299	412	306	378	305	347	231	318	358	346
VIT_11s0103g00640	74	87	261	92	133	374	57	116	218	123	200	165
VIT_11s0103g00630	1358	1543	2628	1423	1999	2334	1333	1440	2822	1468	1851	2431
VIT_11s0103g00610	512	588	518	538	684	602	434	498	775	472	688	745
VIT_11s0103g00580	988	902	1087	808	1152	1468	1093	938	1077	1151	1033	1320
VIT_11s0103g00570	1489	1252	1980	3057	1698	2458	2675	1783	1626	2355	1596	2245
VIT_11s0103g00560	446	389	481	405	320	305	401	369	452	370	352	273
VIT_11s0103g00550	4567	6143	1660	2663	404	453	4056	3313	1246	2736	406	239
VIT_11s0103g00540	213	329	418	356	329	322	247	307	365	345	324	312
VIT_11s0103g00530	1736	1512	398	1728	563	257	2021	1194	352	1727	430	188
VIT_11s0103g00520	577	204	131	878	943	823	648	375	296	510	793	714
VIT_11s0103g00490	760	574	562	909	1184	2213	675	570	705	580	998	2635
VIT_11s0103g00420	733	505	804	826	555	604	699	479	726	590	525	463
VIT_11s0103g00400	14	12	19	25	12	12	31	11	13	21	11	17
VIT_11s0103g00380	14	5	26	8	6	10	0	5	24	1	3	6
VIT_11s0103g00370	53	32	87	30	22	26	8	21	77	8	17	26
VIT_11s0103g00340	10	7	9	10	14	9	6	10	15	8	8	13
VIT_11s0103g00310	389	314	490	316	278	303	458	377	424	475	289	259
VIT_11s0103g00300	301	331	598	521	494	554	379	401	660	407	433	523
VIT_11s0103g00270	748	1071	1945	919	1567	2333	960	1150	1992	1067	1681	2278
VIT_11s0103g00250	427	488	600	442	547	516	494	513	550	500	527	473
VIT_11s0103g00230	648	661	690	663	517	562	640	726	687	716	565	506
VIT_11s0103g00220	1945	2179	4509	2364	2839	3631	1920	2544	4332	2711	2943	2917
VIT_11s0103g00190	188	311	15	856	24	5	1243	209	23	2103	16	0
VIT_11s0103g00120	1092	1215	1466	1040	1216	988	947	1200	1330	1058	1352	872
VIT_11s0103g00100	64	22	30	22	21	21	15	11	30	25	24	14
VIT_11s0103g00010	8	15	0	2	14	16	1	30	1	19	14	10
VIT_11s0103g00460	8	19	2	17	14	11	57	68	4	112	22	5
VIT_11s0103g00210	119	146	80	177	137	59	269	139	95	339	121	74
VIT_11s0118g00010	39	44	30	42	29	31	41	45	45	42	24	33
VIT_11s0118g00030	36	75	20	15	20	18	32	53	23	18	29	12
VIT_11s0118g00040	9	0	10	21	316	403	11	2	4	0	227	480
VIT_11s0118g00050	59	4	84	111	862	1322	55	10	68	8	888	1729
VIT_11s0118g00080	3	0	8	22	144	269	6	5	5	21	126	228
VIT_11s0118g00160	4	0	4	39	152	140	9	6	2	28	42	154
VIT_11s0118g00180	538	788	502	481	156	152	687	665	337	552	86	94
VIT_11s0118g00190	91	110	80	125	88	62	127	127	62	146	101	78
VIT_11s0118g00200	5169	2795	5294	3590	2199	3649	3017	2575	6001	2375	2544	2765
VIT_11s0118g00210	1951	1460	1624	4381	2529	2686	3452	2084	1551	3088	2833	2688
VIT_11s0118g00220	1338	1038	2700	1475	1016	1706	1153	937	2290	1177	925	1280
VIT_11s0118g00230	331	227	366	292	257	411	245	214	413	265	253	375
VIT_11s0118g00240	1639	1410	1092	2222	1217	1608	2523	1177	1145	3066	1478	1683
VIT_11s0118g00250	488	461	1059	917	910	1771	686	585	1096	779	910	1758
VIT_11s0118g00260	2199	1712	1822	1834	1778	1438	1949	1797	1471	1737	1709	1606
VIT_11s0118g00280	504	613	436	415	477	472	456	528	383	557	467	531
VIT_11s0118g00290	710	887	744	681	795	682	633	838	622	722	754	801
VIT_11s0118g00300	124	180	173	151	200	181	137	197	203	188	181	242
VIT_11s0118g00310	130	176	190	149	248	508	143	121	214	126	207	557
VIT_11s0118g00320	786	883	875	687	926	952	658	855	800	655	980	1088
VIT_11s0118g00330	82	144	132	99	114	94	150	145	114	152	123	103
VIT_11s0118g00350	3197	2390	1220	4054	2176	1255	4374	2461	781	4034	1912	1286
VIT_11s0118g00360	1364	1096	788	2594	2316	3351	2234	2202	1002	2127	3027	4199
VIT_11s0118g00390	17	37	48	10	12	28	24	31	47	25	8	9
VIT_11s0118g00410	1002	1195	1720	729	1286	1894	818	1461	1639	737	1317	1960
VIT_11s0118g00420	384	348	133	792	338	278	422	293	69	372	448	155
VIT_11s0118g00440	402	341	594	443	543	731	459	427	504	456	528	565
VIT_11s0118g00450	471	656	829	539	791	558	558	845	999	702	756	524
VIT_11s0118g00470	2609	1819	1567	2986	2132	2478	2939	2077	1680	2617	1968	2806
VIT_11s0118g00480	4743	4568	1838	6730	3354	2228	8361	7523	1512	10565	3993	2500
VIT_11s0118g00490	221	149	211	159	403	1242	160	240	210	99	277	1630
VIT_11s0118g00500	633	660	1410	704	1179	1876	739	764	1504	645	1047	1715
VIT_11s0118g00510	662	394	905	878	1165	2051	649	510	966	632	1373	2254
VIT_11s0118g00520	73	154	73	48	131	62	108	106	54	133	138	127
VIT_11s0118g00530	116	167	149	93	159	104	142	87	127	145	141	104
VIT_11s0118g00540	157	146	72	62	152	88	53	85	68	47	94	79
VIT_11s0118g00550	417	457	353	420	672	236	320	402	318	433	495	287
VIT_11s0118g00560	1082	710	574	1467	753	628	1607	650	650	1916	826	623
VIT_11s0118g00570	4722	4054	1951	3720	3144	2228	3559	4016	1629	4337	3239	2596
VIT_11s0118g00580	117	101	68	334	206	242	238	163	110	287	325	291
VIT_11s0118g00590	3992	3347	1442	3358	816	572	6344	2447	1333	6930	873	467
VIT_11s0118g00610	665	774	569	623	513	379	586	674	505	708	667	336
VIT_11s0118g00620	305	606	528	248	755	631	226	637	477	257	821	900
VIT_11s0118g00630	435	658	715	239	477	343	349	455	636	297	462	305
VIT_11s0118g00650	1108	979	623	1367	355	387	2065	1251	1046	1884	335	260
VIT_11s0118g00660	3515	2231	2680	2938	2895	3416	2911	2269	2993	2954	2816	3535
VIT_11s0118g00670	975	1378	2429	1422	1932	1818	1165	1429	3767	1837	1705	1621
VIT_11s0118g00680	335	512	922	400	522	698	371	476	1214	491	467	636
VIT_11s0118g00700	1317	1119	1306	1054	1431	1321	994	920	1536	885	1319	1142
VIT_11s0118g00710	208	139	115	206	181	296	171	160	109	180	228	331
VIT_11s0118g00720	1725	1144	1917	1524	1682	1683	1448	1194	1927	1366	1508	1621
VIT_11s0118g00760	2841	3085	2555	3261	3001	3510	2988	2942	3854	3265	2643	4350
VIT_11s0118g00770	111	99	100	40	80	67	236	107	51	168	34	77
VIT_11s0118g00780	3135	5927	2659	2482	2420	1409	3188	4940	2755	4259	2256	1098
VIT_11s0118g00790	653	715	632	1288	783	972	1153	888	620	1283	840	1035
VIT_11s0118g00800	7444	5871	6222	7338	6659	5741	7384	5346	7685	8760	6262	5700
VIT_11s0118g00810	638	472	432	373	324	255	488	415	374	343	320	161
VIT_11s0118g00820	711	786	478	994	748	726	961	799	605	1143	717	746
VIT_11s0118g00830	294	314	203	381	263	288	361	272	187	476	235	301
VIT_11s0118g00730	8	4	17	17	7	166	13	8	18	9	47	55
VIT_11s0149g00030	3660	3599	4177	3260	3380	3816	3287	3075	3702	3054	2913	3458
VIT_11s0149g00040	2431	2827	1222	1863	1789	1107	2225	2850	1030	1700	2485	1186
VIT_11s0149g00050	5058	4078	1733	5217	6049	3416	5366	3159	2147	4481	6778	5469
VIT_11s0149g00060	3556	3632	2636	4787	4426	3576	5192	5614	2243	5592	5349	3140
VIT_11s0149g00070	283	335	500	339	452	521	297	359	504	340	437	482
VIT_11s0149g00090	623	644	528	685	592	350	706	711	469	716	537	373
VIT_11s0149g00100	241	130	160	202	185	245	188	154	149	184	150	228
VIT_11s0149g00120	2676	1529	1687	2244	2176	2458	2585	1674	1467	1985	1806	2241
VIT_11s0149g00130	77	71	90	49	54	72	59	54	84	31	60	39
VIT_11s0149g00140	149	168	173	164	196	126	125	143	205	168	161	146
VIT_11s0149g00150	123	177	162	201	196	180	187	204	202	230	189	179
VIT_11s0149g00180	63	74	109	84	88	102	50	81	103	36	122	98
VIT_11s0149g00190	20	15	23	20	16	8	10	19	23	16	11	20
VIT_11s0149g00200	90	58	77	120	59	46	56	79	105	112	129	76
VIT_11s0149g00220	38	150	225	141	172	156	101	119	222	167	181	176
VIT_11s0149g00270	1182	1210	863	930	978	809	1113	982	876	1110	917	926
VIT_11s0149g00280	1301	911	497	1559	1125	1081	1573	1207	535	1272	1262	1197
VIT_11s0149g00290	19	6	45	11	12	19	9	14	47	2	7	29
VIT_11s0149g00300	176	88	214	63	82	61	63	78	198	65	85	71
VIT_11s0149g00350	0	5	8	16	30	137	2	3	0	7	115	34
VIT_11s0149g00380	187	208	114	324	805	574	253	372	181	104	785	447
VIT_11s0149g00390	132	193	160	96	112	55	140	234	139	123	151	101
VIT_11s0149g00400	476	925	703	410	625	548	365	780	674	565	640	597
VIT_11s0149g00410	38	27	7	17	18	3	27	26	4	26	17	4
VIT_11s0149g00160	25	26	24	24	21	13	23	26	15	26	26	12
VIT_11s0016g00030	227	197	131	192	226	158	196	278	133	204	227	156
VIT_11s0016g00050	206	158	97	164	122	90	192	136	94	172	111	86
VIT_11s0016g00070	47	65	45	77	100	18	71	63	41	140	142	13
VIT_11s0016g00100	2441	1797	1504	2194	1137	997	2370	1410	1329	1938	1120	896
VIT_11s0016g00170	10571	6496	6167	9260	6164	6258	8064	6052	5669	7169	5413	6100
VIT_11s0016g00190	320	295	380	265	176	126	270	278	294	242	162	128
VIT_11s0016g00220	485	363	39	533	17	21	1105	364	9	1023	56	36
VIT_11s0016g00260	423	547	413	450	487	430	506	558	397	616	504	461
VIT_11s0016g00280	6062	3885	4136	9819	4496	4222	13170	7767	3854	21018	7239	3850
VIT_11s0016g00290	2681	1124	649	2000	257	256	2549	901	468	2616	275	148
VIT_11s0016g00300	87	27	34	21	2	10	19	14	16	15	2	10
VIT_11s0016g00330	712	948	276	126	17	45	295	653	66	185	16	59
VIT_11s0016g00340	20	13	10	7	15	12	17	17	8	24	11	12
VIT_11s0016g00350	1182	1064	1128	1073	1091	1129	1333	1171	1004	1311	1015	1125
VIT_11s0016g00360	7561	9307	6946	4808	5999	5796	5547	7988	5813	4887	5807	6099
VIT_11s0016g00370	1630	1388	988	1220	1093	1088	1244	1141	932	1253	1161	1360
VIT_11s0016g00380	635	557	466	697	561	396	601	598	497	664	571	400
VIT_11s0016g00390	64	31	25	76	28	14	50	26	8	87	24	14
VIT_11s0016g00400	1830	1563	1243	1990	2018	2124	1864	1724	1629	1892	1831	2548
VIT_11s0016g00420	2244	2101	1908	2552	2264	2358	2471	2284	2123	2603	2282	2499
VIT_11s0016g00440	2455	2224	2189	2105	2171	2844	2385	2053	2081	1818	2008	3141
VIT_11s0016g00450	1253	1397	2207	1627	1532	1967	1427	1340	2164	1904	1678	1900
VIT_11s0016g00460	27	32	20	25	22	19	44	27	17	49	22	16
VIT_11s0016g00470	9551	11497	8288	6561	4703	10005	10323	9604	9682	8530	3870	7815
VIT_11s0016g00490	1725	1372	968	1442	1028	911	1479	1367	860	1217	965	848
VIT_11s0016g00500	213	303	39	261	60	53	438	226	48	461	71	27
VIT_11s0016g00520	93	99	155	213	187	239	142	111	130	152	231	237
VIT_11s0016g00530	145	290	268	183	259	259	191	288	245	226	328	286
VIT_11s0016g00550	117	185	265	147	170	182	162	221	240	190	170	139
VIT_11s0016g00560	1376	1994	810	510	425	389	1145	1603	759	791	471	197
VIT_11s0016g00570	3	0	1	17	178	301	5	4	16	2	87	197
VIT_11s0016g00580	354	438	718	471	358	725	655	800	694	586	354	711
VIT_11s0016g00590	237	802	51	172	17	3	822	807	41	736	9	2
VIT_11s0016g00600	488	393	551	523	266	384	502	292	532	475	274	253
VIT_11s0016g00610	274	396	335	316	321	297	337	426	344	386	312	240
VIT_11s0016g00630	423	339	426	300	344	250	305	317	323	326	344	326
VIT_11s0016g00640	1367	1376	1003	1471	1629	1409	1863	1953	772	1682	1713	1432
VIT_11s0016g00650	1836	2029	3504	2459	2247	2046	2089	1851	4838	2199	1992	1895
VIT_11s0016g00660	1	0	637	4	9	704	0	3	389	2	9	607
VIT_11s0016g00690	1855	3569	2819	1516	1889	1406	1029	2213	3351	1375	1311	1115
VIT_11s0016g00700	1694	1778	1544	1830	1448	1687	1926	1977	1539	2141	1481	1607
VIT_11s0016g00710	694	718	2443	913	1549	5844	696	946	1881	660	1481	4917
VIT_11s0016g00720	367	414	420	355	266	330	383	334	378	424	258	265
VIT_11s0016g00730	1524	2266	667	956	688	346	1748	1355	704	1709	648	210
VIT_11s0016g00740	234	219	227	280	139	77	331	202	292	373	164	81
VIT_11s0016g00760	799	1047	1428	751	1015	1389	744	970	1276	782	1034	1432
VIT_11s0016g00770	455	431	415	354	500	395	469	402	466	506	433	520
VIT_11s0016g00780	239	303	459	288	321	494	286	282	514	324	327	453
VIT_11s0016g00790	94	189	201	117	167	132	143	166	189	138	171	100
VIT_11s0016g00810	414	447	212	354	266	210	509	401	196	416	381	248
VIT_11s0016g00820	1407	1337	1073	1131	1356	1363	1116	1105	955	1033	1414	1138
VIT_11s0016g00830	815	876	886	658	669	544	615	802	777	697	686	503
VIT_11s0016g00840	975	2291	3522	1497	2663	2975	1062	1806	5706	1753	2079	3058
VIT_11s0016g00850	273	286	261	268	161	185	326	225	209	291	156	150
VIT_11s0016g00860	129	125	305	203	296	272	70	87	353	103	288	268
VIT_11s0016g00870	2311	2046	4766	2537	3822	4196	1037	1277	7295	1241	3599	4301
VIT_11s0016g00880	20	22	17	8	23	9	11	12	20	11	14	13
VIT_11s0016g00890	288	541	304	68	241	113	159	410	336	87	235	89
VIT_11s0016g00900	9554	9989	6363	14724	9872	7472	11110	9866	6855	13500	14169	7172
VIT_11s0016g00910	443	439	605	577	540	608	558	462	646	581	591	640
VIT_11s0016g00920	621	726	660	727	963	874	693	769	728	684	913	937
VIT_11s0016g00960	3123	3202	2516	2724	1895	1853	3123	2392	2165	2753	1714	1482
VIT_11s0016g00970	721	944	1003	761	1101	1239	765	851	1111	884	909	1310
VIT_11s0016g01020	2895	3830	2291	1177	1076	908	1149	2453	2059	1135	858	700
VIT_11s0016g01060	307	303	460	349	780	1595	281	260	474	354	994	1807
VIT_11s0016g01070	23759	21999	37912	16230	33914	44683	12426	17490	42878	10836	37485	64059
VIT_11s0016g01080	30	21	33	19	25	20	24	29	35	33	27	27
VIT_11s0016g01090	446	494	615	443	484	497	407	463	615	405	515	537
VIT_11s0016g01110	261	382	333	323	349	396	233	345	356	386	364	429
VIT_11s0016g01120	388	424	224	569	309	182	557	459	202	765	292	134
VIT_11s0016g01130	1546	1285	460	1558	1497	732	2072	1865	727	1975	1325	965
VIT_11s0016g01150	218	413	271	121	220	173	211	420	286	265	233	172
VIT_11s0016g01160	159	547	184	84	148	127	205	433	127	152	191	114
VIT_11s0016g01170	248	172	356	254	321	249	159	178	340	186	332	311
VIT_11s0016g01180	665	443	576	499	392	556	498	438	642	521	390	528
VIT_11s0016g01190	1996	1482	1980	2132	1308	2327	1554	1399	2090	1588	1261	2050
VIT_11s0016g01200	978	1062	1260	1154	1364	1759	915	1239	1669	1126	1320	1934
VIT_11s0016g01210	130	90	170	126	135	97	78	44	113	16	94	138
VIT_11s0016g01220	22721	21444	20013	21172	6462	11756	19353	16882	14094	15159	8319	5788
VIT_11s0016g01230	2167	1736	2023	2185	2080	2976	1877	1359	2405	1496	1610	2644
VIT_11s0016g01240	4175	4376	3436	4960	4118	4010	5254	5614	3311	5090	4012	4136
VIT_11s0016g01260	1939	1498	1473	1816	1310	1542	1770	1529	1375	1793	1390	1694
VIT_11s0016g01270	189	275	308	214	227	251	257	236	384	259	219	234
VIT_11s0016g01280	21	9	41	32	18	23	20	11	40	24	21	5
VIT_11s0016g01300	2111	2135	5357	802	1931	2791	440	1569	6765	698	1560	2450
VIT_11s0016g01310	42	126	25	37	34	14	12	77	30	41	19	15
VIT_11s0016g01320	290	313	1131	10	37	387	0	170	771	7	17	162
VIT_11s0016g01330	393	460	622	391	423	369	464	375	598	421	354	316
VIT_11s0016g01340	2136	2599	2890	2063	2612	1970	1954	2223	2869	2200	2610	1942
VIT_11s0016g01370	1063	1319	594	1283	1839	716	999	1211	778	1234	1205	816
VIT_11s0016g01380	706	911	1767	898	1025	1383	658	921	2021	905	874	1213
VIT_11s0016g01390	431	503	619	662	685	759	536	589	579	560	686	772
VIT_11s0016g01400	5949	8149	3763	4716	4381	2343	6122	6366	3029	5780	5413	2081
VIT_11s0016g01410	362	346	321	504	322	261	435	383	327	400	396	258
VIT_11s0016g01420	68	58	77	40	55	64	89	61	48	104	104	69
VIT_11s0016g01440	1959	2245	2333	2844	4366	5773	2285	2613	2979	2501	4239	6551
VIT_11s0016g01450	391	110	209	902	761	226	662	242	242	838	790	300
VIT_11s0016g01460	1074	1214	507	1324	2230	679	1092	1062	792	1471	2656	1056
VIT_11s0016g01470	611	282	399	715	337	388	543	299	414	470	308	301
VIT_11s0016g01480	421	614	252	200	290	128	526	581	172	459	251	113
VIT_11s0016g01490	899	892	898	823	913	1083	839	845	993	1059	904	1190
VIT_11s0016g01500	530	791	267	512	470	248	738	743	339	748	424	257
VIT_11s0016g01520	123	21	2	305	78	98	323	184	34	206	71	29
VIT_11s0016g01530	52	0	34	230	148	841	30	43	95	25	78	497
VIT_11s0016g01640	28	5	2	101	28	47	158	52	11	19	23	11
VIT_11s0016g01650	0	0	6	3	14	48	1	2	2	1	12	38
VIT_11s0016g01690	1054	657	579	1579	774	802	1506	1006	617	1601	950	756
VIT_11s0016g01700	328	351	368	441	377	522	395	330	316	467	395	468
VIT_11s0016g01710	604	637	380	628	273	292	608	547	299	560	305	187
VIT_11s0016g01720	761	727	631	938	1241	1393	808	1079	636	947	1163	1419
VIT_11s0016g01730	418	434	374	348	466	348	431	420	384	478	414	418
VIT_11s0016g01740	74	102	182	101	122	173	83	111	246	119	130	194
VIT_11s0016g01750	406	467	591	555	711	1473	434	461	735	478	795	1584
VIT_11s0016g01760	233	366	242	345	358	426	308	439	269	423	515	465
VIT_11s0016g01770	2507	2135	2881	3615	4244	5842	3151	2641	2931	3047	3125	6769
VIT_11s0016g01780	1172	1580	1143	990	903	826	1150	1325	1111	1147	843	760
VIT_11s0016g01790	2082	1907	1657	2048	1913	2075	1803	2028	1662	1724	1971	2160
VIT_11s0016g01810	235	128	1773	338	213	2133	262	271	1223	351	267	1206
VIT_11s0016g01820	1409	3284	2145	1150	3059	1909	1364	3075	2411	1211	3285	1994
VIT_11s0016g01830	1615	1619	1194	2012	2278	1930	1691	1828	1243	1664	2079	2081
VIT_11s0016g01850	1747	2604	459	1053	826	276	2310	1726	378	1797	770	367
VIT_11s0016g01870	854	570	1162	970	703	1349	729	577	1340	679	766	1142
VIT_11s0016g01880	3115	3222	643	3152	1480	681	3978	3033	626	3862	2143	876
VIT_11s0016g01890	253	322	224	305	366	367	288	425	259	372	408	403
VIT_11s0016g01900	1098	899	1082	1257	1137	1108	1230	1044	1145	1180	1022	1208
VIT_11s0016g01910	264	280	357	292	336	311	216	329	347	299	371	301
VIT_11s0016g01920	4819	3955	5882	5877	5498	5742	5283	4456	5751	5115	5278	5761
VIT_11s0016g01930	616	657	671	983	962	1420	845	753	570	821	1200	1230
VIT_11s0016g01940	112	195	173	102	182	154	152	163	202	182	149	182
VIT_11s0016g01950	1279	1709	1487	1522	1644	1970	1595	2050	1299	1844	1643	1910
VIT_11s0016g01970	67	46	39	129	126	288	106	81	95	101	144	197
VIT_11s0016g01980	229	280	243	371	349	423	349	320	208	415	522	449
VIT_11s0016g01990	2254	1950	2128	2154	3033	3014	1743	1719	2580	1784	2731	3153
VIT_11s0016g02010	33	55	48	57	40	41	31	39	89	49	55	40
VIT_11s0016g02020	260	253	247	265	273	163	287	294	229	215	266	185
VIT_11s0016g02040	70	66	164	84	99	140	63	62	206	57	79	133
VIT_11s0016g02050	2395	2542	3728	3100	4116	5489	2150	2958	4264	2448	3929	4851
VIT_11s0016g02060	188	152	279	168	229	216	196	163	247	174	203	205
VIT_11s0016g02070	85	11	73	381	256	607	120	183	143	153	285	476
VIT_11s0016g02080	1042	1501	959	1036	1107	977	1176	980	972	1135	1069	984
VIT_11s0016g02090	295	385	409	316	351	242	249	323	437	295	356	245
VIT_11s0016g02100	1456	1206	1113	1177	1101	819	1282	1308	1111	1217	1126	757
VIT_11s0016g02110	75	65	82	15	54	15	35	117	26	22	38	19
VIT_11s0016g02120	290	353	525	282	417	394	289	301	500	288	443	350
VIT_11s0016g02130	1123	1149	1175	1086	1093	954	1112	1072	1203	995	1196	1061
VIT_11s0016g02140	73	66	56	108	56	50	105	78	59	72	41	48
VIT_11s0016g02150	969	819	612	1037	607	454	1318	865	552	1159	597	437
VIT_11s0016g02160	141	233	394	208	370	703	142	299	645	199	374	653
VIT_11s0016g02170	1376	1633	1596	1688	1423	1071	1566	1835	1570	1898	1506	1158
VIT_11s0016g02180	885	885	580	820	520	275	1390	890	523	1811	508	277
VIT_11s0016g02200	22719	15859	698	52403	17898	8964	65088	31504	864	60733	28011	7169
VIT_11s0016g02210	1978	2531	1264	2265	1162	617	3477	3943	1153	4208	1164	309
VIT_11s0016g02220	45	38	51	19	54	67	28	34	59	30	42	71
VIT_11s0016g02230	37	44	12	18	24	18	28	38	18	32	36	26
VIT_11s0016g02240	762	808	831	757	771	716	799	714	963	757	815	863
VIT_11s0016g02250	32	52	51	41	55	41	41	58	49	57	64	36
VIT_11s0016g02260	1843	4321	1001	1196	2566	1216	1915	3866	962	1814	2750	1794
VIT_11s0016g02270	484	412	624	439	538	537	382	401	645	483	438	485
VIT_11s0016g02280	1728	992	1520	1374	1149	5428	902	654	1796	925	611	4516
VIT_11s0016g02290	392	469	549	498	562	578	484	480	575	549	634	585
VIT_11s0016g02300	2540	2068	2934	2278	2217	2493	2100	1869	2814	1700	2092	2389
VIT_11s0016g02310	623	636	686	615	730	623	702	601	717	690	744	709
VIT_11s0016g02320	44	59	57	43	52	56	54	61	80	51	58	67
VIT_11s0016g02340	668	469	740	555	579	792	534	416	816	529	478	626
VIT_11s0016g02350	127	354	250	70	158	162	103	294	152	126	163	184
VIT_11s0016g02360	2520	2309	2088	2072	1975	1703	2224	1876	2290	2136	1968	1662
VIT_11s0016g02370	207	305	274	197	223	181	260	366	305	327	266	193
VIT_11s0016g02400	468	634	383	488	281	217	650	621	323	687	320	179
VIT_11s0016g02410	1015	1787	734	1614	1230	645	1972	2361	876	3397	1423	576
VIT_11s0016g02420	214	396	138	269	118	65	466	475	151	649	169	61
VIT_11s0016g02430	810	1112	678	863	516	377	1087	1197	543	1477	565	405
VIT_11s0016g02440	1070	1216	803	1339	664	554	1374	1277	775	1565	789	525
VIT_11s0016g02450	821	753	981	627	748	769	704	721	921	573	848	780
VIT_11s0016g02460	622	624	709	590	731	546	504	608	724	427	843	540
VIT_11s0016g02470	396	465	618	497	497	843	432	457	699	492	538	781
VIT_11s0016g02480	455	570	670	566	584	765	536	622	695	677	685	680
VIT_11s0016g02490	487	878	282	386	481	428	534	793	273	578	391	631
VIT_11s0016g02500	277	288	290	285	235	171	278	266	226	300	213	146
VIT_11s0016g02510	172	121	387	193	209	229	161	153	301	148	215	161
VIT_11s0016g02520	370	186	1026	478	1344	2755	306	304	1470	236	707	1731
VIT_11s0016g02530	1005	727	983	1202	829	628	1219	949	948	1320	944	591
VIT_11s0016g02540	1002	786	760	1173	960	1106	1066	690	833	1089	1049	1303
VIT_11s0016g02550	1388	1161	1224	1336	1123	1340	1303	1272	1058	1218	1190	1262
VIT_11s0016g02570	263	381	346	355	416	452	382	420	357	423	442	487
VIT_11s0016g02580	2343	1464	1162	2746	3043	3861	2258	1761	1302	1545	3070	5519
VIT_11s0016g02600	47	50	78	49	55	37	44	52	44	45	37	21
VIT_11s0016g02620	1010	979	1277	758	1063	1074	614	864	1234	619	1025	1328
VIT_11s0016g02630	145	142	286	178	274	263	131	158	305	208	251	217
VIT_11s0016g02640	2204	1684	1886	2100	2254	2315	2021	1767	1775	1921	2061	2359
VIT_11s0016g02650	872	1414	2464	1214	1643	2023	926	1298	3711	1588	1587	2160
VIT_11s0016g02670	124	177	215	137	242	292	136	202	206	149	254	293
VIT_11s0016g02680	3313	2642	4178	3395	3551	3551	3152	2630	4403	3089	3293	3411
VIT_11s0016g02690	1007	1926	3211	1547	2100	2568	1071	1786	3711	1921	1936	2673
VIT_11s0016g02700	113	240	470	212	192	202	252	165	412	257	149	191
VIT_11s0016g02720	1656	1539	2601	1905	2507	3433	1600	1622	2580	1519	2606	3179
VIT_11s0016g02760	36	25	46	6	5	13	48	11	54	41	4	6
VIT_11s0016g02770	15	41	224	7	22	72	31	31	259	74	19	18
VIT_11s0016g02780	203	112	1927	283	716	1913	174	238	2206	137	453	1460
VIT_11s0016g02790	2907	1558	2701	1514	2625	1455	1577	1364	3662	1228	2626	1454
VIT_11s0016g02800	64	40	7	1087	244	96	4224	461	7	8759	276	215
VIT_11s0016g02810	428	457	380	443	490	479	456	456	439	428	558	476
VIT_11s0016g02830	1776	1715	2201	1921	1633	2712	1473	1440	2451	1649	1717	2776
VIT_11s0016g02840	171	280	325	255	317	476	240	285	377	326	313	413
VIT_11s0016g02850	1305	968	2312	1846	1426	9080	1014	868	2691	760	1171	7017
VIT_11s0016g02870	3530	2604	5772	3018	2569	4357	2458	2293	5247	1998	2518	3487
VIT_11s0016g02880	131	180	100	151	63	66	176	149	80	147	53	61
VIT_11s0016g02890	1584	1971	1650	2257	4581	7545	1649	1868	1893	1885	5461	11036
VIT_11s0016g02900	457	494	336	355	397	327	513	367	285	553	488	395
VIT_11s0016g02910	1331	2390	1354	2040	2004	1174	2486	2236	1635	2711	2158	1383
VIT_11s0016g02920	914	932	804	1065	656	596	1069	804	999	1021	763	585
VIT_11s0016g02950	1080	2035	2181	2149	2004	2518	1796	2373	2354	2189	2167	2372
VIT_11s0016g02960	483	664	432	559	308	242	868	601	377	1099	352	194
VIT_11s0016g02970	22	29	40	33	48	79	46	35	40	43	49	80
VIT_11s0016g02980	1917	2874	342	3615	2285	510	6581	7764	285	8394	3187	456
VIT_11s0016g02990	3057	2520	2617	3292	2230	1980	3430	2879	2456	3552	2333	1721
VIT_11s0016g03000	2098	1327	1209	1732	1608	1519	2121	1448	1213	1717	1411	1715
VIT_11s0016g03010	9199	14232	2700	8479	7947	3714	8063	8663	3265	8664	7495	4185
VIT_11s0016g03020	214	405	60	73	15	8	149	260	31	105	8	11
VIT_11s0016g03030	725	693	704	523	545	354	509	578	658	565	598	439
VIT_11s0016g03060	76	98	179	89	142	172	89	107	210	121	150	179
VIT_11s0016g03070	9113	6496	6647	9819	8719	8158	8849	6366	5707	7301	7390	8912
VIT_11s0016g03080	1139	493	1327	1810	3479	9080	849	986	2106	661	3140	9293
VIT_11s0016g03100	1793	1697	1481	1658	1873	1787	1680	1479	1449	1602	1704	1897
VIT_11s0016g03110	664	743	976	769	1106	1088	673	685	1180	787	936	1253
VIT_11s0016g03120	1059	852	1267	1148	912	929	990	986	1230	859	904	892
VIT_11s0016g03130	797	813	578	1021	668	1378	948	757	728	890	661	1433
VIT_11s0016g03140	442	489	435	337	385	289	483	444	436	493	373	296
VIT_11s0016g03150	268	271	336	271	257	193	301	317	257	338	301	258
VIT_11s0016g03160	210	205	303	109	155	134	109	178	272	93	148	93
VIT_11s0016g03170	93	101	194	39	62	146	57	113	392	63	51	235
VIT_11s0016g03180	770	731	1642	330	560	1534	545	1212	1920	586	534	1733
VIT_11s0016g03190	124	46	127	281	313	447	179	72	182	160	330	536
VIT_11s0016g03200	496	552	760	514	836	1990	456	494	793	422	757	1608
VIT_11s0016g03210	16675	12500	18302	12451	20484	24599	11334	8592	19864	8531	21084	21720
VIT_11s0016g03220	455	705	368	225	442	307	276	522	342	206	287	339
VIT_11s0016g03230	1235	976	1058	1132	981	1120	1120	1033	946	1074	807	1040
VIT_11s0016g03240	1986	1994	1325	2041	1581	1438	1558	1756	1213	1538	1281	1306
VIT_11s0016g03250	678	1021	1357	457	616	763	620	1040	1036	582	785	757
VIT_11s0016g03260	482	400	523	405	366	401	442	353	514	486	300	431
VIT_11s0016g03270	142	142	184	146	181	113	106	119	219	104	168	128
VIT_11s0016g03280	330	393	470	327	388	425	307	371	491	302	396	453
VIT_11s0016g03290	3790	3137	3292	4005	3840	4117	4076	3489	3650	3794	3599	4417
VIT_11s0016g03320	2430	1298	2902	2669	2872	5538	2357	1620	2785	1932	2566	4637
VIT_11s0016g03330	964	758	920	1154	1224	1759	1019	900	930	949	1243	1689
VIT_11s0016g03340	20	16	13	14	27	7	9	14	15	9	16	12
VIT_11s0016g03350	64	188	451	24	36	169	80	142	193	37	44	139
VIT_11s0016g03360	1111	923	88	1084	364	159	1579	885	78	1330	325	172
VIT_11s0016g03370	292	268	144	388	135	69	386	171	106	261	168	72
VIT_11s0016g03380	453	460	494	489	327	298	516	391	435	473	296	198
VIT_11s0016g03390	1309	1144	1157	1202	1156	1156	1227	1190	1230	1245	1068	1365
VIT_11s0016g03400	2436	915	600	5258	3690	2001	5142	2011	622	5186	4513	3520
VIT_11s0016g03410	2526	2508	1870	4119	3567	2693	3995	3520	1773	4787	3784	3938
VIT_11s0016g03420	178	106	240	463	303	348	242	155	199	289	462	628
VIT_11s0016g03430	4762	3581	3543	5201	4005	4682	5142	4257	3350	4336	3458	5056
VIT_11s0016g03440	2610	2651	2786	2845	2454	2471	2659	2575	2932	2766	2826	2548
VIT_11s0016g03450	323	376	563	546	475	450	475	505	586	491	473	476
VIT_11s0016g03460	4161	4054	3161	4787	5244	6525	4709	5087	3311	4957	5749	7637
VIT_11s0016g03470	349	464	430	456	438	402	438	438	429	449	499	437
VIT_11s0016g03510	5949	4148	6440	4716	4353	3954	4556	4090	5221	3590	5051	3180
VIT_11s0016g03520	214	426	355	242	358	452	268	408	447	352	418	489
VIT_11s0016g03530	707	980	1725	1028	1415	1532	968	1165	1609	1035	1186	1587
VIT_11s0016g03540	610	851	460	408	410	312	530	819	426	708	374	271
VIT_11s0016g03550	137	184	211	124	151	169	148	189	211	165	193	173
VIT_11s0016g03560	732	681	1108	611	772	767	508	625	1129	756	632	648
VIT_11s0016g03580	1148	943	3080	1224	1537	4010	816	687	3509	615	1323	4155
VIT_11s0016g03590	1278	907	1999	1876	1153	2574	1207	804	2034	1013	1323	2174
VIT_11s0016g03630	4343	6409	10921	4119	5158	7469	3713	5116	13967	4156	5309	7169
VIT_11s0016g03640	21	40	15	18	9	20	39	21	17	38	10	10
VIT_11s0016g03650	465	436	681	437	514	589	456	587	705	429	549	539
VIT_11s0016g03660	2301	2285	5881	1778	2278	4605	1213	2116	5749	1495	2158	3850
VIT_11s0016g03670	1146	1160	858	990	1175	966	1025	1124	967	1153	1025	1047
VIT_11s0016g03680	145	174	133	198	161	93	201	227	136	199	135	138
VIT_11s0016g03690	2740	1254	2792	3566	3447	7095	3349	1784	2923	2681	3212	5924
VIT_11s0016g03700	931	995	665	824	627	351	848	965	626	799	630	312
VIT_11s0016g03710	30	64	19	19	8	3	92	74	23	108	8	4
VIT_11s0016g03720	1077	812	1541	1672	1288	1857	1333	856	1856	1508	1424	1376
VIT_11s0016g03740	157	140	540	80	74	274	29	82	502	32	49	140
VIT_11s0016g03750	310	282	248	186	234	146	366	232	213	342	121	162
VIT_11s0016g03760	1276	682	736	1918	1340	1267	1561	920	634	1570	1512	1335
VIT_11s0016g03780	885	1127	1256	1394	1774	2432	1008	1135	1430	1184	1722	2630
VIT_11s0016g03820	778	642	1149	809	677	755	956	628	1169	951	735	639
VIT_11s0016g03830	2199	2696	2013	1448	1539	1792	2301	2396	1581	2078	1812	1718
VIT_11s0016g03840	22	9	23	7	9	17	17	17	7	11	18	11
VIT_11s0016g03850	76	89	88	80	96	79	65	112	66	96	89	82
VIT_11s0016g03860	344	439	354	265	376	369	260	454	291	298	415	416
VIT_11s0016g03870	1482	1306	1203	1442	1505	1544	1533	1362	1215	1617	1548	1707
VIT_11s0016g03880	1971	1225	1140	2154	1070	1282	2585	1583	1052	2517	1136	1230
VIT_11s0016g03890	2405	1667	2337	719	1606	1604	1754	1150	2514	1439	1730	1862
VIT_11s0016g03900	131	124	92	150	69	98	147	116	107	173	55	84
VIT_11s0016g03910	781	804	771	667	594	445	577	700	965	596	573	463
VIT_11s0016g03940	304	299	318	150	208	217	377	460	375	507	205	151
VIT_11s0016g03960	1519	1514	911	1258	905	871	1796	1643	664	1558	826	639
VIT_11s0016g03980	175	200	372	205	279	301	199	235	332	239	267	305
VIT_11s0016g03990	15	30	32	13	26	28	16	33	24	11	23	47
VIT_11s0016g04000	577	702	978	578	803	1089	601	797	1022	583	795	978
VIT_11s0016g04010	111	106	68	122	76	83	192	75	71	179	48	86
VIT_11s0016g04020	1396	2206	1439	2259	2108	2081	2193	2477	1474	2479	2278	2188
VIT_11s0016g04040	299	407	291	354	379	375	321	364	302	317	379	465
VIT_11s0016g04060	1726	1275	1340	1930	1237	1537	1495	1048	1637	1774	1225	1474
VIT_11s0016g04070	581	513	704	529	681	696	625	688	745	696	656	805
VIT_11s0016g04080	372	721	1532	548	710	939	205	422	3290	337	540	1139
VIT_11s0016g04090	46	21	39	17	10	13	17	16	43	24	11	16
VIT_11s0016g04120	36	52	79	37	38	58	35	39	37	41	62	30
VIT_11s0016g04130	1540	1902	2067	1905	2209	2111	1623	2029	2017	1844	2233	2155
VIT_11s0016g04140	80	49	0	197	0	0	139	47	0	269	4	0
VIT_11s0016g04160	138	53	465	320	56	1923	248	89	1060	415	24	537
VIT_11s0016g04180	2327	1688	2018	1740	1951	2088	1510	1580	1770	1305	1862	2131
VIT_11s0016g04190	5836	3897	3910	6409	3125	4343	6011	3788	4041	4314	3889	3252
VIT_11s0016g04200	73	81	109	64	84	156	93	73	118	88	83	128
VIT_11s0016g04210	1094	1085	780	1101	742	842	1238	946	913	1272	656	742
VIT_11s0016g04220	87	189	63	49	24	9	114	104	68	121	26	14
VIT_11s0016g04230	1120	831	894	870	1342	1654	880	750	1094	545	1101	1576
VIT_11s0016g04240	1387	1462	1250	1422	1540	1989	1491	1452	1104	1351	1549	2113
VIT_11s0016g04250	3816	4501	2515	2306	2548	1499	3233	4725	1992	3076	3088	1441
VIT_11s0016g04260	167	47	99	165	49	344	268	115	91	298	44	585
VIT_11s0016g04270	170	218	162	72	598	448	72	106	97	33	462	656
VIT_11s0016g04290	1318	1342	1704	1718	1664	1861	1528	1237	1881	1617	1730	2001
VIT_11s0016g04300	429	625	459	258	462	387	414	625	526	388	557	411
VIT_11s0016g04320	35	37	66	52	28	50	63	32	56	58	56	52
VIT_11s0016g04330	6	7	188	5	13	135	2	7	283	2	13	75
VIT_11s0016g04340	832	656	995	1353	1515	2398	953	728	1049	1028	1324	3223
VIT_11s0016g04350	321	404	401	435	334	326	472	472	306	456	350	291
VIT_11s0016g04360	26	75	29	24	10	18	85	45	7	99	28	9
VIT_11s0016g04370	316	351	429	335	366	505	381	420	397	388	388	510
VIT_11s0016g04380	70	65	78	55	51	43	164	98	58	95	30	50
VIT_11s0016g04390	1839	2057	2475	2589	2338	2871	2185	2269	2893	2397	2178	2658
VIT_11s0016g04410	192	191	345	220	428	512	211	191	451	176	384	631
VIT_11s0016g04420	8930	5688	4914	7251	5911	6926	7926	5290	4857	6464	5656	6768
VIT_11s0016g04450	937	1136	722	927	1142	877	977	1118	673	1044	1171	1095
VIT_11s0016g04480	907	1178	631	961	654	793	1048	1110	737	941	485	681
VIT_11s0016g04490	169	95	293	615	526	862	382	219	513	491	627	1108
VIT_11s0016g04500	814	888	807	724	411	375	849	751	612	936	397	269
VIT_11s0016g04510	13	37	18	47	9	20	18	22	19	30	10	7
VIT_11s0016g04520	169	203	354	251	283	442	219	232	317	198	339	385
VIT_11s0016g04530	690	821	736	654	632	620	759	774	571	894	717	575
VIT_11s0016g04540	795	1691	180	590	74	87	1914	1084	123	1310	49	70
VIT_11s0016g04550	2078	2030	1750	2271	2350	2765	2250	1956	1830	2370	2354	3059
VIT_11s0016g04560	378	371	395	325	451	370	348	327	303	346	388	413
VIT_11s0016g04570	2312	2377	1453	2143	1637	1434	2933	2135	1515	2872	1679	1304
VIT_11s0016g04580	295	344	240	164	184	107	248	299	187	189	233	126
VIT_11s0016g04600	578	499	426	591	491	434	727	618	409	655	572	490
VIT_11s0016g04610	775	960	859	754	813	777	823	1047	891	808	834	843
VIT_11s0016g04620	171	203	207	69	54	86	112	153	150	123	49	70
VIT_11s0016g04630	642	613	701	542	680	681	652	558	740	664	600	814
VIT_11s0016g04640	84	85	103	135	152	35	77	64	100	56	141	70
VIT_11s0016g04650	1055	876	1285	1125	978	2075	1010	801	1062	911	1109	2051
VIT_11s0016g04660	133	82	220	148	159	149	58	100	227	83	219	197
VIT_11s0016g04680	325	424	347	354	221	285	237	378	242	407	297	261
VIT_11s0016g04690	1276	1484	1112	1200	1012	843	1348	1446	858	1468	1247	751
VIT_11s0016g04700	3179	2558	4326	3739	2825	5304	2951	2654	4757	2435	2556	4280
VIT_11s0016g04710	483	457	802	472	549	875	499	433	760	422	540	801
VIT_11s0016g04720	3044	2224	822	4072	3049	2628	2820	2256	1069	2482	2496	2765
VIT_11s0016g04730	591	743	617	824	887	1253	634	872	662	835	926	1128
VIT_11s0016g04750	454	237	452	514	279	714	280	393	586	217	242	504
VIT_11s0016g04770	110	114	285	167	311	703	96	168	387	137	253	704
VIT_11s0016g04780	1820	1804	4017	1806	2475	3686	1537	2156	4015	1539	2210	3275
VIT_11s0016g04810	742	862	154	302	188	94	997	774	149	784	137	59
VIT_11s0016g04820	338	550	259	360	396	440	432	563	275	367	375	451
VIT_11s0016g04830	1493	1211	2230	1610	1167	1095	1587	1314	1904	1745	1168	828
VIT_11s0016g04850	1732	2587	2398	1887	2482	3085	1962	2505	3099	2195	2238	3253
VIT_11s0016g04860	843	1154	773	1566	637	521	1961	1097	890	2787	588	378
VIT_11s0016g04870	2808	3076	2829	3142	2565	2737	4186	3290	2673	5030	2477	2623
VIT_11s0016g04910	88	258	124	108	28	67	108	144	131	95	14	61
VIT_11s0016g04930	586	636	256	379	118	107	356	467	249	129	16	82
VIT_11s0016g04940	136	85	280	177	117	192	138	105	231	146	114	120
VIT_11s0016g04950	550	530	536	461	567	627	536	520	562	471	548	708
VIT_11s0016g04960	42	7	60	1	8	10	2	6	95	4	4	8
VIT_11s0016g04970	1254	718	1526	966	577	818	816	593	1626	772	649	612
VIT_11s0016g04980	306	268	394	222	217	225	326	271	368	243	196	203
VIT_11s0016g04990	1453	1393	1557	2036	1823	2159	2016	1711	1623	2072	2137	2466
VIT_11s0016g05010	12	13	34	355	85	32	1271	324	65	2212	63	11
VIT_11s0016g05020	266	320	303	373	286	301	327	411	304	454	320	259
VIT_11s0016g05040	236	208	235	220	262	333	215	241	264	255	253	328
VIT_11s0016g05050	861	883	777	832	988	985	1154	923	667	1068	1126	1075
VIT_11s0016g05060	141	157	111	208	226	245	195	186	126	234	246	279
VIT_11s0016g05070	30	38	31	45	44	91	46	45	37	51	63	78
VIT_11s0016g05080	205	121	253	171	200	266	168	151	259	170	223	226
VIT_11s0016g05090	28	26	28	14	14	13	10	15	17	19	9	17
VIT_11s0016g05100	326	547	535	395	521	563	411	711	555	600	563	616
VIT_11s0016g05110	35	34	17	26	2	10	23	22	12	24	4	4
VIT_11s0016g05120	1340	1501	1953	1497	1823	2176	1294	1569	1958	1234	1713	2288
VIT_11s0016g05130	71	68	160	112	239	639	115	90	160	79	209	623
VIT_11s0016g05140	379	448	1020	373	680	658	335	423	1415	426	547	698
VIT_11s0016g05170	369	839	465	140	578	266	187	595	472	109	344	298
VIT_11s0016g05190	4260	3060	5484	3427	4597	7798	2831	3409	5707	2341	4352	7637
VIT_11s0016g05210	818	627	978	591	548	822	544	476	933	463	507	709
VIT_11s0016g05230	299	418	210	227	188	141	235	300	211	214	178	152
VIT_11s0016g05240	1167	943	1023	1141	944	480	864	861	910	748	870	548
VIT_11s0016g05250	292	294	378	258	232	260	307	227	350	263	223	218
VIT_11s0016g05260	952	1616	1271	945	974	785	907	1504	1223	995	1118	734
VIT_11s0016g05270	519	1144	706	660	820	410	687	1175	756	977	1016	387
VIT_11s0016g05280	10	3	2	18	10	1	8	4	0	8	20	0
VIT_11s0016g05290	92	195	149	107	134	110	159	223	170	225	192	103
VIT_11s0016g05300	1125	1539	951	1594	1217	912	1328	1309	1042	1741	1338	974
VIT_11s0016g05320	58	183	159	30	118	34	31	144	189	18	227	37
VIT_11s0016g05330	564	348	1344	326	317	1309	206	293	1041	125	233	651
VIT_11s0016g05350	279	506	368	340	439	403	356	585	370	490	495	528
VIT_11s0016g05360	46	81	32	10	12	28	34	21	71	22	10	38
VIT_11s0016g05380	1092	1153	650	1976	1786	1945	1932	1877	760	1886	1661	1824
VIT_11s0016g05390	319	392	627	320	407	542	346	389	643	369	439	536
VIT_11s0016g05400	420	641	290	491	630	438	544	603	344	539	622	547
VIT_11s0016g05410	4606	4477	3779	4504	4352	6185	3914	3928	3309	4639	3042	4637
VIT_11s0016g05420	990	963	744	1930	1795	1950	1782	1220	663	1673	2190	1711
VIT_11s0016g05430	3555	944	7755	509	1325	3285	339	971	8692	417	1176	1509
VIT_11s0016g05440	57	137	57	7	21	42	16	93	46	8	13	6
VIT_11s0016g05450	149	167	340	251	108	105	246	135	298	195	174	69
VIT_11s0016g05460	557	819	361	574	170	141	897	576	332	811	148	77
VIT_11s0016g05470	689	640	743	797	885	898	873	794	688	894	847	912
VIT_11s0016g05480	942	821	984	1037	1133	1767	830	807	1186	944	1068	1551
VIT_11s0016g05490	255	211	207	259	270	188	272	239	210	287	266	272
VIT_11s0016g05500	1113	748	748	1089	837	1052	1090	685	680	827	765	1013
VIT_11s0016g05510	331	430	330	457	342	202	500	494	274	662	369	234
VIT_11s0016g05520	2532	3236	3303	1208	2644	2203	2253	2897	3063	1682	3019	2642
VIT_11s0016g05530	2515	1647	3161	3627	4079	8785	2567	1712	4428	2207	3591	8624
VIT_11s0016g05540	784	373	931	402	2239	5797	350	415	1386	200	1938	7174
VIT_11s0016g05560	563	566	652	722	974	1237	528	536	616	520	1070	1346
VIT_11s0016g05570	1126	1501	979	1068	903	665	1230	1252	942	1317	1239	610
VIT_11s0016g05580	1227	1367	1499	1253	1699	1782	1204	1674	1526	1207	1600	1858
VIT_11s0016g05590	798	1239	531	583	498	508	930	1024	463	1180	464	381
VIT_11s0016g05600	404	436	386	497	600	488	491	519	366	645	621	606
VIT_11s0016g05610	236	237	401	223	295	265	202	285	378	232	286	239
VIT_11s0016g05620	5094	3155	2688	6491	3526	3359	6985	3384	2632	6263	3367	3890
VIT_11s0016g05630	211	186	197	191	155	148	168	130	187	160	152	142
VIT_11s0016g05640	17	22	9	41	15	11	41	40	13	51	25	7
VIT_11s0016g05700	2893	2551	1753	3225	2644	2561	2950	2350	1956	3099	2547	2793
VIT_11s0016g05710	51	41	152	20	60	41	12	41	107	26	26	40
VIT_11s0016g05720	417	381	442	553	482	389	320	262	460	317	328	436
VIT_11s0016g05730	2302	2642	2610	2613	2743	2815	2871	2648	2795	3137	2386	3113
VIT_11s0016g05740	899	972	1412	596	1171	1401	708	1114	1394	617	1126	1018
VIT_11s0016g05750	2808	2383	2578	2448	2350	2208	2791	2730	2656	2334	2362	2300
VIT_11s0016g05760	239	363	311	279	334	322	235	317	349	272	353	348
VIT_11s0016g05770	3714	2333	2219	12454	3382	4869	13170	4665	3076	19550	3627	5603
VIT_11s0016g05780	78	33	30	161	51	89	63	64	25	176	43	89
VIT_11s0016g05790	31	29	33	25	22	18	13	12	32	13	18	21
VIT_11s0016g05810	49	59	31	39	29	22	26	45	28	32	24	16
VIT_11s0016g05820	1038	713	765	936	840	768	1053	860	668	936	742	702
VIT_11s0016g05830	730	1154	15	343	7	0	853	637	2	911	8	0
VIT_11s0016g05840	4664	4687	114	2595	150	0	5776	2880	15	4408	71	5
VIT_11s0016g05870	422	333	256	403	329	288	398	326	310	407	294	375
VIT_11s0016g05890	939	786	591	820	805	584	1003	802	553	857	824	712
VIT_11s0016g05900	2492	2280	2284	2863	3649	6130	2294	2350	2713	2199	3148	6595
VIT_11s0016g05910	207	261	234	215	250	197	301	270	208	256	237	200
VIT_11s0016g01430	563	667	660	1076	1195	909	601	621	670	747	1239	1216
VIT_11s0016g01540	24	19	17	12	137	207	16	26	25	11	124	154
VIT_11s0016g02330	81	204	215	74	139	147	158	151	236	195	94	97
VIT_11s0016g04760	878	710	1205	1390	1476	2749	934	664	1916	850	1231	3412
VIT_11s0016g05220	84	26	145	54	119	77	18	67	122	34	104	79
VIT_11s0016g01550	40	9	2	147	180	305	21	26	22	32	103	294
VIT_11s0016g01860	1106	835	496	1177	1321	906	1184	964	500	952	1127	910
VIT_11s0016g02190	20	14	27	5	9	8	7	12	14	1	5	8
VIT_11s0016g02750	15	3	13	41	31	101	18	8	41	14	94	125
VIT_11s0016g03790	8	8	11	4	14	18	12	15	14	8	15	7
VIT_11s0016g04050	30	30	443	170	113	1056	75	56	373	74	118	609
VIT_11s0016g04670	44	625	243	660	826	451	211	651	297	311	989	283
VIT_11s0016g04800	20	47	50	17	36	52	21	29	110	37	25	66
VIT_11s0016g05150	36	37	67	41	79	28	17	17	40	9	54	47
VIT_11s0016g05550	564	306	196	708	884	1269	521	539	216	398	960	1425
VIT_11s0016g05800	21	9	33	14	15	14	8	8	30	11	14	19
VIT_11s0016g05860	83	73	69	103	81	88	114	83	55	74	89	102
VIT_11s0206g00030	0	3	0	10	62	233	5	8	0	7	132	27
VIT_11s0206g00040	19	57	54	6	32	14	15	78	35	15	17	19
VIT_11s0206g00060	329	358	315	376	420	318	457	453	400	564	352	317
VIT_11s0206g00070	443	326	198	713	571	894	469	284	231	346	572	837
VIT_11s0206g00090	62	49	25	79	72	115	52	51	40	48	81	100
VIT_11s0206g00100	155	219	192	155	156	198	221	187	224	239	157	253
VIT_11s0206g00110	257	62	145	29	151	45	45	51	134	75	97	35
VIT_11s0206g00120	2521	4478	2177	3238	2847	2920	3673	3343	2714	4289	3317	3644
VIT_11s0206g00130	1955	2261	2291	2407	2530	3312	2245	2453	2243	2728	2518	3180
VIT_11s0206g00150	771	815	341	712	356	217	918	812	344	1021	432	172
VIT_11s0206g00180	53	83	32	65	29	19	87	90	32	70	15	19
VIT_11s0037g00010	1361	2586	558	1204	1509	495	1723	2544	506	1749	1438	545
VIT_11s0037g00030	33	50	70	45	69	67	41	55	82	49	55	76
VIT_11s0037g00040	1548	1262	1803	2007	1669	2176	2475	1521	1934	2927	1883	2301
VIT_11s0037g00050	2469	2838	2534	2142	2689	2556	2318	2654	2381	1942	2507	2765
VIT_11s0037g00070	7652	12209	14726	2612	5648	15105	4105	10527	16551	3509	6848	13960
VIT_11s0037g00080	2192	2328	4090	2909	2620	3263	2559	2293	4858	3464	2488	2589
VIT_11s0037g00090	1546	1601	1787	1718	1914	2208	1615	1593	1988	1737	1825	2462
VIT_11s0037g00100	245	246	282	331	318	267	305	279	274	300	315	311
VIT_11s0037g00110	979	1217	1240	1196	1277	1587	1106	1076	1386	1270	1196	1598
VIT_11s0037g00130	5989	3540	3997	6381	4870	6038	5367	3773	4461	4639	4351	6099
VIT_11s0037g00140	40	148	132	117	153	144	61	124	150	163	165	172
VIT_11s0037g00150	401	411	416	375	434	380	409	523	408	438	423	447
VIT_11s0037g00160	544	478	339	405	307	279	603	433	317	498	374	317
VIT_11s0037g00180	4473	3067	3740	3491	2576	3230	3276	2453	5118	2373	2369	3101
VIT_11s0037g00190	62	65	91	77	81	94	68	75	83	69	101	88
VIT_11s0037g00200	67	72	87	74	91	121	104	75	93	96	77	114
VIT_11s0037g00210	4132	3867	4795	4305	5545	7093	3866	4030	4983	4000	4560	7635
VIT_11s0037g00220	29	29	32	25	30	63	21	35	28	27	42	35
VIT_11s0037g00230	3228	3110	2792	3753	3761	3854	3671	3136	2772	3618	3900	4028
VIT_11s0037g00250	504	534	707	613	617	666	637	625	663	679	592	610
VIT_11s0037g00280	423	427	273	363	258	190	429	232	346	418	237	176
VIT_11s0037g00290	2070	4255	1487	3051	62	657	1947	2491	1025	1975	9	316
VIT_11s0037g00300	3078	2614	2969	3753	4116	6185	2495	2787	3255	2641	3489	5987
VIT_11s0037g00320	310	378	4	165	19	4	679	289	6	770	11	0
VIT_11s0037g00330	2183	2062	2541	2165	1805	1491	2577	1949	2582	2190	1786	1260
VIT_11s0037g00340	1030	1001	1224	904	1126	887	986	1024	1028	978	1120	807
VIT_11s0037g00390	276	460	327	331	565	552	339	689	389	387	515	649
VIT_11s0037g00400	477	551	519	456	476	459	485	502	461	590	532	471
VIT_11s0037g00410	176	139	125	148	151	118	159	151	134	148	144	115
VIT_11s0037g00420	574	860	1021	694	910	1138	525	770	932	647	951	1121
VIT_11s0037g00430	2172	2285	1612	2669	2599	2260	2523	2575	1856	2764	2687	2588
VIT_11s0037g00440	1447	883	2465	1807	803	1194	1828	1033	3143	1942	995	1035
VIT_11s0037g00470	252	335	285	452	321	270	543	571	266	638	509	303
VIT_11s0037g00480	83	61	155	87	73	114	75	56	122	104	98	124
VIT_11s0037g00490	8933	4977	5200	9172	5717	5145	8748	5614	5298	7043	5541	4980
VIT_11s0037g00510	663	604	1407	444	559	745	399	627	1823	265	357	961
VIT_11s0037g00520	4803	4659	4491	4531	4228	3141	4299	5348	3953	4722	4863	2869
VIT_11s0037g00530	833	892	350	291	168	148	493	499	142	536	30	67
VIT_11s0037g00540	276	332	329	292	303	266	210	299	354	248	357	291
VIT_11s0037g00560	737	455	462	1070	1351	2328	649	586	643	566	908	2666
VIT_11s0037g00570	1952	1607	6070	717	806	2115	746	1263	5670	833	638	1029
VIT_11s0037g00600	525	541	748	554	514	749	432	535	759	527	536	637
VIT_11s0037g00610	164	164	259	154	251	258	95	180	243	91	261	266
VIT_11s0037g00630	348	277	444	269	317	245	230	290	407	224	311	259
VIT_11s0037g00650	42	43	24	33	10	2	51	17	30	19	5	1
VIT_11s0037g00660	95	58	60	155	232	216	202	107	118	105	298	258
VIT_11s0037g00670	7	2	9	27	117	134	11	4	5	11	76	204
VIT_11s0037g00680	3	2	0	5	26	6	9	9	0	18	12	3
VIT_11s0037g00690	113	222	70	72	925	403	35	224	70	25	714	763
VIT_11s0037g00730	4122	2542	2659	2677	2086	2256	2870	2236	2467	2033	1912	2013
VIT_11s0037g00740	6932	5428	6070	5900	7082	10860	5282	4351	7017	4362	5188	10639
VIT_11s0037g00750	85	114	139	90	93	89	83	106	118	84	90	60
VIT_11s0037g00800	1802	1824	460	723	688	327	1097	1432	404	590	617	267
VIT_11s0037g00810	5167	4299	2398	5990	6364	5561	4899	4070	3364	4336	5309	6623
VIT_11s0037g00820	181	169	163	198	239	157	182	156	208	218	207	231
VIT_11s0037g00830	362	690	680	470	420	445	501	649	648	703	516	473
VIT_11s0037g00840	11767	8583	3153	5668	3278	2071	11703	8841	2618	7107	4110	1757
VIT_11s0037g00850	6819	5428	4290	4668	3462	2811	6247	5576	3075	5087	4406	2622
VIT_11s0037g00860	366	382	383	443	304	392	558	341	408	594	295	352
VIT_11s0037g00880	8	13	18	6	2	3	30	12	6	35	2	3
VIT_11s0037g00890	790	804	416	423	478	222	191	545	341	162	258	403
VIT_11s0037g00920	27	41	40	20	15	34	39	31	14	28	37	26
VIT_11s0037g00930	1014	1036	950	1049	886	954	1127	923	1075	1062	849	894
VIT_11s0037g00940	444	154	1493	272	170	822	266	213	1174	350	239	677
VIT_11s0037g00950	1346	621	3212	742	562	1960	909	637	3188	1070	743	1747
VIT_11s0037g00960	236	282	109	173	133	62	182	180	109	195	130	77
VIT_11s0037g00970	275	225	197	248	231	234	247	243	225	277	248	233
VIT_11s0037g00980	55	69	227	618	103	335	185	111	266	162	138	276
VIT_11s0037g00990	2596	3213	3011	3082	2782	2714	2714	2958	2724	2745	3037	2624
VIT_11s0037g01000	32	33	28	37	4	9	35	13	12	33	7	3
VIT_11s0037g01020	340	394	530	422	475	625	395	408	659	355	396	633
VIT_11s0037g01040	31	30	29	42	45	50	34	33	18	37	41	54
VIT_11s0037g01060	173	300	420	180	256	233	155	224	449	136	218	249
VIT_11s0037g01080	248	282	388	212	249	261	210	227	366	177	262	197
VIT_11s0037g01100	1322	1464	1280	1290	1282	1280	1399	1633	1028	1511	1332	1244
VIT_11s0037g01110	27	67	1	60	4	0	60	50	2	105	22	0
VIT_11s0037g01120	642	860	1238	694	936	1455	770	714	1381	788	907	1306
VIT_11s0037g01130	10212	12503	9701	9027	12668	14354	9106	10529	11130	8666	10529	14976
VIT_11s0037g01180	575	202	169	302	109	127	351	141	83	292	51	119
VIT_11s0037g01210	4174	3493	2311	4346	1847	2339	5010	3816	2341	3325	1185	1834
VIT_11s0037g01220	86	126	169	78	143	184	92	120	165	100	167	196
VIT_11s0037g01230	44	110	46	53	18	12	83	95	35	70	27	10
VIT_11s0037g01280	541	619	427	638	574	383	549	675	425	586	631	408
VIT_11s0037g01350	33	24	8	4	0	3	94	23	0	9	0	2
VIT_11s0037g01390	51	55	35	14	58	67	37	44	14	61	53	56
VIT_11s0037g01400	696	866	752	788	595	464	762	852	651	709	468	450
VIT_11s0037g01410	719	721	384	733	661	559	901	695	389	784	679	630
VIT_11s0037g01420	15	9	22	22	38	23	30	14	20	44	35	34
VIT_11s0037g00020	807	1758	288	775	883	326	1152	2214	308	1162	1037	376
VIT_11s0037g00590	723	939	2381	649	332	257	171	480	2518	174	191	85
VIT_11s0037g01370	48	17	3	19	0	3	85	19	1	57	0	2
VIT_11s0052g01850	874	708	836	918	905	877	878	839	723	844	972	960
VIT_11s0052g01840	1654	1477	1447	1908	1418	1579	1633	1308	1914	2207	1464	1689
VIT_11s0052g01830	75	87	82	68	88	73	73	82	66	109	59	70
VIT_11s0052g01810	51	65	4	60	9	10	58	24	11	29	5	21
VIT_11s0052g01800	5415	6574	5882	5075	6403	5073	5036	5478	5221	5374	6848	4838
VIT_11s0052g01730	449	336	606	297	45	98	455	717	396	357	104	243
VIT_11s0052g01720	604	853	844	915	967	1066	771	938	966	907	894	1074
VIT_11s0052g01710	13115	14232	4604	36090	12435	9077	98401	23316	4549	90907	14166	12533
VIT_11s0052g01700	7017	12937	7607	11428	8324	9853	9329	13266	7019	10233	9092	9788
VIT_11s0052g01690	14	9	6	6	15	16	10	19	6	9	17	12
VIT_11s0052g01660	372	509	492	506	485	637	469	545	536	556	565	678
VIT_11s0052g01650	1122	1782	816	325	28	90	412	868	624	190	14	40
VIT_11s0052g01640	119	149	75	95	109	76	90	98	79	37	130	84
VIT_11s0052g01630	471	618	863	397	389	707	356	430	748	289	560	821
VIT_11s0052g01620	154	484	170	156	360	180	312	470	59	208	338	222
VIT_11s0052g01600	155	214	259	159	121	217	232	276	187	237	153	169
VIT_11s0052g01580	327	284	277	505	982	1594	360	362	404	348	1273	2045
VIT_11s0052g01570	1102	949	887	1068	1214	1110	924	845	696	877	1653	946
VIT_11s0052g01560	525	784	1152	2387	5201	3221	715	2242	987	1299	6441	3479
VIT_11s0052g01550	16	47	35	12	14	12	13	21	24	10	29	21
VIT_11s0052g01540	172	128	220	350	329	281	49	184	206	203	310	274
VIT_11s0052g01510	373	268	143	205	200	98	259	252	140	215	243	97
VIT_11s0052g01480	3481	3754	2921	2236	3260	3659	2229	2909	2900	2027	3253	4135
VIT_11s0052g01460	16	12	25	168	175	252	29	41	69	54	120	320
VIT_11s0052g01420	0	2	2	28	50	59	17	10	5	8	51	49
VIT_11s0052g01400	903	903	521	907	715	612	978	919	559	1251	834	665
VIT_11s0052g01390	1259	1051	801	1144	903	642	1213	1118	787	1139	834	697
VIT_11s0052g01380	10055	5998	4448	7338	9869	9361	8508	8509	5459	6520	7913	11178
VIT_11s0052g01370	1043	1187	1047	1140	1325	1203	1130	1223	1292	1110	1240	1196
VIT_11s0052g01360	12	30	16	22	21	18	23	15	18	30	11	20
VIT_11s0052g01300	82	251	363	144	232	197	150	163	569	215	215	290
VIT_11s0052g01280	59	125	82	40	56	45	41	103	126	16	49	59
VIT_11s0052g01270	19	67	94	16	25	42	18	20	106	13	23	44
VIT_11s0052g01260	64	152	347	25	156	204	57	98	449	58	98	244
VIT_11s0052g01250	3022	3122	1655	3313	3124	1352	4090	3662	1684	2508	3841	1513
VIT_11s0052g01220	467	485	538	1410	1442	2702	379	489	704	477	1787	3382
VIT_11s0052g01200	96	134	424	221	94	293	62	31	750	122	124	329
VIT_11s0052g01190	15	53	98	10	30	52	12	25	115	7	27	64
VIT_11s0052g01180	56	42	355	123	13	221	76	45	473	82	15	97
VIT_11s0052g01150	243	265	231	131	44	67	108	47	194	138	23	44
VIT_11s0052g01140	1343	2333	745	889	1067	566	1066	2135	723	1372	410	293
VIT_11s0052g01130	822	1044	1071	951	1033	1035	850	1054	921	1024	1220	1025
VIT_11s0052g01110	111	185	36	234	62	107	290	223	24	520	60	70
VIT_11s0052g01090	1650	1039	6363	1193	1269	7271	750	732	5919	658	1476	5036
VIT_11s0052g01070	21	26	114	117	116	288	90	44	175	40	52	192
VIT_11s0052g01040	96	124	186	96	82	217	89	136	173	200	127	113
VIT_11s0052g01030	1358	1253	1958	1360	1120	1242	1257	1179	1813	1575	1012	1145
VIT_11s0052g01020	16	17	14	26	97	125	2	10	16	7	115	188
VIT_11s0052g00980	1201	956	1229	1042	1171	1458	940	895	1111	895	1084	1542
VIT_11s0052g00970	1036	617	1226	790	360	437	871	593	1235	919	453	244
VIT_11s0052g00960	820	1071	743	927	773	704	1090	1203	634	1588	1143	601
VIT_11s0052g00950	1112	1824	869	1712	1245	778	1966	1945	813	2477	1713	868
VIT_11s0052g00940	21	85	62	20	39	32	31	51	51	40	76	40
VIT_11s0052g00930	272	260	354	301	362	365	261	269	309	284	286	432
VIT_11s0052g00920	1017	978	878	1132	1131	1272	1163	1011	983	1101	1091	1367
VIT_11s0052g00890	153	137	143	100	125	112	159	124	154	131	102	95
VIT_11s0052g00880	14321	18729	21978	14720	15818	17391	15025	16877	22480	17905	14671	15816
VIT_11s0052g00870	13	38	2	8	31	205	25	76	11	96	35	146
VIT_11s0052g00860	340	408	458	387	387	419	385	341	473	351	346	391
VIT_11s0052g00850	118	132	131	146	182	141	123	124	160	162	145	178
VIT_11s0052g00840	328	307	496	559	240	360	546	302	432	807	311	296
VIT_11s0052g00830	5206	6836	3303	5816	4311	2655	6925	6170	3156	6665	4056	2216
VIT_11s0052g00810	42	54	84	60	78	130	52	84	96	84	79	103
VIT_11s0052g00800	176	379	84	133	59	40	213	283	61	225	69	25
VIT_11s0052g00730	1996	2067	2121	1857	2387	2016	1832	2034	2080	1847	2178	2187
VIT_11s0052g00720	440	486	488	457	635	571	370	497	562	499	565	595
VIT_11s0052g00710	125	143	145	126	76	94	122	93	137	126	78	59
VIT_11s0052g00700	58	54	69	131	70	80	91	52	67	68	89	67
VIT_11s0052g00680	982	2245	1519	925	2780	1913	734	1608	1915	778	2951	2372
VIT_11s0052g00670	2260	2363	1767	2448	1554	1750	2565	2148	1635	2482	1476	1434
VIT_11s0052g00660	594	790	744	707	852	1047	638	805	862	748	881	1016
VIT_11s0052g00640	139	186	144	138	166	166	119	178	153	168	218	185
VIT_11s0052g00630	106	186	92	67	45	45	103	149	69	80	30	28
VIT_11s0052g00620	543	294	751	539	274	483	395	180	682	422	233	423
VIT_11s0052g00610	1652	882	3243	1293	1385	1586	1371	933	3690	1399	1782	1336
VIT_11s0052g00600	849	935	1042	693	813	767	726	856	1055	692	867	796
VIT_11s0052g00590	590	842	863	991	1192	1733	806	982	1192	991	1225	1968
VIT_11s0052g00570	25	29	256	8	1	26	7	10	284	6	5	8
VIT_11s0052g00550	512	345	779	423	678	604	321	401	827	316	570	680
VIT_11s0052g00540	1682	2349	1221	2786	1492	2383	2319	2448	1228	2448	1241	2232
VIT_11s0052g00520	46	65	42	41	49	33	27	49	45	35	41	34
VIT_11s0052g00510	1325	1351	1753	1450	1467	1512	1359	1517	1647	1500	1544	1400
VIT_11s0052g00500	207	314	547	184	318	297	163	274	655	183	302	292
VIT_11s0052g00490	2	26	0	2	4	2	10	27	0	10	1	0
VIT_11s0052g00480	88	119	102	92	107	68	114	119	111	104	109	66
VIT_11s0052g00470	88	88	70	57	69	52	68	88	59	68	80	62
VIT_11s0052g00460	135	199	220	190	174	172	196	183	230	184	182	161
VIT_11s0052g00450	2373	1357	2433	2338	2101	3463	2358	1852	2749	1788	2126	3348
VIT_11s0052g00430	169	238	154	106	87	88	192	221	131	239	110	66
VIT_11s0052g00420	884	2093	921	539	1593	715	649	1678	871	741	1505	786
VIT_11s0052g00410	397	547	262	220	233	140	439	513	243	243	236	119
VIT_11s0052g00400	601	553	623	556	719	701	614	571	801	541	695	747
VIT_11s0052g00390	59	115	148	14	96	54	52	26	212	47	114	61
VIT_11s0052g00380	16	8	6	4	4	9	26	6	5	15	5	2
VIT_11s0052g00350	31	13	38	76	233	224	85	33	70	22	216	216
VIT_11s0052g00330	76	106	43	140	72	56	162	126	48	162	71	84
VIT_11s0052g00320	2386	1872	1786	2240	1749	2264	2452	1823	1736	2189	1745	1983
VIT_11s0052g00300	186	121	425	215	251	288	176	141	347	96	184	205
VIT_11s0052g00290	7363	8798	18845	8766	10784	12946	9198	8922	19864	10423	11265	8995
VIT_11s0052g00260	92	182	78	77	163	123	109	173	25	87	160	108
VIT_11s0052g00240	1382	995	1004	2629	1083	1861	2459	1109	1034	2919	1418	1427
VIT_11s0052g00210	952	850	774	1022	640	599	987	740	732	913	705	535
VIT_11s0052g00200	999	1034	785	1184	850	722	1006	962	828	1102	815	678
VIT_11s0052g00190	155	127	181	157	148	184	208	184	149	172	147	170
VIT_11s0052g00180	24	21	24	36	31	37	31	29	24	24	34	35
VIT_11s0052g00170	1190	1145	1075	1214	1035	902	1076	1243	970	1228	1054	932
VIT_11s0052g00160	457	427	537	583	369	343	729	436	512	771	400	236
VIT_11s0052g00150	18	19	10	53	47	38	10	24	10	49	44	30
VIT_11s0052g00140	38	47	43	108	71	57	41	59	26	97	72	69
VIT_11s0052g00130	631	784	922	614	897	979	649	770	1062	697	912	1025
VIT_11s0052g00120	238	469	398	48	390	296	115	427	499	25	453	390
VIT_11s0052g00110	19	109	93	3	48	51	9	53	86	7	45	46
VIT_11s0052g00100	445	163	459	255	97	636	378	442	595	363	101	652
VIT_11s0052g00090	214	222	238	268	225	146	353	227	219	295	174	175
VIT_11s0052g00080	701	950	1058	942	1153	1158	881	1110	1192	1047	1133	1255
VIT_11s0052g00070	425	333	271	371	337	277	381	368	240	325	333	317
VIT_11s0052g00040	244	375	475	189	297	256	217	301	514	196	393	276
VIT_11s0052g00030	2644	2206	3826	2426	2931	3341	2605	2575	3820	2810	2657	3380
VIT_11s0052g00020	849	844	566	627	477	443	745	675	580	747	399	403
VIT_11s0052g00010	8	7	6	3	2	13	9	9	5	5	13	0
VIT_11s0052g00900	28	54	13	48	44	68	58	18	15	92	71	128
VIT_11s0052g00530	119	239	176	131	71	73	177	166	187	208	124	71
VIT_11s0052g00270	279	177	234	112	100	107	98	154	187	86	94	89
VIT_11s0065g00040	55	37	26	105	189	294	26	14	20	16	329	437
VIT_11s0065g00130	2677	949	1166	3777	8902	13678	1670	804	1465	1404	11087	22547
VIT_11s0065g00140	1690	1167	1458	1936	2674	3435	1797	1320	1844	1667	2278	3843
VIT_11s0065g00150	2603	2440	2013	2605	2199	1848	2842	2422	1973	2999	2354	1824
VIT_11s0065g00160	407	419	356	459	485	426	521	413	313	569	447	474
VIT_11s0065g00170	2251	2333	2527	1983	2285	2037	2073	2301	2417	2361	2306	2301
VIT_11s0065g00180	615	576	786	598	655	641	559	573	766	621	667	592
VIT_11s0065g00210	4419	2777	2835	3927	3068	2944	3548	2975	2192	3318	3019	2981
VIT_11s0065g00240	33	14	36	42	8	34	24	20	18	11	11	29
VIT_11s0065g00290	77	25	50	80	23	44	54	7	15	34	38	30
VIT_11s0065g00300	36	17	33	24	14	23	34	10	23	14	26	23
VIT_11s0065g00310	5836	4766	2951	5298	4858	3485	6471	5427	2633	6604	4489	3842
VIT_11s0065g00320	1159	1043	2456	1173	1620	2260	1107	1081	2557	1173	1556	2203
VIT_11s0065g00340	1426	1265	1348	1438	1344	1094	1431	1386	1343	1623	1364	1198
VIT_11s0065g00350	272	128	190	610	612	1404	160	195	741	213	805	880
VIT_11s0065g00360	3004	2424	3281	3690	2080	2844	3477	2256	3084	3385	2293	2421
VIT_11s0065g00370	6759	6763	9700	3708	13035	10646	2185	5476	10864	2110	13297	8620
VIT_11s0065g00380	272	323	372	206	284	223	255	348	304	234	291	247
VIT_11s0065g00450	544	547	773	586	639	816	548	690	768	620	624	763
VIT_11s0065g00460	39	47	35	36	29	19	74	40	19	72	29	18
VIT_11s0065g00470	802	908	592	889	631	615	871	746	771	810	587	532
VIT_11s0065g00480	127	251	372	224	359	377	232	351	405	284	366	334
VIT_11s0065g00500	0	0	0	52	110	116	0	27	0	71	142	129
VIT_11s0065g00520	0	0	0	82	204	155	0	70	0	157	201	192
VIT_11s0065g00640	1367	1364	1218	1403	850	911	1223	1026	1161	1092	860	944
VIT_11s0065g00650	148	175	192	133	202	141	128	223	223	142	211	126
VIT_11s0065g00660	96	135	61	88	87	77	114	130	78	96	102	90
VIT_11s0065g00700	226	255	259	188	281	280	197	295	232	218	336	258
VIT_11s0065g00710	799	618	619	825	616	638	883	648	603	895	635	634
VIT_11s0065g00730	296	351	348	351	406	430	318	386	413	439	396	400
VIT_11s0065g00850	400	846	287	355	666	392	506	632	328	549	612	439
VIT_11s0065g00860	140	156	176	106	153	162	130	124	199	116	154	146
VIT_11s0065g00900	102	90	132	74	55	68	81	76	100	68	74	84
VIT_11s0065g00930	255	208	270	175	197	205	211	156	219	163	166	196
VIT_11s0065g00940	1352	1368	1149	1537	1035	838	1435	1362	1103	1750	1050	866
VIT_11s0065g00950	470	718	297	451	624	411	524	777	331	544	697	550
VIT_11s0065g00970	89	112	109	252	122	126	37	144	39	188	151	71
VIT_11s0065g00980	17	19	14	92	41	47	16	32	4	77	42	23
VIT_11s0065g00990	17	13	7	64	30	44	11	34	10	70	29	23
VIT_11s0065g01010	924	1061	861	884	896	846	843	860	943	919	782	974
VIT_11s0065g01020	42	44	15	15	12	22	10	61	21	53	17	15
VIT_11s0065g01040	12	12	28	15	23	14	12	22	18	7	24	14
VIT_11s0065g01050	21	30	35	17	31	22	22	38	38	26	34	17
VIT_11s0065g01060	28	32	33	25	23	28	23	26	27	29	33	20
VIT_11s0065g01070	499	545	344	549	633	609	558	587	362	639	638	696
VIT_11s0065g01090	981	991	1376	1143	1337	1901	1096	1160	1480	1019	1294	1809
VIT_11s0065g01100	433	323	219	220	296	150	340	305	161	177	289	134
VIT_11s0065g01110	36	31	33	21	39	19	9	27	33	8	23	19
VIT_11s0065g01160	20	52	24	69	49	42	46	53	29	53	37	55
VIT_11s0065g01170	25	26	5	22	33	26	33	23	10	33	29	35
VIT_11s0065g01210	112	182	231	202	228	215	165	190	265	157	174	200
VIT_11s0078g00180	57	56	72	55	62	59	66	51	70	67	54	57
VIT_11s0078g00220	19	58	62	39	39	44	43	41	65	53	60	31
VIT_11s0078g00250	1650	2299	1068	1769	1758	2110	2244	2305	1156	2711	1875	2317
VIT_11s0078g00260	669	671	968	692	868	1143	791	855	1194	743	839	1322
VIT_11s0078g00290	31	19	39	97	10	104	12	7	180	4	20	41
VIT_11s0078g00310	419	336	288	298	209	158	249	209	292	216	199	140
VIT_11s0078g00380	192	167	146	152	101	92	129	116	162	130	104	65
VIT_11s0078g00420	190	186	192	207	94	119	143	145	260	193	69	94
VIT_11s0078g00430	112	122	126	99	62	65	130	106	108	96	50	45
VIT_11s0078g00440	4743	3098	3358	3852	3317	4290	3359	3054	3568	2497	2797	3381
VIT_11s0016g00010	606	600	923	560	637	628	565	562	847	524	648	556
VIT_11s0016g00020	2754	4796	4874	3578	5201	5133	3671	4015	5174	3375	4618	6018
VIT_11s0016g00040	764	626	672	782	453	505	912	531	526	802	413	516
VIT_11s0016g00060	4	2	1	11	10	13	2	5	10	17	5	13
VIT_11s0016g00110	595	584	413	664	781	785	739	666	365	753	770	709
VIT_11s0016g00120	212	210	183	183	153	184	189	142	146	186	232	131
VIT_11s0016g00130	2135	1783	1062	1662	1151	1154	2336	1349	1042	1690	1394	987
VIT_11s0016g00160	741	504	558	667	348	451	730	499	449	505	434	449
VIT_11s0016g00200	5806	7486	7756	6563	8719	6449	5909	7333	8025	6119	7498	6596
VIT_11s0016g00210	192	131	471	94	383	667	172	393	366	237	610	381
VIT_11s0016g00240	742	715	638	583	645	695	712	790	550	878	598	694
VIT_11s0016g00250	338	452	479	473	530	515	436	503	534	510	513	503
VIT_12s0121g00010	278	481	342	351	319	218	501	463	395	549	345	191
VIT_12s0121g00030	133	128	227	135	150	248	139	125	236	73	193	160
VIT_12s0121g00050	375	373	536	388	443	531	328	345	496	328	487	559
VIT_12s0121g00060	380	379	465	247	398	323	343	328	459	215	431	340
VIT_12s0121g00230	1066	820	1220	1172	194	373	1490	630	1126	1772	368	148
VIT_12s0121g00240	20	49	67	29	53	52	83	76	80	125	60	61
VIT_12s0121g00280	13	14	16	3	12	25	12	22	18	18	10	28
VIT_12s0121g00290	13	9	32	1	2	6	75	15	8	36	2	5
VIT_12s0121g00300	768	881	800	861	1907	2343	684	1186	896	538	1824	2463
VIT_12s0121g00310	13	23	16	11	24	48	5	32	16	5	42	52
VIT_12s0121g00380	170	134	268	218	27	78	277	100	228	336	57	16
VIT_12s0121g00430	14	6	7	17	24	33	10	20	8	7	17	24
VIT_12s0134g00010	265	247	112	240	62	35	320	203	86	368	76	28
VIT_12s0134g00020	421	349	1277	501	291	1192	259	286	2382	294	223	1008
VIT_12s0134g00060	1352	1436	2201	1482	1800	2000	1348	1284	2640	1500	1485	2173
VIT_12s0134g00150	595	655	848	650	678	858	608	723	829	701	748	875
VIT_12s0134g00160	1795	1863	1084	1471	449	502	2738	1296	1364	4033	336	446
VIT_12s0134g00170	40	89	157	27	10	139	28	25	271	40	14	159
VIT_12s0134g00200	78	85	170	131	62	141	80	56	205	109	53	106
VIT_12s0134g00210	184	134	212	161	202	175	145	111	272	162	250	189
VIT_12s0134g00240	300	355	1674	463	561	2851	281	552	1778	335	554	2325
VIT_12s0134g00270	266	189	170	217	625	515	147	249	173	50	457	467
VIT_12s0134g00280	345	272	218	214	389	348	190	214	238	121	294	292
VIT_12s0134g00290	250	253	246	214	202	147	291	186	201	180	184	142
VIT_12s0134g00300	3858	3276	2881	2757	3060	2307	2842	2827	2803	1986	2524	2096
VIT_12s0134g00340	276	238	106	87	249	236	106	212	115	57	136	228
VIT_12s0134g00380	752	623	591	694	553	399	580	611	516	541	478	399
VIT_12s0134g00390	772	848	281	639	938	469	764	773	319	649	737	557
VIT_12s0134g00400	604	1290	1024	399	999	901	595	1385	927	732	1255	964
VIT_12s0134g00410	90	115	281	91	150	254	63	137	305	92	148	214
VIT_12s0134g00420	3114	3612	5118	2036	3289	4806	2180	3640	3437	2016	3272	4121
VIT_12s0134g00430	1467	1638	1452	1416	2031	1963	1575	1615	1580	1721	1912	2050
VIT_12s0134g00450	1964	1809	2018	2295	2481	4141	1618	1629	2016	1479	2636	5114
VIT_12s0134g00460	112	138	76	84	55	36	111	151	54	120	42	31
VIT_12s0134g00480	19	4	57	20	105	255	29	78	54	17	90	288
VIT_12s0134g00490	31	5	45	10	68	76	27	33	19	16	54	113
VIT_12s0134g00500	22	131	7	11	8	0	44	126	9	77	5	13
VIT_12s0134g00510	429	1026	241	606	799	487	838	1019	409	1015	867	763
VIT_12s0134g00550	768	648	543	922	1402	2176	903	677	745	599	1188	2647
VIT_12s0134g00560	375	394	491	205	146	207	325	291	391	343	198	124
VIT_12s0134g00590	1154	1629	170	1966	887	250	2397	1901	77	2340	1231	338
VIT_12s0134g00630	122	173	10	248	80	0	320	210	3	215	127	9
VIT_12s0134g00650	21	131	96	44	17	8	66	114	21	64	13	12
VIT_12s0134g00050	13	3	15	10	11	11	10	2	13	14	16	11
VIT_12s0142g00040	187	175	78	0	129	0	8	249	51	0	30	4
VIT_12s0142g00080	2	5	0	55	15	50	0	2	0	24	43	36
VIT_12s0142g00090	1184	1165	1108	1356	1396	1496	1313	1084	1283	1444	1355	1566
VIT_12s0142g00100	7273	8365	2903	7340	8076	3576	7473	7767	3152	7634	6893	4865
VIT_12s0142g00130	1798	1950	988	1066	843	1086	1551	1605	1036	1110	734	1193
VIT_12s0142g00160	15	43	60	62	28	23	77	26	60	80	56	37
VIT_12s0142g00180	1309	1400	2436	1447	1694	2217	1257	1585	2542	1348	1787	1731
VIT_12s0142g00190	1284	1667	3410	1342	1488	2003	1202	1712	3076	1143	1474	1632
VIT_12s0142g00200	285	159	567	273	287	327	168	222	618	243	280	231
VIT_12s0142g00220	112	118	140	112	106	100	137	97	132	102	110	95
VIT_12s0142g00240	0	0	10	0	0	4	69	44	4	255	0	2
VIT_12s0142g00260	106	109	147	128	115	136	95	100	139	102	130	129
VIT_12s0142g00280	40	47	70	26	13	31	23	26	63	18	34	23
VIT_12s0142g00310	154	238	233	212	193	149	167	234	254	270	171	160
VIT_12s0142g00340	965	935	561	960	855	450	859	847	477	791	1002	453
VIT_12s0142g00360	124	47	118	269	133	119	183	65	141	330	164	72
VIT_12s0142g00390	607	469	678	804	527	705	715	522	550	634	581	599
VIT_12s0142g00440	182	237	12	304	28	30	504	268	8	579	27	5
VIT_12s0142g00450	144	85	124	133	78	108	122	98	90	113	81	96
VIT_12s0142g00570	183	202	321	259	209	316	246	294	280	207	310	269
VIT_12s0142g00580	1005	1029	1949	1131	1602	2054	994	1171	1581	1021	1702	2050
VIT_12s0142g00610	5325	3505	4018	11109	7083	10008	10113	5162	4683	10722	7715	10514
VIT_12s0142g00630	742	950	889	493	801	678	575	962	775	506	878	652
VIT_12s0142g00640	140	133	68	88	21	11	188	125	52	185	22	7
VIT_12s0142g00670	2251	1546	2951	1588	1983	2243	1435	1671	2730	1370	2082	2114
VIT_12s0142g00720	1269	1118	1363	1509	1352	1075	1595	1324	1187	1489	1259	1057
VIT_12s0178g00010	260	225	330	235	227	250	238	286	326	284	220	224
VIT_12s0178g00020	1694	1460	1655	2179	2004	1995	2229	1883	1727	2623	1830	1900
VIT_12s0178g00040	25789	29958	24568	22418	26332	29873	23760	34305	21285	36961	25264	29950
VIT_12s0178g00050	627	803	791	669	1000	828	761	820	900	865	989	944
VIT_12s0178g00160	94	154	134	355	433	336	25	155	89	410	428	486
VIT_12s0178g00200	3004	3067	3969	2923	3270	4233	2495	2667	4610	2373	2767	4211
VIT_12s0028g04000	22	39	4	20	25	11	51	53	12	26	17	5
VIT_12s0028g03990	105	87	25	110	4	11	311	88	8	279	8	8
VIT_12s0028g03960	581	889	517	442	515	299	621	703	624	520	469	309
VIT_12s0028g03940	3596	2266	2319	2696	2387	2507	2701	2162	2161	2047	2233	2522
VIT_12s0028g03930	140	142	216	87	21	32	93	116	134	153	25	74
VIT_12s0028g03910	55	60	47	59	49	44	52	47	51	62	45	41
VIT_12s0028g03900	174	268	176	322	282	371	302	511	168	463	495	325
VIT_12s0028g03890	1340	1549	1039	1639	1614	1473	1551	1796	1143	1545	1763	1633
VIT_12s0028g03880	171	107	265	159	214	165	143	132	273	205	180	151
VIT_12s0028g03870	71	67	93	79	56	56	91	57	79	87	63	51
VIT_12s0028g03860	3089	3884	1914	3852	3771	2197	4236	7045	2305	5333	3888	2304
VIT_12s0028g03850	82	63	115	100	79	107	99	70	90	95	71	72
VIT_12s0028g03830	170	175	241	243	190	229	182	217	329	235	152	179
VIT_12s0028g03810	189	230	201	263	210	221	273	237	191	395	243	209
VIT_12s0028g03800	632	835	754	678	520	653	648	745	829	687	536	520
VIT_12s0028g03790	347	1158	695	530	1161	979	351	1517	557	384	1691	1148
VIT_12s0028g03780	548	585	837	635	749	777	590	599	968	577	703	795
VIT_12s0028g03770	5128	4133	3942	4987	4061	3876	4795	4281	3976	4639	3870	3890
VIT_12s0028g03750	601	713	563	694	549	461	694	693	506	857	674	463
VIT_12s0028g03740	681	567	676	849	793	800	756	661	614	520	765	872
VIT_12s0028g03730	1622	1373	1197	1610	1482	1677	1484	1232	1312	1366	1337	1846
VIT_12s0028g03720	2579	2074	1744	2851	2198	2032	2667	1972	1558	2420	2204	2139
VIT_12s0028g03700	480	469	535	612	655	640	474	614	474	513	598	659
VIT_12s0028g03650	176	215	247	351	356	353	260	301	186	249	346	292
VIT_12s0028g03630	1322	1159	1306	1902	1604	1853	1871	1350	1600	1767	1575	1838
VIT_12s0028g03620	141	125	264	114	154	117	97	87	205	92	129	72
VIT_12s0028g03610	795	704	812	508	396	454	730	605	858	590	312	406
VIT_12s0028g03590	28	28	70	19	40	90	47	30	49	59	49	51
VIT_12s0028g03580	807	650	826	1022	1060	1487	850	823	802	724	1203	1576
VIT_12s0028g03570	824	971	732	527	472	588	799	1217	513	901	538	596
VIT_12s0028g03560	305	345	42	1336	232	21	1470	2402	96	2374	455	44
VIT_12s0028g03550	13	18	79	10	23	158	30	75	96	25	25	170
VIT_12s0028g03520	396	306	296	365	1342	1651	198	264	323	241	1569	2630
VIT_12s0028g03510	414	509	266	357	479	297	597	590	280	501	544	366
VIT_12s0028g03490	256	375	482	198	304	282	193	270	430	174	312	248
VIT_12s0028g03480	1304	1071	197	2270	95	71	3032	1196	222	3618	45	50
VIT_12s0028g03470	478	710	203	508	343	188	542	584	192	561	362	232
VIT_12s0028g03440	422	412	350	369	498	405	476	415	345	392	485	470
VIT_12s0028g03430	183	239	171	210	203	182	141	233	215	172	211	224
VIT_12s0028g03420	227	151	155	210	141	108	150	157	167	152	141	110
VIT_12s0028g03410	1111	1297	1154	1257	1387	1567	1142	1281	1145	1188	1248	1488
VIT_12s0028g03380	8147	5568	12755	7697	9080	10359	6469	6118	10864	6782	9651	8332
VIT_12s0028g03370	746	746	1327	1045	1009	1403	850	945	1436	867	1081	1201
VIT_12s0028g03360	22	18	19	10	5	7	28	18	6	44	6	5
VIT_12s0028g03350	557	1036	613	377	374	274	604	929	591	622	464	181
VIT_12s0028g03340	730	654	759	683	703	884	781	653	763	738	829	951
VIT_12s0028g03330	108	179	94	84	71	92	210	100	45	174	89	61
VIT_12s0028g03310	877	1147	1030	763	1495	2310	920	1176	1022	825	1806	2869
VIT_12s0028g03300	174	527	29	101	44	14	198	400	15	184	72	44
VIT_12s0028g03270	1182	1426	2799	1741	1367	3687	1263	1404	2543	1674	1097	2761
VIT_12s0028g03260	18	7	14	198	32	158	36	8	192	30	7	95
VIT_12s0028g03230	142	209	135	147	162	164	167	215	108	183	187	144
VIT_12s0028g03210	283	362	288	319	482	267	168	250	373	251	374	266
VIT_12s0028g03200	1589	1465	1452	2784	3728	2928	595	1168	1788	1211	3110	3072
VIT_12s0028g03190	141	266	131	121	137	137	220	195	83	248	70	149
VIT_12s0028g03180	596	539	1135	794	1302	1842	603	700	1372	721	1169	1677
VIT_12s0028g03170	118	113	188	138	140	150	107	146	229	158	121	135
VIT_12s0028g03160	384	603	546	620	637	608	539	680	449	740	701	543
VIT_12s0028g03150	282	397	346	382	438	436	435	491	339	573	545	319
VIT_12s0028g03140	246	305	517	304	385	413	270	335	560	309	373	436
VIT_12s0028g03130	16678	12937	13447	13174	10305	11756	14247	12633	13973	12501	10309	11807
VIT_12s0028g03120	824	1078	814	537	722	540	873	973	771	799	684	448
VIT_12s0028g03110	298	523	384	351	420	313	209	438	272	257	385	249
VIT_12s0028g03100	4995	6225	3106	3163	3470	2051	4278	5972	3265	4622	3438	2031
VIT_12s0028g03090	6284	3997	3855	4699	4703	4784	4555	3677	3758	3848	4326	4514
VIT_12s0028g03080	986	657	765	811	721	766	780	648	677	585	694	785
VIT_12s0028g03060	6284	4796	3152	4407	3822	2123	6380	5741	2802	4497	3539	2038
VIT_12s0028g03050	61	70	13	37	2	7	157	54	8	136	0	2
VIT_12s0028g03040	382	529	413	366	429	305	428	420	400	479	447	340
VIT_12s0028g03030	139	134	178	113	107	84	83	151	91	110	83	72
VIT_12s0028g03020	290	258	236	352	298	188	407	329	194	446	272	213
VIT_12s0028g03010	216	157	341	168	391	1165	174	261	350	109	509	1090
VIT_12s0028g02990	52	404	5	91	0	0	124	219	0	297	20	0
VIT_12s0028g02970	37	70	15	70	56	10	56	34	36	117	88	18
VIT_12s0028g02960	891	1315	546	1285	1316	813	1208	1203	667	1331	1406	944
VIT_12s0028g02890	3	10	4	12	16	3	17	12	3	9	11	6
VIT_12s0028g02810	0	0	2	0	40	195	0	0	0	2	13	64
VIT_12s0028g02680	28	46	45	38	45	30	31	48	35	31	45	21
VIT_12s0028g02670	622	839	580	744	770	549	755	807	658	772	729	652
VIT_12s0028g02660	3951	2286	3662	5009	3528	5540	4042	2495	3524	3718	3657	5565
VIT_12s0028g02650	182	189	241	137	90	150	192	160	175	173	124	108
VIT_12s0028g02640	435	307	466	293	390	370	220	268	493	269	284	432
VIT_12s0028g02630	102	122	25	74	15	34	104	53	14	117	8	38
VIT_12s0028g02620	296	349	400	326	604	771	275	352	467	303	484	838
VIT_12s0028g02610	165	157	176	96	127	90	121	132	148	93	106	98
VIT_12s0028g02590	147	270	11	120	8	16	539	231	14	480	0	14
VIT_12s0028g02580	1859	1574	2157	1901	2031	2748	1786	1635	1914	1727	2004	2681
VIT_12s0028g02570	107	65	16	299	1242	2367	138	87	25	154	1371	2813
VIT_12s0028g02560	98	191	121	76	103	109	78	179	88	53	134	166
VIT_12s0028g02540	87	153	262	132	184	315	119	111	295	113	214	364
VIT_12s0028g02530	346	247	362	655	1608	3352	375	262	522	512	1380	3981
VIT_12s0028g02520	1589	2405	1945	1627	2381	2006	1835	2613	1482	2169	2714	2328
VIT_12s0028g02510	2198	1824	2112	2025	2247	2669	1991	2229	2275	1722	2097	2902
VIT_12s0028g02500	455	417	363	326	328	298	358	390	371	373	315	301
VIT_12s0028g02490	461	675	493	506	692	831	641	819	504	768	827	904
VIT_12s0028g02480	18	73	0	38	0	0	64	8	0	80	0	1
VIT_12s0028g02450	86	23	67	23	10	8	42	8	5	18	5	11
VIT_12s0028g02440	5641	6321	3291	7251	6540	5320	4795	5675	5276	4288	3992	5446
VIT_12s0028g02430	241	567	360	181	353	242	87	481	345	66	199	175
VIT_12s0028g02420	1125	1959	994	1409	1532	844	1307	1698	1213	1485	1612	947
VIT_12s0028g02390	1015	718	1192	1045	935	1278	877	833	1030	766	1056	1180
VIT_12s0028g02380	817	1044	627	948	785	774	955	850	763	1161	739	750
VIT_12s0028g02370	922	1580	724	621	619	452	855	1309	651	891	651	394
VIT_12s0028g02350	429	594	689	694	671	787	758	692	742	866	726	771
VIT_12s0028g02340	21214	17687	27807	17933	18444	15105	17814	16120	25242	19544	17861	14543
VIT_12s0028g02320	14	30	33	13	22	13	16	12	21	7	18	21
VIT_12s0028g02280	423	778	348	83	117	86	450	605	338	130	122	97
VIT_12s0028g02240	730	713	158	821	160	149	1430	492	187	1301	94	141
VIT_12s0028g02220	474	520	569	519	811	989	445	440	618	471	702	947
VIT_12s0028g02210	213	185	224	173	328	495	132	226	315	152	321	590
VIT_12s0028g02200	28	9	41	20	1	7	19	13	50	10	2	0
VIT_12s0028g02180	8489	5196	17901	6166	3445	13223	4396	3850	21285	3255	2696	8462
VIT_12s0028g02170	1461	1783	1833	1486	2083	1677	1431	1501	2001	1473	2079	1747
VIT_12s0028g02150	558	463	421	561	653	566	592	558	532	573	544	721
VIT_12s0028g02140	1997	1734	1332	2265	1991	1395	2365	1804	1284	2379	2082	1581
VIT_12s0028g02130	1358	1449	1260	1273	872	1032	1298	1226	1028	1438	1006	869
VIT_12s0028g02120	14	10	13	12	7	32	14	18	15	12	19	14
VIT_12s0028g02110	1382	1026	944	1416	853	699	1278	975	966	1042	814	573
VIT_12s0028g02100	613	497	1114	516	624	680	524	520	1085	490	517	546
VIT_12s0028g02070	102	96	109	108	119	145	96	91	104	117	114	171
VIT_12s0028g02020	3661	4687	6296	5960	6592	7010	5063	5797	6262	5939	6780	7172
VIT_12s0028g02000	27596	29964	10925	25305	15822	8877	28663	25009	15090	27271	14674	8623
VIT_12s0028g01990	765	502	646	689	555	574	662	565	644	600	514	584
VIT_12s0028g01980	224	157	318	235	220	209	169	186	257	192	222	198
VIT_12s0028g01970	72	62	107	63	59	66	61	65	98	86	62	48
VIT_12s0028g01950	21	11	25	7	5	12	12	9	6	12	12	22
VIT_12s0028g01940	26	11	66	189	1118	1669	131	208	113	241	590	1527
VIT_12s0028g01920	10	14	4	11	90	159	15	8	0	2	42	139
VIT_12s0028g01890	18	16	10	141	161	351	26	17	27	32	181	466
VIT_12s0028g01880	225	55	269	725	3444	3359	765	577	618	456	1649	3016
VIT_12s0028g01870	56	51	12	23	100	180	11	39	21	10	75	179
VIT_12s0028g01860	65	52	17	10	71	68	49	45	11	18	26	77
VIT_12s0028g01850	104	109	4	5	16	48	123	108	3	48	20	23
VIT_12s0028g01840	222	308	16	244	164	159	1152	676	55	699	175	218
VIT_12s0028g01820	415	319	757	498	520	1028	410	347	827	388	433	842
VIT_12s0028g01810	4051	2744	2436	3925	4208	5648	4374	2849	2548	3429	3625	7278
VIT_12s0028g01800	742	825	1882	1009	1093	1321	985	945	2262	1072	1028	1068
VIT_12s0028g01790	1122	934	1376	739	1301	1539	521	712	1241	383	1754	1835
VIT_12s0028g01780	319	256	46	211	108	452	58	21	119	144	190	331
VIT_12s0028g01770	909	645	427	967	586	875	538	289	501	867	893	722
VIT_12s0028g01750	216	431	344	325	506	415	292	408	437	499	408	471
VIT_12s0028g01740	1294	3334	1183	2111	3479	1562	670	3072	1486	595	3239	1511
VIT_12s0028g01730	8	22	192	4	24	98	22	9	110	7	46	154
VIT_12s0028g01720	24	98	95	93	88	66	123	79	93	104	69	107
VIT_12s0028g01700	36	29	5	49	72	224	16	14	16	34	90	275
VIT_12s0028g01690	21	20	15	34	72	325	13	14	11	23	193	271
VIT_12s0028g01670	294	409	70	319	121	108	547	316	74	572	112	91
VIT_12s0028g01650	734	396	491	959	1201	1901	789	578	541	633	1037	1846
VIT_12s0028g01640	643	311	546	929	703	1152	839	490	596	762	505	866
VIT_12s0028g01630	101	24	17	345	429	692	180	34	69	200	446	702
VIT_12s0028g01620	175	160	277	190	258	190	195	164	289	146	224	175
VIT_12s0028g01600	18736	21999	12437	12451	22146	12623	12861	15714	13967	10231	22005	16820
VIT_12s0028g01590	44	26	41	61	73	69	56	46	58	20	84	80
VIT_12s0028g01580	136	76	12	141	7	15	211	37	3	222	2	2
VIT_12s0028g01570	784	620	1001	640	734	748	646	623	1044	620	647	682
VIT_12s0028g01560	123	113	247	114	115	134	136	130	207	153	138	119
VIT_12s0028g01550	83	113	84	119	114	92	104	112	100	135	116	104
VIT_12s0028g01520	416	237	304	392	266	297	446	229	314	353	295	268
VIT_12s0028g01420	144	166	135	219	131	264	127	117	109	108	140	214
VIT_12s0028g01410	1156	487	405	1685	1692	1902	1568	1108	576	1063	1397	2169
VIT_12s0028g01400	849	1100	1462	1164	1932	2221	956	1333	1401	1044	1754	1989
VIT_12s0028g01390	1525	1912	709	610	3462	661	424	1370	720	573	2118	976
VIT_12s0028g01380	205	146	149	265	308	208	179	197	214	187	357	239
VIT_12s0028g01370	933	2300	138	1350	1252	457	739	1630	131	471	942	620
VIT_12s0028g01360	1471	2161	958	2143	1276	395	1012	1308	820	869	1966	540
VIT_12s0028g01350	5689	3761	1101	7151	6540	3509	4677	2628	1124	3760	7386	3788
VIT_12s0028g01340	308	376	299	371	398	436	303	466	309	400	410	499
VIT_12s0028g01330	667	427	505	572	395	325	616	412	446	482	400	285
VIT_12s0028g01320	964	1045	1089	1011	1093	1264	946	1036	942	1005	1172	1148
VIT_12s0028g01260	1537	1629	2312	2044	1817	2051	1521	1606	2183	1556	1742	1827
VIT_12s0028g01250	1056	847	1602	826	1203	1110	745	710	1501	717	1323	1094
VIT_12s0028g01240	55	34	56	46	45	55	40	38	49	36	51	55
VIT_12s0028g01230	178	117	167	155	170	186	168	101	150	78	163	192
VIT_12s0028g01220	1025	790	1322	1672	2247	2066	1213	1171	1296	1228	2131	2396
VIT_12s0028g01210	105	134	156	129	238	213	105	155	211	129	240	246
VIT_12s0028g01200	569	484	474	728	624	554	568	553	444	524	562	533
VIT_12s0028g01190	262	178	183	320	420	454	203	153	206	207	398	657
VIT_12s0028g01170	2747	2241	1850	2179	2273	2320	2649	2190	1669	2301	2276	2478
VIT_12s0028g01160	1566	859	4741	620	750	2214	437	554	5004	477	644	1387
VIT_12s0028g01150	2012	1051	9584	436	532	3750	241	632	7374	340	380	1498
VIT_12s0028g01140	589	665	468	671	627	354	441	558	462	487	627	356
VIT_12s0028g01130	28	65	141	27	72	73	15	55	114	25	121	66
VIT_12s0028g01120	2772	1801	2181	1684	1863	3399	1894	1435	2113	1500	1684	2611
VIT_12s0028g01110	11442	12933	3244	14720	8900	4220	15390	14993	3649	14657	11265	5786
VIT_12s0028g01100	930	2300	469	816	1003	552	1227	1824	470	1366	1067	525
VIT_12s0028g01090	2663	2876	3358	3201	2884	4748	2933	3447	3092	2880	2593	4175
VIT_12s0028g01080	33833	27596	16984	20444	25012	14720	25045	25005	16836	17905	23896	15816
VIT_12s0028g01070	1837	1563	1742	1795	1608	1779	1906	1521	1667	1916	1371	1666
VIT_12s0028g01050	908	552	896	751	598	822	820	606	759	597	496	690
VIT_12s0028g01040	406	358	404	542	686	550	367	379	472	429	644	668
VIT_12s0028g01030	1019	682	99	1103	1154	618	1177	1006	113	1143	1425	856
VIT_12s0028g01010	31	42	28	6	41	41	37	39	50	11	58	45
VIT_12s0028g01000	316	442	278	306	298	339	296	350	346	311	330	411
VIT_12s0028g00980	152	214	427	540	524	985	416	191	427	407	616	1004
VIT_12s0028g00960	1942	2599	4408	1073	1991	4234	1543	2166	5277	1439	1875	4137
VIT_12s0028g00940	20	25	14	11	7	8	33	21	15	64	6	5
VIT_12s0028g00930	1364	1557	4816	2512	3167	7796	1564	1704	5668	1762	2971	5269
VIT_12s0028g00920	438	367	587	882	1045	1604	477	508	714	689	1211	1523
VIT_12s0028g00860	410	307	250	687	3597	9361	247	284	440	374	5081	12901
VIT_12s0028g00830	1520	1661	2230	1831	2133	2663	1894	2035	2432	2087	2057	2682
VIT_12s0028g00810	41	32	35	45	39	37	33	46	29	35	51	30
VIT_12s0028g00740	155	130	121	163	159	110	166	153	124	165	163	135
VIT_12s0028g00720	26	13	24	23	27	26	21	15	13	24	23	18
VIT_12s0028g00710	4316	3531	3268	5298	5081	5844	4165	3447	3632	4640	5767	6861
VIT_12s0028g00670	1227	1750	1874	2696	2018	1573	2393	1949	2261	2561	2210	1617
VIT_12s0028g00640	388	331	334	414	323	244	453	311	320	450	319	285
VIT_12s0028g00630	194	242	190	131	156	145	173	209	242	180	200	144
VIT_12s0028g00610	684	488	743	880	774	1681	624	483	770	532	834	1423
VIT_12s0028g00590	2997	1596	27818	1241	1375	11175	646	1246	36032	616	1430	4671
VIT_12s0028g00570	1630	1430	1358	1511	1231	1165	1926	1331	1130	1621	1293	1214
VIT_12s0028g00560	16	18	12	38	38	67	16	24	20	18	65	66
VIT_12s0028g00520	889	1704	1103	622	1379	1040	794	1715	1244	821	1402	1360
VIT_12s0028g00510	169	131	178	102	98	101	139	114	207	137	94	89
VIT_12s0028g00500	24	61	47	44	24	53	40	25	54	45	25	27
VIT_12s0028g00490	80	100	62	77	36	49	26	21	91	80	44	47
VIT_12s0028g00480	12	45	37	28	20	16	22	11	40	47	19	20
VIT_12s0028g00470	1380	1048	1267	1237	1064	1242	1212	1059	1262	1186	1021	1189
VIT_12s0028g00450	208	197	284	279	247	231	248	275	248	342	233	227
VIT_12s0028g00400	620	318	105	514	54	88	1766	409	72	1379	74	54
VIT_12s0028g00370	167	324	323	220	271	304	196	296	318	271	251	237
VIT_12s0028g00350	1505	1242	2195	1850	1647	1586	1433	1201	2425	1727	1688	1383
VIT_12s0028g00340	45	82	39	60	38	50	37	52	37	36	14	59
VIT_12s0028g00320	11155	13334	11259	8287	9872	7274	10113	8511	11734	7958	9409	8039
VIT_12s0028g00310	213	256	100	331	111	64	537	278	62	483	130	70
VIT_12s0028g00270	214	209	173	115	239	282	171	186	154	131	384	399
VIT_12s0028g00220	299	285	370	357	361	298	321	328	329	366	367	326
VIT_12s0028g00200	178	238	278	187	201	213	167	228	257	226	227	189
VIT_12s0028g00140	198	212	297	166	158	200	190	251	254	157	170	188
VIT_12s0028g00130	65	114	76	77	54	43	92	125	63	115	51	38
VIT_12s0028g00110	460	577	547	573	579	647	480	662	561	593	566	662
VIT_12s0028g00090	571	583	748	477	721	561	426	581	691	512	753	743
VIT_12s0028g00080	30	47	52	25	25	44	25	33	43	41	29	45
VIT_12s0028g00060	83	74	172	55	112	94	41	47	190	32	64	66
VIT_12s0028g00050	51	48	42	53	33	23	64	55	32	113	22	30
VIT_12s0028g00040	810	1061	289	674	130	49	947	719	142	915	118	20
VIT_12s0028g03600	646	787	681	747	906	959	804	847	807	769	909	911
VIT_12s0028g00680	15	112	3	4	81	11	13	80	4	15	26	10
VIT_12s0034g02570	2102	4320	703	546	1394	296	1268	3729	469	832	722	157
VIT_12s0034g02560	1203	2196	638	510	1019	281	817	1930	587	644	630	137
VIT_12s0034g02550	984	1036	1023	834	1148	1187	1004	970	881	961	1231	1021
VIT_12s0034g02530	35	24	26	43	23	80	50	39	41	24	38	76
VIT_12s0034g02510	124	165	115	140	90	43	180	133	111	160	106	104
VIT_12s0034g02400	8	4	2	215	299	208	1	48	0	130	288	198
VIT_12s0034g02390	3747	4374	3942	5535	5139	7469	4835	5377	4427	5087	4942	7921
VIT_12s0034g02380	777	669	886	790	779	1041	641	628	831	655	726	924
VIT_12s0034g02370	120	140	104	117	106	68	100	116	84	96	72	75
VIT_12s0034g02360	1563	1501	1367	1840	1342	1493	1723	1546	1277	1579	1464	1438
VIT_12s0034g02310	140	141	43	174	183	143	66	203	22	172	200	167
VIT_12s0034g02260	74	65	53	65	59	50	82	81	36	85	62	58
VIT_12s0034g02250	1	10	4	127	140	166	0	80	6	215	94	199
VIT_12s0034g02240	1354	1691	777	335	478	394	401	1375	746	318	440	249
VIT_12s0034g02230	6391	3236	4887	6034	5669	7007	5142	3743	5003	4000	5030	5760
VIT_12s0034g02220	2291	1731	1131	3245	2119	2496	2632	1681	1577	2788	1986	2560
VIT_12s0034g02200	529	381	469	478	371	399	559	398	502	491	414	325
VIT_12s0034g02180	373	452	423	382	405	289	366	408	431	336	446	276
VIT_12s0034g02170	344	327	304	405	408	510	350	309	307	273	452	548
VIT_12s0034g02160	720	637	834	864	721	609	748	740	743	864	740	661
VIT_12s0034g02140	3151	3284	2609	3051	3082	3253	3369	3520	2361	3678	3070	3436
VIT_12s0034g02020	222	227	257	269	325	306	180	212	298	196	312	267
VIT_12s0034g02010	151	111	171	141	115	162	158	112	168	173	132	137
VIT_12s0034g01970	109	61	162	80	37	215	29	13	133	18	58	124
VIT_12s0034g01950	83	30	27	269	302	703	160	40	117	258	595	646
VIT_12s0034g01930	74	19	25	217	172	356	76	10	56	196	372	301
VIT_12s0034g01900	33	12	0	708	253	41	262	39	0	321	464	112
VIT_12s0034g01890	59	17	19	404	429	1207	161	15	32	199	1006	1214
VIT_12s0034g01870	613	205	132	4882	4730	7721	2062	499	264	1982	7715	10936
VIT_12s0034g01860	3992	3754	3211	3768	3237	2701	4186	3384	3328	4481	3223	2665
VIT_12s0034g01820	293	243	338	240	248	178	236	251	291	221	276	194
VIT_12s0034g01810	299	289	467	321	416	453	330	402	455	284	409	458
VIT_12s0034g01790	1708	1716	1593	1658	1488	1919	1517	1762	1333	1407	1597	1859
VIT_12s0034g01780	4260	4898	2829	4021	4331	3342	4279	4837	3017	4387	4619	3566
VIT_12s0034g01770	44	177	145	106	140	115	80	169	208	197	132	152
VIT_12s0034g01760	1265	1914	2348	1405	1627	1626	1461	1532	2685	1535	1476	1541
VIT_12s0034g01750	78	90	53	89	149	101	77	102	59	70	165	166
VIT_12s0034g01700	6	14	6	10	18	10	12	8	7	3	15	15
VIT_12s0034g01660	44	49	11	81	96	51	39	36	12	53	140	75
VIT_12s0034g01630	78	77	45	58	86	60	87	77	53	51	194	89
VIT_12s0034g01490	347	562	385	226	406	281	281	367	413	148	395	300
VIT_12s0034g01480	670	753	578	325	461	355	678	515	568	211	474	360
VIT_12s0034g01470	335	325	304	221	571	468	316	302	297	187	416	520
VIT_12s0034g01460	25	10	18	24	37	21	60	16	12	26	70	37
VIT_12s0034g01440	570	690	1149	775	830	1280	748	722	1140	775	796	1196
VIT_12s0034g01430	22	56	24	37	57	15	50	23	55	22	56	30
VIT_12s0034g01420	224	180	234	161	143	187	170	173	178	143	155	143
VIT_12s0034g01410	153	194	147	213	203	203	198	184	198	260	193	213
VIT_12s0034g01390	109	43	2	128	2	5	185	31	3	240	9	9
VIT_12s0034g01370	4359	4101	3455	3945	3083	2543	4900	4635	2893	4242	3521	2217
VIT_12s0034g01360	22	11	5	1	8	19	46	4	3	5	17	16
VIT_12s0034g01350	316	105	38	42	94	160	551	76	37	45	184	109
VIT_12s0034g01330	143	157	116	137	138	117	163	159	134	174	113	109
VIT_12s0034g01320	216	155	134	500	354	526	471	207	143	350	329	638
VIT_12s0034g01310	82	43	62	194	144	201	107	75	75	127	103	223
VIT_12s0034g01270	86	68	72	74	107	80	94	60	75	78	97	107
VIT_12s0034g01260	25	67	11	114	49	18	174	85	15	175	102	38
VIT_12s0034g01240	326	378	163	336	329	147	335	334	206	423	289	110
VIT_12s0034g01220	505	568	735	522	648	622	494	674	623	471	605	771
VIT_12s0034g01210	799	1087	1181	643	946	883	753	991	1091	701	1150	867
VIT_12s0034g01180	721	2356	526	757	964	367	1010	1856	746	1454	1386	488
VIT_12s0034g01170	149	231	154	136	124	125	121	197	226	145	96	145
VIT_12s0034g01140	137	222	363	141	264	345	253	280	479	194	156	429
VIT_12s0034g01130	146	194	125	121	110	118	109	186	102	167	132	99
VIT_12s0034g01120	336	308	228	205	383	368	169	406	194	241	291	307
VIT_12s0034g01110	43	93	104	51	85	81	63	79	103	86	92	59
VIT_12s0034g01100	237	392	251	162	185	197	282	385	286	217	194	208
VIT_12s0034g01090	215	214	190	155	107	116	161	161	147	160	109	99
VIT_12s0034g01080	424	524	609	494	399	306	446	450	564	582	386	298
VIT_12s0034g01070	754	783	697	597	877	714	562	821	767	473	818	697
VIT_12s0034g01060	89	130	130	65	122	98	71	73	125	67	127	131
VIT_12s0034g01050	43	60	52	36	57	44	47	57	62	22	52	73
VIT_12s0034g01030	581	749	301	384	666	349	416	763	350	333	645	464
VIT_12s0034g01020	168	186	240	177	200	156	152	218	261	214	234	153
VIT_12s0034g01010	235	338	311	313	360	376	373	395	318	409	358	386
VIT_12s0034g01000	361	433	795	429	630	635	339	459	718	449	537	557
VIT_12s0034g00990	60	14	67	30	30	51	51	12	50	44	19	54
VIT_12s0034g00980	57	15	64	58	47	53	60	19	60	39	26	57
VIT_12s0034g00970	120	72	88	85	79	90	99	60	106	101	66	79
VIT_12s0034g00960	1023	910	766	899	1101	1006	1113	834	993	928	945	1305
VIT_12s0034g00950	47	37	47	38	46	47	64	52	40	63	60	50
VIT_12s0034g00920	14	19	13	42	41	19	81	15	15	24	44	49
VIT_12s0034g00910	555	421	326	800	702	841	732	533	344	686	546	851
VIT_12s0034g00850	135	136	97	160	147	155	129	112	101	118	131	126
VIT_12s0034g00770	240	214	185	265	269	241	223	172	133	164	202	242
VIT_12s0034g00760	24	13	11	24	20	30	16	20	15	17	16	33
VIT_12s0034g00750	15	12	0	17	21	38	17	3	3	50	37	63
VIT_12s0034g00660	53	55	42	43	36	60	40	20	59	32	60	55
VIT_12s0034g00480	825	1260	817	577	770	531	799	1013	772	627	860	717
VIT_12s0034g00380	37	32	18	69	44	64	42	41	19	25	62	66
VIT_12s0034g00370	7	11	11	44	48	54	15	23	12	27	51	71
VIT_12s0034g00240	1283	1169	746	1313	1024	972	1308	1073	911	1453	935	981
VIT_12s0034g00210	1147	940	862	1309	1216	1143	1114	1088	922	1162	1093	1143
VIT_12s0034g00140	1271	1239	1455	1029	1435	1289	674	749	1099	561	1430	1708
VIT_12s0034g00130	3230	3334	7982	6677	7279	12950	2951	3090	7237	3235	7990	17818
VIT_12s0034g00110	77	62	83	50	39	72	45	63	42	18	63	59
VIT_12s0034g00080	1792	1972	1696	1812	2507	2389	1747	2229	1385	1716	2151	2681
VIT_12s0034g00060	210	291	175	249	317	239	209	336	156	254	301	227
VIT_12s0034g00040	343	375	269	392	485	455	341	356	239	309	353	485
VIT_12s0034g00030	452	358	800	596	856	1314	328	396	866	299	938	1457
VIT_12s0034g02420	0	27	4	26	53	42	12	36	8	59	65	54
VIT_12s0034g01730	9	21	9	10	21	22	17	13	23	15	38	29
VIT_12s0034g02270	387	383	200	369	369	267	439	441	188	492	334	326
VIT_12s0034g02030	72	64	63	39	42	44	31	58	78	61	50	31
VIT_12s0034g01710	27	28	10	15	30	22	17	25	9	32	36	22
VIT_12s0034g01690	21	22	13	27	14	18	7	18	4	16	18	27
VIT_12s0035g02290	5689	4686	3760	6607	4906	3953	6296	5425	3996	8264	4861	4651
VIT_12s0035g02270	152	130	215	231	268	512	178	179	244	195	296	507
VIT_12s0035g02210	190	189	218	262	251	329	223	184	232	252	294	336
VIT_12s0035g02200	6	3	3	6	8	25	6	17	5	6	21	10
VIT_12s0035g02190	129	133	29	169	5	32	494	124	9	466	15	9
VIT_12s0035g02180	7310	6496	6223	6035	4007	4786	6249	5742	6485	6265	3755	3979
VIT_12s0035g02150	2948	3867	1612	288	3421	1802	290	2839	1368	129	3175	1858
VIT_12s0035g02120	215	222	120	199	204	119	203	181	102	165	189	118
VIT_12s0035g02110	1634	1814	2128	1158	1768	1642	850	1762	1944	969	1860	1479
VIT_12s0035g02100	10	14	100	57	10	18	52	9	108	65	5	6
VIT_12s0035g02090	12455	7691	7058	5388	26332	15262	4361	9604	8105	2629	18354	21721
VIT_12s0035g02080	243	781	22	119	23	26	457	661	27	355	30	30
VIT_12s0035g02070	133	168	104	130	167	109	129	142	121	164	167	127
VIT_12s0035g02060	47	58	27	30	40	13	49	77	29	44	42	22
VIT_12s0035g02030	528	760	386	463	547	298	442	717	313	564	623	343
VIT_12s0035g02020	569	543	260	443	324	489	499	396	321	500	240	632
VIT_12s0035g02010	35	98	131	37	77	84	36	58	56	74	66	68
VIT_12s0035g01990	274	228	375	249	270	281	257	255	396	241	246	288
VIT_12s0035g01980	758	812	1168	902	1055	1424	837	836	1235	960	1033	1194
VIT_12s0035g01970	38	16	54	91	60	32	43	34	82	37	38	63
VIT_12s0035g01960	388	406	260	379	185	174	449	348	215	441	180	132
VIT_12s0035g01950	601	604	1073	670	602	909	579	637	1019	716	687	772
VIT_12s0035g01940	464	663	751	508	541	920	292	588	584	618	699	653
VIT_12s0035g01930	24	23	47	26	32	80	26	47	27	34	65	34
VIT_12s0035g01920	1686	1235	1047	1169	896	954	1333	814	1002	1097	840	860
VIT_12s0035g01910	28	24	13	27	8	10	62	15	48	57	0	16
VIT_12s0035g01900	718	749	465	702	180	191	1294	626	345	872	113	95
VIT_12s0035g01890	3760	2722	2881	3395	2760	2793	3359	3015	2618	3194	2865	3102
VIT_12s0035g01880	1232	1286	758	985	1090	476	1232	1230	844	1231	797	489
VIT_12s0035g01870	809	916	705	779	787	876	955	1098	679	1047	861	964
VIT_12s0035g01860	581	628	364	819	438	386	915	783	375	1173	531	434
VIT_12s0035g01850	466	404	578	425	489	549	378	458	502	421	512	553
VIT_12s0035g01840	3713	2074	4256	3601	2759	4326	3005	2373	3721	2516	2731	3654
VIT_12s0035g01830	1770	2416	1968	2031	2285	2310	2151	2383	2306	2285	2168	2380
VIT_12s0035g01820	640	808	896	611	531	769	697	538	936	507	401	575
VIT_12s0035g01810	990	763	1016	897	647	668	795	784	909	781	646	659
VIT_12s0035g01800	2622	2433	1828	1887	1823	1569	2120	2256	1699	2110	1735	1548
VIT_12s0035g01790	546	432	423	414	420	359	419	407	419	413	399	337
VIT_12s0035g01780	305	458	373	275	304	270	342	449	332	341	358	262
VIT_12s0035g01750	1154	1620	963	856	1016	695	814	1372	972	770	1124	791
VIT_12s0035g01740	1880	1047	1294	1524	1055	1396	1678	1065	1099	1144	1054	1325
VIT_12s0035g01710	9	14	16	12	17	25	7	15	22	14	6	22
VIT_12s0035g01700	1177	812	1369	1028	990	1196	901	866	1368	928	1047	1186
VIT_12s0035g01680	461	469	197	355	379	206	417	436	179	457	372	265
VIT_12s0035g01650	17	27	13	58	62	47	40	40	22	16	47	95
VIT_12s0035g01620	59	78	90	108	101	94	81	72	72	100	66	70
VIT_12s0035g01590	19	21	26	25	13	10	20	12	28	17	24	8
VIT_12s0035g01520	103	95	138	118	99	52	128	88	101	113	68	39
VIT_12s0035g01470	158	109	175	165	117	101	138	126	153	158	127	83
VIT_12s0035g01450	71	81	96	52	108	68	82	75	96	62	52	54
VIT_12s0035g01440	31	44	66	34	88	71	45	33	49	22	70	117
VIT_12s0035g01430	385	316	456	474	278	291	309	256	387	353	280	239
VIT_12s0035g01420	88	66	68	79	79	67	61	69	70	60	77	71
VIT_12s0035g01410	158	163	198	154	166	124	133	154	170	130	193	152
VIT_12s0035g01400	264	400	420	380	422	370	324	456	445	502	418	337
VIT_12s0035g01390	243	257	167	244	201	189	310	243	170	261	171	214
VIT_12s0035g01360	329	313	301	306	304	226	423	396	321	363	310	313
VIT_12s0035g01350	2111	2474	1850	2202	3444	2871	1856	2910	1741	2037	3900	3556
VIT_12s0035g01340	73	137	29	22	39	11	25	83	18	84	0	7
VIT_12s0035g01330	2773	1626	1378	3456	2923	3618	3221	2162	1699	2482	3148	3965
VIT_12s0035g01280	544	406	400	522	420	445	479	406	323	489	356	399
VIT_12s0035g01260	986	676	415	875	923	650	870	690	339	628	798	606
VIT_12s0035g01250	871	960	566	773	1162	775	793	837	456	719	1096	960
VIT_12s0035g01240	25	28	11	3	32	19	6	20	16	6	30	22
VIT_12s0035g01220	5030	2186	3281	5901	9239	16003	2301	2073	4858	1661	7915	15822
VIT_12s0035g01210	489	438	1193	418	500	1278	408	401	1305	447	461	1000
VIT_12s0035g01200	1293	1477	1732	1318	1441	1604	1315	1335	1626	1271	1380	1586
VIT_12s0035g01190	1653	1684	2145	1791	1913	2133	1594	1704	2059	1569	1953	1927
VIT_12s0035g01180	939	546	886	1099	733	1147	1068	588	849	984	805	1192
VIT_12s0035g01160	4633	2976	4710	4305	3742	3447	4105	3341	4369	3922	3529	3264
[truncated: 17,845 more rows]
